# Supplementary material for: Metabolic imbalance limits fermentation in microbes engineered for high-titer ethanol production
Source: mSystems. 2026 Mar 25;11(4):e00074-26. doi: 10.1128/msystems.00074-26 (PMC13098246; doi:10.1128/msystems.00074-26)
Supplement: File S1 — Metabolite concentrations for E. coli, T. saccharolyticum, and Z. mobilis during the course of fermentation. [file msystems.00074-26-s0001.xlsx]

## Sheet: eco1_ext
Sample Name	Time (hrs)	OD	glucose	lactate	formate	acetate	ethanol
E1-00	0	0.05	700	0	0	0	0
E1-01	5	0.15	691	0	0	0	0
E1-02	9	0.58	677	0	0	0	15
E1-03	12	1.8	643	0	0	0	36
E1-04	14.5	2.7	641	0	0	0	62
E1-05	17	3.2	630	0	0	0	93
E1-06	21	4	595	0	0	0	141
E1-07	25	4.5	560	3	9	0	192
E1-08	28.75	4.6	535	5	12	0	235
E1-09	36	4.5	488	9	18	7	302
E1-10	40.5	4.1	473	11	19	8	334
E1-11	45	4.1	447	13	22	10	352
E1-12	49	4.1	420	13	25	10	369
E1-13	52.5	4.1	413	14	27	11	379
E1-14	62.5	4	409	17	29	13	388
E1-15	66	4	405	15	29	14	419
E1-16	71	4	399	16	31	15	430
E1-17	74.5	4	397	17	31	15	434
E1-18	87.75	4	374	19	32	16	442
E1-19	93.5	3.9	377	19	33	16	449
E1-20	100	3.9	370	19	31	16	426
E1-21	113	3.9	364	20	34	16	430
E1-22	119.5	3.9	363	20	34	16	438
E1-23	146	3.9	364	20	35	16	433

## Sheet: eco1_int
Time (hrs)	glc	g6p	fbp	dhap	3pg	pep	pyr	etoh	atp	adp	amp	nad
0	843.325	0	0.146194	1.12963	1.07964	0.129317	0	0	3.08092	0.427531	0.0430103	1.00645
5	305.471	0	0.941296	4.48044	1.51224	0.153712	0	0	3.05589	0.507616	0.0226307	1.39547
9	111.974	0.0979009	1.27949	4.30923	0.995201	0.0760791	0	14.5845	1.76808	0.477353	0.0147075	1.1817
12	93.6885	0.106061	0.822259	3.15053	0.500612	0.0318844	0	36.309	1.1201	0.25907	0.00939899	0.766006
14.5	63.3742	0.0398567	0.705768	2.255	0.582908	0.026237	0	61.5825	0.888995	0.191921	0.00656792	0.562534
17	56.7718	0.0589321	0.6802	2.88125	0.562161	0.0265854	0	93.0405	0.874215	0.215445	0.00653223	0.563873
21	41.6365	0.0925261	0.594138	2.80068	0.565362	0.0231696	0	140.637	0.675726	0.200967	0.00588663	0.427715
25	38.8653	0.104826	0.51775	3.11138	0.457497	0.0165866	0	191.551	0.680283	0.197582	0.00593904	0.35271
28.75	34.9497	0.110663	0.520811	3.24205	0.46106	0.0141899	0	234.633	0.615779	0.167062	0.00571602	0.322126
36	32.4631	0.109069	0.602416	3.14916	0.343585	0.0152507	0	302.148	0.721361	0.228685	0.0077313	0.319658
40.5	36.0246	0.145262	1.16109	3.31553	0.369796	0.0137476	0	333.837	0.832004	0.269924	0.00969872	0.307027
45	37.0155	0.148286	1.14211	4.00087	0.313224	0.0132272	0	351.708	0.685696	0.247833	0.0117242	0.203361
49	40.5732	0.180005	1.33092	4.58047	0.304364	0.0133589	0.758387	368.56	0.645361	0.331748	0.0130211	0.186493
52.5	47.5768	0.202538	1.42033	5.11552	0.320378	0.0169517	2.58482	378.798	0.679854	0.372042	0.0186932	0.161248
62	37.7615	0.14765	1.15547	3.63311	0.20292	0.0141291	3.65494	388.3	0.598785	0.373477	0.0239847	0.10213
66	42.5023	0.16602	1.28743	3.57946	0.230048	0.0114433	4.7092	418.971	0.548026	0.292485	0.0188982	0.103793
71	39.7184	0.139654	1.25049	3.61826	0.182348	0.0113039	2.83507	429.692	0.494697	0.257444	0.021576	0.0814752
74.75	41.0427	0.173538	1.23195	3.30462	0.189363	0.00938292	3.54911	434	0.411775	0.184537	0.0149115	0.0695291
87.75	39.07	0.0904673	1.14867	2.75644	0.147433	0.00597773	4.21944	442.187	0.267589	0.125773	0.00944048	0.0447212
93.5	40.2234	0.115997	1.0433	3.18639	0.128514	0.00309121	3.86249	449.295	0.243432	0.12824	0.00910411	0.0470695
100	40.3339	0.129961	0.666807	2.95103	0.125356	0	6.08387	426.241	0.22511	0.102978	0.00850807	0.0383768
113	42.6156	0.0648866	0.548049	2.26954	0.1138	0	4.98266	430.091	0.207816	0.0920857	0.00760619	0.0319937
119.5	44.5773	0.0688346	0.304228	2.78741	0.086988	0	5.72979	438.302	0.156261	0.0720737	0.00676978	0.0320905
146	51.3563	0.0634222	0.238414	1.45697	0.0935121	0	6.51124	433.482	0.150481	0.0611966	0.00809593	0.0403417

## Sheet: eco2_ext
Sample Name	Time (hrs)	OD	glucose	lactate	formate	acetate	ethanol
E2-00	0	0.05	710	0	0	0	0
E2-01	5	0.15	691	0	0	0	0
E2-02	9	0.6	684	0	0	0	17
E2-03	12	1.9	662	0	0	0	40
E2-04	14.5	2.6	646	0	0	0	64
E2-05	17	3.3	618	0	0	0	95
E2-06	21	4.2	582	0	0	0	144
E2-07	25	4.5	547	3	10	0	197
E2-08	28.75	4.7	523	5	12	0	237
E2-09	36	4.6	477	7	17	7	304
E2-10	40.5	4.5	463	10	21	9	334
E2-11	45	4.3	444	12	23	10	359
E2-12	49	4.3	424	12	25	10	370
E2-13	52.5	4.1	410	14	26	11	384
E2-14	62.5	4.1	394	17	29	15	405
E2-15	66	4.1	398	15	30	14	428
E2-16	71	4.1	395	16	31	15	432
E2-17	74.5	4	391	17	31	15	433
E2-18	87.75	4	370	18	33	16	446
E2-19	93.5	3.9	367	19	34	16	441
E2-20	100	3.6	361	19	34	16	446
E2-21	113	3.6	358	20	35	17	432
E2-22	119.5	3.6	356	20	35	17	421
E2-23	146	3.6	353	20	35	16	447

## Sheet: eco2_int
Time (hrs)	glc	g6p	fbp	dhap	3pg	pep	pyr	etoh	atp	adp	amp	nad
0	908.473	0	0.146961	1.15904	0.944806	0.0793607	0	0	1.7217	0.38531	0.0454433	0.892421
5	339.841	0	0.82153	5.31503	1.60026	0.154888	0	0	2.36672	0.584934	0.0274573	1.12964
9	116.784	0.131956	1.20674	4.42147	1.44623	0.0804335	0	16.947	1.32314	0.915598	0.0504614	1.13704
12	84.324	0.0280815	0.544794	2.49723	0.476812	0.0257362	0	39.669	0.947403	0.212075	0.00958706	0.586119
14.5	67.6335	0.0404995	0.475026	2.07821	0.559287	0.0245034	0	64.3545	0.763141	0.203515	0.00834452	0.499266
17	51.1911	0.0449622	0.397097	2.0653	0.548226	0.0183692	0	94.6155	0.617511	0.15461	0.00677154	0.441921
21	41.1984	0.0933442	0.435108	2.40101	0.642124	0.0216964	0	143.714	0.548117	0.190931	0.00592223	0.377309
25	38.2752	0.11036	0.530463	2.83975	0.646106	0.0155665	0	196.781	0.522494	0.242085	0.0066813	0.312029
28.75	36.8088	0.122593	0.457957	2.4195	0.495253	0.0156886	0	237.279	0.484694	0.196212	0.00507517	0.270602
36	35.3983	0.130815	0.442941	2.9809	0.454825	0.0141594	0	303.765	0.547037	0.191231	0.00689979	0.231627
40.5	37.7557	0.139777	0.589493	3.06019	0.395815	0.00988772	0	333.911	0.509858	0.213006	0.00543475	0.180976
45	44.5127	0.176189	0.859171	3.54	0.408445	0.0152889	0	358.995	0.556384	0.298948	0.0117066	0.15318
49	41.4485	0.182859	1.07669	4.02494	0.463833	0.0132228	0.524208	370	0.606135	0.344896	0.00823472	0.129746
52.5	40.0501	0.1856	1.04983	3.1789	0.381518	0.0161132	1.43125	384.468	0.570284	0.365324	0.0145623	0.12067
62	44.1285	0.175478	0.7947	3.42658	0.284282	0.0127854	4.00413	404.639	0.490506	0.334623	0.0169454	0.0743255
66	42.7199	0.174939	1.02311	3.27656	0.328294	0.014463	3.96188	428.096	0.463814	0.285653	0.00871943	0.0664877
71	47.3051	0.1421	0.605229	2.58925	0.244174	0.00995266	2.79894	432.327	0.409314	0.212731	0.00642547	0.0643181
74.75	41.679	0.151012	0.641384	3.09078	0.200596	0.00931182	3.92972	433	0.358452	0.198977	0.00645496	0.0502725
87.75	51.9038	0.166554	0.699581	3.13616	0.192871	0.00814529	5.89855	445.525	0.289899	0.154463	0.00553328	0.0453422
93.5	43.1431	0.161552	0.601166	3.75544	0.14729	0.00563706	4.32356	441.305	0.263023	0.144829	0.00511506	0.0421883
100	43.1825	0.190357	1.06632	2.79097	0.269422	0.00982771	6.18463	446.471	0.338957	0.208157	0.0056444	0.0421948
113	45.5355	0.124426	0.408026	3.34734	0.137401	0.00486211	4.88231	431.728	0.202669	0.127557	0.00523864	0.0339284
119.5	48.5926	0.0987474	0.380125	2.16452	0.141243	0.00284892	5.12017	421.103	0.198912	0.100473	0.00468324	0.0318001
146	39.5657	0.0532607	0.144374	1.26073	0.0734637	0	4.97457	446.901	0.0993391	0.0441013	0.00299148	0.025396

## Sheet: tsac1_ext
Sample Name	Time (hrs)	OD	cellobiose	glucose	ethanol	formate	acetate
T1-00	0	0.01	421.08	0	0	0	0
T1-01	11	0.03	420.62	0	0	0	0
T1-02	21	0.16	419.62	0	0	0	0
T1-03	25	0.56	418.06	0	0	0	0
T1-04	27.25	0.9	416.6	0	19.6	0	0
T1-05	29.5	1.2	413.1	0	38.66	0	0
T1-06	32.5	2	408.92	0	69.08	0	0
T1-07	35.5	2.9	393.02	0	113.12	0	0
T1-08	39.5	4.3	356.94	1.36	189.16	5.86	0
T1-09	43	4.3	316.68	7.86	294.48	7.36	0
T1-10	47	3.3	270.72	17.74	398.66	7.9	0
T1-11	51	2.2	222.42	35.98	468.76	7.98	0
T1-12	54.5	1.7	170.12	69.56	536.24	7.74	5.16
T1-13	58.5	1.5	132.68	101.9	595.96	7.6	6.01
T1-14	71	1.4	36.86	229.46	694.8	7.6	6.53
T1-15	75.5	1.3	22.18	257.24	730.72	7.67	6.79
T1-16	79	1.3	16.92	261.7	746.3	7.82	6.83
T1-17	82.5	1.3	13.26	259.86	773.32	7.85	6.83
T1-18	94	1	5.54	246.08	850.38	8.39	7.18
T1-19	100	1	5.24	238.14	856.98	8.66	7.45
T1-20	106	1	4.14	231	881.28	8.69	7.45
T1-21	118	1	3.92	220.66	895.02	8.98	7.74
T1-22	122.5	1	3.42	217.08	909.22	9.04	7.78
T1-23	126.5	1	3.14	215.02	942.5	9.35	7.8
T1-24	144	1	2.56	207.84	953.86	9.44	8.3
T1-25	152.5	1	2.36	204.68	953.82	9.43	8.3
T1-26	170	1	2.18	204.02	948.3	9.57	8.34

## Sheet: tsac1_int
Time (hrs)	cb	glc	g1p	g6p	fbp	dhap	3pg	pep	pyr	etoh	accoa	coa	atp	adp	amp	nad	nadh	nadp	nadph
0	25360.3	1702.11	1.96123	4.02427	1.70042	13.6414	10.683	0	0	0	1.48675	1.74846	4.99983	0.320516	0	0	0	0.278262	0
11	10049.5	796.376	0.702658	2.00014	2.16996	16.0706	7.05976	0.943125	12.9895	0	2.22548	0.278691	10.5639	4.41661	0	12.2205	0.611539	1.1584	0.662499
21	2357.77	117.47	0.151145	0.723545	2.6017	17.3104	6.77109	1.10115	8.34794	0	2.34516	0.105339	8.97275	6.42098	0.17726	15.2151	0.1455	1.48399	0.333904
25	1796.67	86.8099	0.121776	0.390875	2.08285	13.5922	5.32802	0.987009	13.2632	0	1.38099	0.0767045	5.33543	3.5383	0.0585036	8.02363	0.104721	0.815171	0.191834
27.25	1181.58	61.5596	0.0804728	0.317068	2.13091	12.4272	7.43005	1.26427	10.5317	19.6	1.37922	0.0428334	6.16089	4.84934	0.067032	7.62227	0.078501	0.799122	0.132599
29.5	812.234	46.3332	0.063069	0.34598	2.34289	12.8575	8.86988	1.30551	10.0466	38.66	1.3728	0.0524869	5.95083	5.07113	0.0841204	7.78335	0.0685536	0.896112	0.110512
32.5	489.508	25.7721	0.0437368	0.31538	2.03321	12.554	10.6461	1.77639	10.1459	69.08	1.29177	0.0332967	5.94565	4.4921	0.103309	6.11438	0.0560952	0.740238	0.100015
35.5	351.483	18.5756	0.0320157	0.382742	2.12718	13.1554	11.3942	1.53228	7.98242	113.12	1.55121	0.0400537	6.03111	4.43897	0.134159	4.86484	0.0419731	0.807753	0.0744103
39.5	214.318	15.2983	0.0280378	0.354551	2.51996	11.0095	8.4676	1.4233	5.58571	189.16	1.64459	0.0552968	6.25654	4.5375	0.141139	4.32442	0.040328	0.580052	0.0617987
43	533.494	29.4765	0.0964367	0.898449	2.4111	16.7449	9.46264	1.86901	9.91098	294.48	2.1015	0.142914	5.14684	3.84225	0.436744	4.86986	0.077967	0.78307	0.0970883
47	1022.2	74.7613	0.283279	2.11342	3.74077	25.6683	8.42008	1.3041	21.8114	398.66	3.23035	0.139589	4.88538	4.14993	0.862181	6.92771	0.167865	0.937126	0.173942
51	1347.99	257.011	0.503449	4.17139	4.33863	40.7929	11.6654	1.56408	38.1313	468.76	3.97498	0.270635	5.57462	4.82601	1.17931	10.7915	0.326533	1.18173	0.301331
54.5	1074.81	613.276	0.516503	5.30163	4.31265	50.6597	10.8982	1.68505	39.8405	536.24	4.88025	0.503996	5.71972	5.37625	1.23564	11.649	0.413798	1.04042	0.378501
58.5	1248.35	1318.16	0.548475	7.88121	3.95937	47.951	11.0791	1.98184	54.2028	595.96	5.00694	0.237646	4.26132	4.74087	1.78286	3.92245	0.457695	0.881763	0.418118
71	525.839	2279.32	0.37335	5.60884	2.77967	34.1927	4.98892	0.930639	25.7436	694.8	2.941	0.327299	3.12528	3.27334	1.25527	1.10069	0.285743	0.292653	0.19115
75.5	299.962	3407.72	0.306376	6.97164	3.58524	48.7917	5.64575	1.05131	38.0524	730.72	3.24631	0.195858	1.87027	2.81705	1.90347	0.29234	0.268605	0.270817	0.221064
79	572.184	2795.89	0.340144	7.01471	3.91672	43.2862	5.49382	1.08615	40.0157	746.3	3.48645	0.182893	2.62818	3.33414	2.00973	0.627856	0.288532	0.297814	0.191913
82.5	246.253	2921.41	0.288591	6.03833	3.56566	36.993	4.98492	1.12125	37.4031	773.32	3.36024	0.155711	2.78832	3.15647	1.96843	0.462839	0.290436	0.323503	0.185321
94	133.185	3322.56	0.304058	6.57414	1.79103	30.8061	5.26457	1.03839	52.5751	850.38	3.55291	0.282333	3.14232	2.99099	1.70092	0.699929	0.321536	0.376116	0.210823
100	108.051	3450.45	0.31099	8.23985	2.43335	30.7594	5.31603	1.0381	54.464	856.98	5.13324	0.360305	3.9855	3.92852	2.11831	1.40969	0.470026	0.719121	0.303143
106	109.842	3848.34	0.313218	7.38915	1.50535	31.2104	4.6269	0.971149	69.4826	881.28	4.16154	0.278192	2.36	2.29683	1.748	0.967918	0.437554	0.621489	0.309303
118	70.2781	3596.4	0.275684	6.31833	0.693239	18.8798	2.93627	0.616461	65.2362	895.02	3.4642	0.393607	2.37282	1.74329	0.707746	1.43582	0.38991	0.533174	0.38739
122.5	84.9516	4128.05	0.286526	6.4026	0.546266	18.5878	2.42155	0.454896	77.2174	909.22	2.78588	0.354614	0.918999	0.75315	0.644972	0.951968	0.433513	0.494453	0.323336
126.5	74.8093	4154.87	0.282776	6.01403	0.568023	19.0032	2.67431	0.449189	79.7793	942.5	3.06226	0.502128	0.987538	0.897353	0.50935	2.72206	0.510217	0.609096	0.442546
144	43.2918	3296.41	0.320866	4.83465	0.332288	12.7414	0.828188	0	102.959	953.86	1.25589	0.176926	0.544259	0.384041	0.189645	2.31289	0.942506	0.709745	0.525018
152.5	46.4926	3402.83	0.286312	4.9788	0.245275	10.2492	0.702577	0	108.239	953.82	0.490302	0.0325028	0.374524	0.277407	0.124855	0.333348	1.25651	0.421115	0.427671
170	34.5801	2783.24	0.371287	6.68122	0.0697557	3.33726	0.460854	0	86.6321	948.3	0.0635198	0	0.13613	0.152336	0.00362695	0	0.350436	0.0436661	0.157698

## Sheet: tsac2_ext
Sample Name	Time (hrs)	OD	cellobiose	glucose	ethanol	formate	acetate
T2-00	0	0.01	427.36	0	0	0	0
T2-01	11	0.06	424.9	0	0	0	0
T2-02	21	0.32	422.26	0	0	0	0
T2-03	25	1.5	408	0	40.64	0	0
T2-04	27.25	1.9	401.58	0	64.08	0	0
T2-05	29.5	2.6	399.86	0	95.1	0	0
T2-06	32.5	3.6	370.74	0	142.24	6.11	0
T2-07	35.5	4.2	347.28	3.56	204.84	9.18	0
T2-08	39.5	3.4	317.94	11.54	283.06	10.56	0
T2-09	43	1.7	253.34	43.54	336.28	10.65	0
T2-10	47	1.1	219.98	60.96	403.46	11	0
T2-11	51	1	177.3	87.98	480.56	10.76	5.61
T2-12	54.5	1	139.04	121.36	513.1	10.61	6.44
T2-13	58.5	1	109.84	146.14	555.46	10.46	6.85
T2-14	71	1	36.6	238.46	667.96	10.21	7.28
T2-15	75.5	1	23.94	258.4	697.72	10.71	7.56
T2-16	79	1	18.72	260.14	744.8	10.74	7.59
T2-17	82.5	1	15.08	259.44	757.3	10.87	7.65
T2-18	94	1	6.52	240.62	822.98	11.6	8.14
T2-19	100	1	6.28	230.44	860.6	11.78	8.27
T2-20	106	1	4.82	226.7	882.48	12.15	8.55
T2-21	118	1	4.36	219.04	889.58	12.65	8.97
T2-22	122.5	1	3.78	213.36	902.52	12.49	9.04
T2-23	126.5	1	3.28	208.74	929.52	12.32	9.12
T2-24	144	1	2.58	199.98	945.04	12.49	9.41
T2-25	152.5	1	2.5	202.76	919.74	12.87	9.64
T2-26	170	1	2.24	201.1	932.66	12.93	9.82

## Sheet: tsac2_int
Time (hrs)	cb	glc	g1p	g6p	fbp	dhap	3pg	pep	pyr	etoh	accoa	coa	atp	adp	amp	nad	nadh	nadp	nadph
0	76274.2	2096.39	2.88081	12.512	4.64253	47.8134	0	0	273.716	0	1.23075	0	4.5708	1.3861	0	1.34219	0	0.9797	0.272516
11	20064.3	912.476	1.37383	6.82005	5.23217	99.5191	19.0872	1.63481	147.241	0	7.90062	0.0743675	19.8972	13.6772	1.45978	0	1.20584	3.38875	5.69226
21	4909.53	206.83	0.305868	1.52187	8.67781	102.433	43.7367	6.52256	72.3354	0	6.72512	0.142443	11.4284	9.68055	2.47386	14.9941	0.413454	4.39136	1.81058
25	1269.83	33.6743	0.0592551	0.330526	2.05779	18.7046	8.92082	1.30477	16.1284	36.3334	1.16178	0.0228893	2.38695	2.05103	0.455765	0.178401	0.0652618	0.713933	0.277265
27.25	1066.15	34.2953	0.0485912	0.379549	2.54209	16.3313	11.9847	1.65681	15.9805	57.2894	1.29604	0.0305527	2.06465	2.25092	0.520376	1.0585	0.0560153	0.851922	0.27348
29.5	831.047	23.4371	0.0391212	0.376874	1.99442	21.3014	9.69728	1.53473	12.0912	85.0223	1.40313	0.079905	3.74783	2.43364	0.385037	1.50787	0.0482446	0.782684	0.18604
32.5	452.49	16.3893	0.0318507	0.344142	1.32389	17.6373	12.5194	2.02438	13.2162	127.167	1.64982	0.052391	2.28445	2.96061	0.44388	1.47919	0.0361478	0.670753	0.154056
35.5	1014.01	66.597	0.078908	1.55881	3.54378	35.6787	18.4277	3.80616	28.1327	183.133	3.428	0.120703	0.523355	3.01554	1.71308	2.46617	0.0936844	0.976368	0.259525
39.5	1137.01	38.6055	0.173198	2.67025	3.40846	64.0796	19.5591	3.34166	25.0401	253.064	3.71672	0.258395	0.491166	3.95854	2.01938	0.323157	0.149091	1.09611	0.341091
43	1997.48	522.838	0.440286	5.81851	3.31272	49.1716	11.2731	2.16748	40.0657	300.644	2.96424	0.156935	0.0560561	1.16937	2.0019	0.647906	0.359502	0.844236	0.603552
47	2051.93	708.043	0.556377	7.32099	2.32939	54.3722	7.34089	1.33524	75.4319	360.705	2.61654	0.0800181	0.0599113	0.834876	1.75039	2.03303	0.364746	0.559322	0.733414
51	2291.43	1296.97	0.621421	10.1125	3.56687	69.1315	8.49598	2.09794	73.9673	429.635	3.91381	0.0992735	0.112931	1.71159	2.22735	0.370516	0.420603	0.817296	0.922606
54.5	1929.55	1703.87	0.630441	9.88589	3.0296	51.2143	7.93399	1.77012	62.1316	458.727	3.50924	0.0821365	0.24916	2.09987	1.91276	0.359027	0.375714	0.728216	0.810073
58.5	1209.8	1480.5	0.624204	10.0412	2.66887	49.1889	7.61642	1.40291	58.9369	496.598	2.8943	0.0802299	0.139375	1.49616	1.93667	2.43556	0.336515	0.546408	0.864827
71	332.475	3738.16	0.500846	9.76095	3.68987	70.9218	7.36329	1.70149	58.891	597.176	3.83089	0.151798	0.211234	2.1189	2.34714	0.042942	0.39148	0.294375	0.759959
75.5	479.181	3805.09	0.388769	9.76947	3.12701	66.3453	6.52548	1.56173	54.0419	623.783	3.06886	0.156176	0.125713	1.70901	2.48658	0.0161172	0.37186	0.261529	0.75394
79	598.649	3941.71	0.485581	11.3637	2.96321	70.4336	6.7912	1.76526	63.7857	665.874	3.26398	0.116314	0.144942	1.91748	2.82423	0.0669715	0.340365	0.307631	0.73739
82.5	440.72	3793.55	0.564852	11.0625	3.04586	66.0765	7.77917	2.31545	53.6941	677.049	4.24854	0.159068	0.197192	2.3098	3.06693	1.05524	0.369897	0.431356	0.79017
94	269.686	3843.84	0.697145	7.68791	1.41008	42.6566	5.34924	0.587343	62.4883	735.769	3.02603	0.100349	0.174028	1.59493	1.90049	0.56537	0.303038	0.190637	0.482424
100	272.037	3990.78	0.6635	9.86621	1.9324	52.0346	5.95876	0.979548	77.0733	769.402	3.8052	0.103128	0.105376	1.54291	2.2345	0.552262	0.351164	0.338394	0.673155
106	257.614	3972.36	0.526415	10.5476	1.30281	57.981	5.78462	1.29518	103.221	788.964	4.07573	0.255346	0.14627	1.73312	2.18535	0.24604	0.464695	0.464254	0.78515
118	123.121	4125.86	0.717845	7.99554	0.98855	39.5544	2.77951	0.389212	82.1415	795.311	3.91681	0.100799	0.12426	1.28265	1.41723	0.925681	0.538764	0.423687	0.778516
122.5	77.4588	3273.65	0.519369	9.53235	0.860178	34.4368	2.71988	0.380183	74.2961	806.88	3.90452	0.160077	0.0893823	0.711805	1.31336	0.87565	0.490708	0.468006	0.831294
126.5	76.1435	4738.31	0.810761	8.45496	0.733461	30.9877	2.16662	0.308276	91.475	831.019	2.29966	0.0445418	0.0850688	0.660753	0.971359	0.615008	0.554362	0.437863	0.831782
144	53.4784	3416.24	1.07789	6.03776	0.697013	27.1899	0.742019	0	96.341	844.894	2.08245	0.064097	0.0755945	0.296191	0.372148	0.58206	1.403	0.618037	0.993425
152.5	60.0726	4253.09	0.701674	7.35794	0.357075	23.7412	0	0	113.901	822.275	0.619534	0.0417933	0.0572874	0.144392	0.235139	0.291362	1.41921	0.367322	0.894916
170	32.3051	3422.01	0.877779	6.87536	0.168538	9.09627	0	0	83.0268	833.826	0.100766	0.00446909	0.0475554	0	0	0	0.417629	0.0436367	0.247271

## Sheet: zmm1_ext
Sample Name	Time (hrs)	OD	glucose	lactate	formate	ethanol
Z9-00	0	0.07	947.6	0	0	212.21
Z9-01	7	0.1	939.28	0	0	225.243
Z9-02	15	0.14	937.49	0.264	0	233.806
Z9-03	27	0.19	939.71	0.664	0.902	230.596
Z9-04	39	0.19	920.06	1.05	1.345	259.006
Z9-05	54.5	0.19	907.5	1.511	1.766	278.485
Z9-06	66	0.39	885.71	2.714	2.966	305.198
Z9-07	73	0.59	834.42	5.016	3.938	383.32
Z9-08	77	0.69	805.18	6.883	4.746	438.645
Z9-09	86.5	1.6	706.15	12.808	8.049	617.366
Z9-10	93.5	2	616.97	17.603	11.677	752.289
Z9-11	99	2.5	538	20.92	15.378	883.753
Z9-12	104.5	2.8	449.08	23.141	19.371	1066.99
Z9-13	116.5	2.5	294.65	26.698	30.301	1361.78
Z9-14	122	2.5	261.92	27.939	32.888	1397.12
Z9-15	127.5	2.5	239.19	28.958	33.989	1424.68
Z9-16	141	2.3	208.38	31.19	36.744	1499.7
Z9-17	147	2.3	197.63	31.843	37.836	1533.03
Z9-18	162	2.3	185.71	33.09	40.664	1546.68
Z9-19	169	2.3	182.42	33.264	41.389	1553.96
Z9-20	174	2.3	177.952	33.331	41.764	1568.08
Z9-21	188	2.3	173.834	33.439	42.54	1565.33
Z9-22	197	2.3	171.475	33.194	42.566	1562.98

## Sheet: zmm1_int
Time (hrs)	glc	g6p	6pgn	kdpg	3pg	dhap	pep	pyr	etoh	atp	adp	amp	gtp	gdp	gmp	nad	nadp	nadph
0	332.365	0.239924	0.238835	1.11217	0.80151	1.23	0.0429488	0	212.21	0.25947	0.0359383	0.00406808	2.12096	0	0	0.388124	0	0.13107
7	308.545	0.0977912	0.212176	0.944101	0.774893	1.30897	0.0312144	0	225.243	0.229169	0.0341405	0.00330866	2.05925	0	0	0.20697	0	0.125737
15	243.65	0.0759222	0.146088	0.590594	0.550982	0.759304	0.0224301	0	233.806	0.164413	0.0254741	0.00250009	1.48467	0	0	0.137349	0	0.092277
27	178.934	0.0917215	0.109059	0.411318	0.407035	1.26126	0.0198888	0	230.596	0.134509	0.0211387	0.00281839	1.11349	0	0	0.222656	0	0.0728236
39	165.776	0.122891	0.115154	0.322131	0.404214	0.81846	0.0185453	0.108722	259.006	0.132306	0.033449	0.00532307	1.14368	0	0.102926	0.180972	0	0.0718493
54.5	165.353	0.186216	0.124489	0.637368	0.407263	1.04421	0.0193414	0	278.485	0.125747	0.0328093	0.00816261	1.10043	0.630326	0.301224	0.150765	0	0.0726089
66	81.8727	0.136999	0.20455	1.4928	0.216316	0.906835	0.0169029	0.151197	305.198	0.105325	0.0411987	0.0047682	0.596857	0.317514	0.198247	0.223424	0.194774	0.0472525
73	49.6652	0.208554	0.857581	5.41902	0.413769	1.2091	0.0553968	0.216581	383.32	0.658965	0.427615	0.0088191	2.11821	0.45778	0.263983	0.900628	1.48333	0.136465
77	67.4035	0.16113	0.572905	2.68002	0.267662	0.814267	0.0358343	0.282974	438.645	0.414404	0.18714	0.00523111	1.37483	0.362896	0.210079	0.606681	0.39186	0.0905217
86.5	41.139	0.0671191	0.206806	1.10016	0.155767	0.431994	0.02379	0.153069	617.366	0.268181	0.0665905	0.00272888	0.933281	0.203183	0.0652004	0.441518	0.226878	0.0486305
93.5	34.3118	0.145009	0.584383	2.64164	0.243033	0.698355	0.0439109	0.151392	752.289	0.749708	0.356671	0.00802017	3.75802	0.396299	0.147831	1.09652	1.07228	0.104456
99	50.4659	0.144891	0.575577	1.95133	0.220872	0.853787	0.0296603	0.220631	883.753	0.478019	0.228344	0.00610422	3.00555	0.366894	0.152372	0.783961	0.431471	0.0823372
104.5	45.6961	0.1621	0.519479	1.60768	0.200265	0.738944	0.0276845	0.192644	1066.99	0.450505	0.254384	0.0067432	3.71758	0.38815	0.146794	0.696787	0.390921	0.0806396
116.5	48.253	0.158207	0.260774	1.05923	0.199096	1.2429	0.0267442	0.0532863	1361.78	0.287033	0.191535	0.0113981	5.57914	0.511009	0.573754	0.878967	0.3199	0.0750527
122	45.7423	0.147724	0.134224	0.544743	0.175772	1.1338	0.0190731	0.0217904	1397.12	0.0629362	0.0776261	0.00996435	1.35308	0.393941	0.66512	0.510074	0.104816	0.042171
127.5	47.0405	0.148824	0.0920075	0.310912	0.171062	1.36244	0.0152926	0.0231222	1424.68	0.0477124	0.0391548	0.00957889	0.52273	0.276886	0.614574	0.324698	0.0113836	0.0320079
141	51.4684	0.123573	0.0598558	0.221972	0.179248	1.13349	0.016359	0	1499.7	0.0495972	0.0287698	0.00696398	0.469236	0.267964	0.293867	0.175784	0	0.0292874
147	49.7905	0.101467	0.0461063	0.108228	0.170659	0.852383	0.0102088	0	1533.03	0.0477144	0.0133388	0.00522928	0.450533	0.258357	0.229061	0.0787509	0	0
162	42.789	0.0565663	0.0425445	0.0567674	0.166704	0.41498	0.00625602	0	1546.68	0.0471836	0.00639444	0.00221767	0.445419	0	0.081997	0.0029579	0	0.0268503
169	50.8281	0.100189	0.0424999	0.0890536	0.167296	0.221511	0.00717872	0.0650266	1553.96	0.0474126	0.00856955	0.00339988	0.457148	0	0.133199	0.00439103	0	0.0271748
174	57.3861	0.14364	0.0451837	0.124201	0.168025	0.418364	0.00715519	0.0291479	1568.08	0.0473398	0.0107681	0.00472804	0.448651	0	0.191563	0.0131239	0	0
188	50.6123	0.129768	0.0440827	0.0839831	0.166678	0.334006	0	0.0402354	1565.33	0.047197	0.00863037	0.00298798	0	0	0.0990315	0.00135073	0	0.0266608
197	50.7342	0.103354	0.0432404	0.0930132	0.166547	0.366916	0	0.0440684	1562.98	0.0472582	0.00771246	0.00218119	0	0	0.0760444	0	0	0.0265714

[truncated: 3 more sheets: zmm2_ext, zmm2_int, fermentation_all_ext]
