# Supplementary material for: Metabolic imbalance limits fermentation in microbes engineered for high-titer ethanol production
Source: mSystems. 2026 Mar 25;11(4):e00074-26. doi: 10.1128/msystems.00074-26 (PMC13098246; doi:10.1128/msystems.00074-26)
Supplement: File S2 — Stoichiometry of reactions used for MDF analysis. [file msystems.00074-26-s0002.xlsx]

## Sheet: Reaction
info		rxn		stoich																																	flux
																																					Mode ID	1	2	3
																																					ATP yield	2	5	1
																																					MDF	3.25	4.88	11.04
Gene	Sub-pathway	ReactionID	ReactionFormula	Flux	cb	glc	etoh	co2	h2o	atp	adp	pi	nad	nadh	nadp	nadph	fdox	fdred	coa	accoa	g1p	g6p	6pgnl	6pgn	kdpg	f6p	fbp	dhap	g3p	bpg	3pg	2pg	pep	pyr	acald	h2	ID	E. coli RL3019	T. saccharolyticum M1442	Z. mobilis ZM4
	glycolysis	CBP	cb + pi <=> glc + g1p		-1	1						-1									1																CBP		1
	glycolysis	PGM	g1p <=> g6p																		-1	1															PGM		1
	glycolysis	GLK	glc + atp <=> g6p + adp	1		-1				-1	1											1															GLK	1	1	1
	glycolysis	G6PDH	g6p + nadp <=> 6pgnl + nadph												-1	1						-1	1														G6PDH			1
	glycolysis	PGL	6pgnl <=> 6pgn + h2o						1														-1	1													PGL			1
	glycolysis	EDD	6pgn <=> kdpg + h2o						1															-1	1												EDD			1
	glycolysis	EDA	kdpg <=> g3p + pyr																						-1				1					1			EDA			1
	glycolysis	PGI	g6p <=> f6p	1																		-1				1											PGI	1	2
	glycolysis	PFK	atp + f6p <=> adp + fbp	1						-1	1															-1	1										PFK	1	2
	glycolysis	FBA	fbp <=> dhap + g3p	1																							-1	1	1								FBA	1	2
	glycolysis	TPI	dhap <=> g3p	1																								-1	1								TPI	1	2
	glycolysis	GAP	pi + nad + g3p <=> nadh + bpg	2								-1	-1	1															-1	1							GAP	2	4	1
	glycolysis	PGK	bpg + adp <=> 3pg + atp	2						1	-1																			-1	1						PGK	2	4	1
	glycolysis	GPM	3pg <=> 2pg	2																											-1	1					GPM	2	4	1
	glycolysis	ENO	2pg <=> pep + h2o	2					1																							-1	1				ENO	2	4	1
	glycolysis	PYK	adp + pep <=> atp + pyr	2						1	-1																						-1	1			PYK	2	4	1
pforA	pfor	PFOR	coa + pyr + 2 fdox <=> accoa + co2 + 2 fdred					1									-2	2	-1	1														-1			PFOR		4
	pdc	PDC	pyr <=> acald + co2	2				1																										-1	1		PDC	2		2
nfnB alone, cac_0764	electron transfer	FNORP	2 fdred + nadp <=> nadph + 2 fdox												-1	1	2	-2																			FNORP		4
	electron transfer	XHYD	nadh + nadp <=> nadph + nad										1	-1	-1	1																					XHYD
adhE WT	ethanol production	ALDH	accoa + nadh <=> coa + acald + nad										1	-1					1	-1															1		ALDH		4
adhE PROSS	ethanol production	ALDHP	accoa + nadph <=> coa + acald + nadp												1	-1			1	-1															1		ALDHP
adhE WT	ethanol production	ADH	acald + nadh <=> nad + etoh	2			1						1	-1																					-1		ADH	2		2
adhE mutants, adhA	ethanol production	ADHP	acald + nadph <=> nadp + etoh				1								1	-1																			-1		ADHP		4
			Total		0	-1	2	2	2	2	-2	-2	0	0	0	0	0	0	0	0	0	0	0	0	0	0	0	0	0	0	0	0	0	0	0	0

## Sheet: Compound
			Concentration (mM)
CompoundID	Name	Identifiers	Min	Max	Notes
cb	cellobiose	kegg:C00185	10	10
glc	glucose	kegg:C00031	0.001	10
g1p	glucose-1-phosphate	kegg:C00103	0.001	10
g6p	glucose-6-phosphate	kegg:C00092	0.001	10
f6p	fructose-6-phosphate	kegg:C00085	0.001	10
fbp	fructose-1,6-bisphosphate	kegg:C00354	0.001	10
dhap	dihydroxyacetonephosphate	kegg:C00111	0.001	10
g3p	glycerol-3-phosphate	kegg:C00118	0.001	10
bpg	bisphosphoglycerate	kegg:C00236	0.001	10
3pg	3-phosphoglycerate	kegg:C00197	0.001	10
2pg	2-phosphoglycerate	kegg:C00631	0.001	10
pep	phosphoenolpyruvate	kegg:C00074	0.001	10
oaa	oxaloacetate	kegg:C00036	0.001	10
mal	malate	kegg:C00149	0.001	10
pyr	pyruvate	kegg:C00022	0.001	10
accoa	acetyl-coa	kegg:C00024	0.001	10	In my previous analysis I set this to a max of 1, not 10
coa	coa	kegg:C00010	1	1
acald	acetaldehyde	kegg:C00084	0.001	10
etoh	ethanol	kegg:C00469	2000	2000
nadph	nadph	kegg:C00005	0.001	10
nadp	nadp	kegg:C00006	0.1	0.1
nadh	nadh	kegg:C00004	0.001	10
nad	nad	kegg:C00003	0.1	0.1
fdred	reduced ferredoxin	kegg:C00138	0.001	10
fdox	oxidized ferredoxin	kegg:C00139	0.1	0.1
atp	atp	kegg:C00002	0.1	10	ATP/ADP ratio limited to 1:1 to 100:1
adp	adp	kegg:C00008	0.1	0.1
pi	phosphate	kegg:C00009	10	10
h2o	water	kegg:C00001	55000	55000	No value. Equilibrator sets this to 55M internally
h2	hydrogen	kegg:C00282	0.01	0.01	Above 2 mM, h2 cycling and nadh-fnor are identical. I arbitratrily set this to 0.01 mM to show how h2 cycling could limit MDF
co2	carbon dioxide	kegg:C00011	0.001	0.001	Dash et al. 2019 showed a big impact of the malate shunt. I arbitrarily set the CO2 concentration to 0.001 mM to show a similar effect.
6pgn	6-phosphogluconate	kegg:C00345	0.001	10
6pgnl	6-phosphogluconolactone	kegg:C01236	0.001	10
kdpg	2-keto-3-deoxy-6-phosphogluconate	kegg:C04442	0.001	10
