# Supplementary material for: Metabolic imbalance limits fermentation in microbes engineered for high-titer ethanol production
Source: mSystems. 2026 Mar 25;11(4):e00074-26. doi: 10.1128/msystems.00074-26 (PMC13098246; doi:10.1128/msystems.00074-26)
Supplement: File S3 — Raw and quantified LCMS data. [file msystems.00074-26-s0003.xlsx]

## Sheet: Sheet1
compound	compoundId	peakAreaTop	extract concentration (uM)	volume of metabolite extraction buffer (mL)	time (hrs)	OD	volume taken from culture (mL)	ODxml	OD_correction	corrected_peakAreaTop	cell_no	cell volume (mL)	intracellular concentration (mM)	microbe	replicate
3pg	C00197	526815	0.157728	1.6	0	0.05	8	0.4	NaN	NaN	8.85417e+08	6.6e-13	1.07964	eco	1
accoa	C00024	216350	0.0310413	1.6	0	0.05	8	0.4	NaN	NaN	8.85417e+08	6.6e-13	0.212475	eco	1
adp	C00008	262998	0.0624597	1.6	0	0.05	8	0.4	NaN	NaN	8.85417e+08	6.6e-13	0.427531	eco	1
amp	C00020	58047.2	0.00628353	1.6	0	0.05	8	0.4	NaN	NaN	8.85417e+08	6.6e-13	0.0430103	eco	1
atp	C00002	2.95211e+06	0.450104	1.6	0	0.05	8	0.4	NaN	NaN	8.85417e+08	6.6e-13	3.08092	eco	1
coa	C00010	63985	0.0298759	1.6	0	0.05	8	0.4	NaN	NaN	8.85417e+08	6.6e-13	0.204498	eco	1
dhap	C00111	122989	0.165032	1.6	0	0.05	8	0.4	NaN	NaN	8.85417e+08	6.6e-13	1.12963	eco	1
f6p	C00085	219103	0.0421311	1.6	0	0.05	8	0.4	NaN	NaN	8.85417e+08	6.6e-13	0.288384	eco	1
fbp	C00354	1.72885e+06	0.0213581	1.6	0	0.05	8	0.4	NaN	NaN	8.85417e+08	6.6e-13	0.146194	eco	1
g1p	C00103	182874	0.0134504	1.6	0	0.05	8	0.4	NaN	NaN	8.85417e+08	6.6e-13	0.092067	eco	1
g6p	C00092	940614	0	1.6	0	0.05	8	0.4	NaN	NaN	8.85417e+08	6.6e-13	0	eco	1
glc	C00031	150692608	123.204	1.6	0	0.05	8	0.4	NaN	NaN	8.85417e+08	6.6e-13	843.325	eco	1
gtp	C00044	507673	1.28178	1.6	0	0.05	8	0.4	NaN	NaN	8.85417e+08	6.6e-13	8.7737	eco	1
nad	C00003	115450	0.147035	1.6	0	0.05	8	0.4	NaN	NaN	8.85417e+08	6.6e-13	1.00645	eco	1
nadp	C00006	121354	0.0347231	1.6	0	0.05	8	0.4	NaN	NaN	8.85417e+08	6.6e-13	0.237677	eco	1
pep	C00074	83030.8	0.0188924	1.6	0	0.05	8	0.4	NaN	NaN	8.85417e+08	6.6e-13	0.129317	eco	1
pyr	C00022	771624	0	1.6	0	0.05	8	0.4	NaN	NaN	8.85417e+08	6.6e-13	0	eco	1
3pg	C00197	3.37599e+06	0.579939	1.6	5	0.15	7	1.05	NaN	NaN	8.85417e+08	6.6e-13	1.51224	eco	1
accoa	C00024	3732393	0.480563	1.6	5	0.15	7	1.05	NaN	NaN	8.85417e+08	6.6e-13	1.25311	eco	1
adp	C00008	779363	0.194669	1.6	5	0.15	7	1.05	NaN	NaN	8.85417e+08	6.6e-13	0.507616	eco	1
amp	C00020	147621	0.0086788	1.6	5	0.15	7	1.05	NaN	NaN	8.85417e+08	6.6e-13	0.0226307	eco	1
atp	C00002	7.74173e+06	1.17192	1.6	5	0.15	7	1.05	NaN	NaN	8.85417e+08	6.6e-13	3.05589	eco	1
coa	C00010	74478.7	0.0391552	1.6	5	0.15	7	1.05	NaN	NaN	8.85417e+08	6.6e-13	0.102101	eco	1
dhap	C00111	1.24116e+06	1.71823	1.6	5	0.15	7	1.05	NaN	NaN	8.85417e+08	6.6e-13	4.48044	eco	1
f6p	C00085	448808	0.0496142	1.6	5	0.15	7	1.05	NaN	NaN	8.85417e+08	6.6e-13	0.129374	eco	1
fbp	C00354	29898266	0.360983	1.6	5	0.15	7	1.05	NaN	NaN	8.85417e+08	6.6e-13	0.941296	eco	1
g1p	C00103	252134	0.0155958	1.6	5	0.15	7	1.05	NaN	NaN	8.85417e+08	6.6e-13	0.0406675	eco	1
g6p	C00092	1.91936e+06	0	1.6	5	0.15	7	1.05	NaN	NaN	8.85417e+08	6.6e-13	0	eco	1
gdp	C00035	155968	0.363688	1.6	5	0.15	7	1.05	NaN	NaN	8.85417e+08	6.6e-13	0.948348	eco	1
glc	C00031	143302096	117.147	1.6	5	0.15	7	1.05	NaN	NaN	8.85417e+08	6.6e-13	305.471	eco	1
gtp	C00044	1.54299e+06	3.37316	1.6	5	0.15	7	1.05	NaN	NaN	8.85417e+08	6.6e-13	8.79582	eco	1
nad	C00003	363607	0.535157	1.6	5	0.15	7	1.05	NaN	NaN	8.85417e+08	6.6e-13	1.39547	eco	1
nadp	C00006	218519	0.0668086	1.6	5	0.15	7	1.05	NaN	NaN	8.85417e+08	6.6e-13	0.174209	eco	1
pep	C00074	271824	0.058948	1.6	5	0.15	7	1.05	NaN	NaN	8.85417e+08	6.6e-13	0.153712	eco	1
pyr	C00022	648692	0	1.6	5	0.15	7	1.05	NaN	NaN	8.85417e+08	6.6e-13	0	eco	1
3pg	C00197	6.58482e+06	1.0541	1.6	9	0.58	5	2.9	NaN	NaN	8.85417e+08	6.6e-13	0.995201	eco	1
accoa	C00024	7.45742e+06	0.95995	1.6	9	0.58	5	2.9	NaN	NaN	8.85417e+08	6.6e-13	0.906314	eco	1
adp	C00008	2.02514e+06	0.505603	1.6	9	0.58	5	2.9	NaN	NaN	8.85417e+08	6.6e-13	0.477353	eco	1
amp	C00020	405620	0.0155779	1.6	9	0.58	5	2.9	NaN	NaN	8.85417e+08	6.6e-13	0.0147075	eco	1
atp	C00002	14857693	1.87272	1.6	9	0.58	5	2.9	NaN	NaN	8.85417e+08	6.6e-13	1.76808	eco	1
coa	C00010	121762	0.0809668	1.6	9	0.58	5	2.9	NaN	NaN	8.85417e+08	6.6e-13	0.0764429	eco	1
dhap	C00111	3.23946e+06	4.56425	1.6	9	0.58	5	2.9	NaN	NaN	8.85417e+08	6.6e-13	4.30923	eco	1
f6p	C00085	765079	0.0599175	1.6	9	0.58	5	2.9	NaN	NaN	8.85417e+08	6.6e-13	0.0565698	eco	1
fbp	C00354	95162792	1.35521	1.6	9	0.58	5	2.9	NaN	NaN	8.85417e+08	6.6e-13	1.27949	eco	1
g1p	C00103	448379	0.0216748	1.6	9	0.58	5	2.9	NaN	NaN	8.85417e+08	6.6e-13	0.0204638	eco	1
g6p	C00092	3.57252e+06	0.103695	1.6	9	0.58	5	2.9	NaN	NaN	8.85417e+08	6.6e-13	0.0979009	eco	1
gdp	C00035	656663	2.54777	1.6	9	0.58	5	2.9	NaN	NaN	8.85417e+08	6.6e-13	2.40542	eco	1
glc	C00031	145075056	118.6	1.6	9	0.58	5	2.9	NaN	NaN	8.85417e+08	6.6e-13	111.974	eco	1
gmp	C06193	10951	0	1.6	9	0.58	5	2.9	NaN	NaN	8.85417e+08	6.6e-13	0	eco	1
gtp	C00044	3.68717e+06	7.47158	1.6	9	0.58	5	2.9	NaN	NaN	8.85417e+08	6.6e-13	7.05412	eco	1
nad	C00003	848225	1.25163	1.6	9	0.58	5	2.9	NaN	NaN	8.85417e+08	6.6e-13	1.1817	eco	1
nadp	C00006	472454	0.150662	1.6	9	0.58	5	2.9	NaN	NaN	8.85417e+08	6.6e-13	0.142244	eco	1
pep	C00074	374687	0.0805814	1.6	9	0.58	5	2.9	NaN	NaN	8.85417e+08	6.6e-13	0.0760791	eco	1
pyr	C00022	1027398	0	1.6	9	0.58	5	2.9	NaN	NaN	8.85417e+08	6.6e-13	0	eco	1
3pg	C00197	3904288	0.658226	1.6	12	1.8	2	3.6	NaN	NaN	8.85417e+08	6.6e-13	0.500612	eco	1
accoa	C00024	5.59318e+06	0.720034	1.6	12	1.8	2	3.6	NaN	NaN	8.85417e+08	6.6e-13	0.54762	eco	1
adp	C00008	1.3639e+06	0.340637	1.6	12	1.8	2	3.6	NaN	NaN	8.85417e+08	6.6e-13	0.25907	eco	1
amp	C00020	285217	0.0123582	1.6	12	1.8	2	3.6	NaN	NaN	8.85417e+08	6.6e-13	0.00939899	eco	1
atp	C00002	10796501	1.47276	1.6	12	1.8	2	3.6	NaN	NaN	8.85417e+08	6.6e-13	1.1201	eco	1
coa	C00010	67186.3	0.0327067	1.6	12	1.8	2	3.6	NaN	NaN	8.85417e+08	6.6e-13	0.024875	eco	1
dhap	C00111	2.94335e+06	4.14245	1.6	12	1.8	2	3.6	NaN	NaN	8.85417e+08	6.6e-13	3.15053	eco	1
f6p	C00085	603854	0.0546652	1.6	12	1.8	2	3.6	NaN	NaN	8.85417e+08	6.6e-13	0.0415755	eco	1
fbp	C00354	81234808	1.08114	1.6	12	1.8	2	3.6	NaN	NaN	8.85417e+08	6.6e-13	0.822259	eco	1
g1p	C00103	374391	0.0193829	1.6	12	1.8	2	3.6	NaN	NaN	8.85417e+08	6.6e-13	0.0147416	eco	1
g6p	C00092	2387548	0	1.6	12	1.8	2	3.6	NaN	NaN	8.85417e+08	6.6e-13	0	eco	1
gdp	C00035	335409	1.35143	1.6	12	1.8	2	3.6	NaN	NaN	8.85417e+08	6.6e-13	1.02782	eco	1
glc	C00031	150669808	123.186	1.6	12	1.8	2	3.6	NaN	NaN	8.85417e+08	6.6e-13	93.6885	eco	1
gmp	C06193	13165.7	0	1.6	12	1.8	2	3.6	NaN	NaN	8.85417e+08	6.6e-13	0	eco	1
gtp	C00044	3.52956e+06	7.17033	1.6	12	1.8	2	3.6	NaN	NaN	8.85417e+08	6.6e-13	5.45337	eco	1
nad	C00003	626053	1.00718	1.6	12	1.8	2	3.6	NaN	NaN	8.85417e+08	6.6e-13	0.766006	eco	1
nadp	C00006	371177	0.117219	1.6	12	1.8	2	3.6	NaN	NaN	8.85417e+08	6.6e-13	0.0891504	eco	1
pep	C00074	190873	0.041923	1.6	12	1.8	2	3.6	NaN	NaN	8.85417e+08	6.6e-13	0.0318844	eco	1
pyr	C00022	1.15432e+06	0	1.6	12	1.8	2	3.6	NaN	NaN	8.85417e+08	6.6e-13	0	eco	1
3pg	C00197	7.24571e+06	1.14965	1.6	14.5	2.7	2	5.4	NaN	NaN	8.85417e+08	6.6e-13	0.582908	eco	1
accoa	C00024	7.23224e+06	0.93097	1.6	14.5	2.7	2	5.4	NaN	NaN	8.85417e+08	6.6e-13	0.472031	eco	1
adp	C00008	1.51575e+06	0.378519	1.6	14.5	2.7	2	5.4	NaN	NaN	8.85417e+08	6.6e-13	0.191921	eco	1
amp	C00020	307485	0.0129537	1.6	14.5	2.7	2	5.4	NaN	NaN	8.85417e+08	6.6e-13	0.00656792	eco	1
atp	C00002	13645464	1.75333	1.6	14.5	2.7	2	5.4	NaN	NaN	8.85417e+08	6.6e-13	0.888995	eco	1
coa	C00010	88973.9	0.0519731	1.6	14.5	2.7	2	5.4	NaN	NaN	8.85417e+08	6.6e-13	0.026352	eco	1
dhap	C00111	3.15747e+06	4.44746	1.6	14.5	2.7	2	5.4	NaN	NaN	8.85417e+08	6.6e-13	2.255	eco	1
f6p	C00085	744814	0.0592573	1.6	14.5	2.7	2	5.4	NaN	NaN	8.85417e+08	6.6e-13	0.0300453	eco	1
fbp	C00354	97030488	1.39196	1.6	14.5	2.7	2	5.4	NaN	NaN	8.85417e+08	6.6e-13	0.705768	eco	1
g1p	C00103	583689	0.0258663	1.6	14.5	2.7	2	5.4	NaN	NaN	8.85417e+08	6.6e-13	0.013115	eco	1
g6p	C00092	3.3172e+06	0.0786079	1.6	14.5	2.7	2	5.4	NaN	NaN	8.85417e+08	6.6e-13	0.0398567	eco	1
gdp	C00035	396121	1.68562	1.6	14.5	2.7	2	5.4	NaN	NaN	8.85417e+08	6.6e-13	0.854662	eco	1
glc	C00031	152872144	124.991	1.6	14.5	2.7	2	5.4	NaN	NaN	8.85417e+08	6.6e-13	63.3742	eco	1
gmp	C06193	12561.3	0	1.6	14.5	2.7	2	5.4	NaN	NaN	8.85417e+08	6.6e-13	0	eco	1
gtp	C00044	4.04792e+06	8.16112	1.6	14.5	2.7	2	5.4	NaN	NaN	8.85417e+08	6.6e-13	4.13794	eco	1
nad	C00003	719019	1.10947	1.6	14.5	2.7	2	5.4	NaN	NaN	8.85417e+08	6.6e-13	0.562534	eco	1
nadp	C00006	313884	0.0982997	1.6	14.5	2.7	2	5.4	NaN	NaN	8.85417e+08	6.6e-13	0.049841	eco	1
pep	C00074	237581	0.0517464	1.6	14.5	2.7	2	5.4	NaN	NaN	8.85417e+08	6.6e-13	0.026237	eco	1
pyr	C00022	1.46945e+06	0	1.6	14.5	2.7	2	5.4	NaN	NaN	8.85417e+08	6.6e-13	0	eco	1
3pg	C00197	8.38282e+06	1.31405	1.6	17	3.2	2	6.4	NaN	NaN	8.85417e+08	6.6e-13	0.562161	eco	1
accoa	C00024	8424733	1.09236	1.6	17	3.2	2	6.4	NaN	NaN	8.85417e+08	6.6e-13	0.467321	eco	1
adp	C00008	2017128	0.503603	1.6	17	3.2	2	6.4	NaN	NaN	8.85417e+08	6.6e-13	0.215445	eco	1
amp	C00020	394073	0.0152691	1.6	17	3.2	2	6.4	NaN	NaN	8.85417e+08	6.6e-13	0.00653223	eco	1
atp	C00002	16333403	2.04348	1.6	17	3.2	2	6.4	NaN	NaN	8.85417e+08	6.6e-13	0.874215	eco	1
coa	C00010	87584.4	0.0507444	1.6	17	3.2	2	6.4	NaN	NaN	8.85417e+08	6.6e-13	0.0217088	eco	1
dhap	C00111	4.76335e+06	6.73493	1.6	17	3.2	2	6.4	NaN	NaN	8.85417e+08	6.6e-13	2.88125	eco	1
f6p	C00085	950663	0.0659634	1.6	17	3.2	2	6.4	NaN	NaN	8.85417e+08	6.6e-13	0.0282196	eco	1
fbp	C00354	107092992	1.58997	1.6	17	3.2	2	6.4	NaN	NaN	8.85417e+08	6.6e-13	0.6802	eco	1
g1p	C00103	898886	0.03563	1.6	17	3.2	2	6.4	NaN	NaN	8.85417e+08	6.6e-13	0.0152428	eco	1
g6p	C00092	3.91915e+06	0.137754	1.6	17	3.2	2	6.4	NaN	NaN	8.85417e+08	6.6e-13	0.0589321	eco	1
gdp	C00035	554560	2.27284	1.6	17	3.2	2	6.4	NaN	NaN	8.85417e+08	6.6e-13	0.972337	eco	1
glc	C00031	162283088	132.704	1.6	17	3.2	2	6.4	NaN	NaN	8.85417e+08	6.6e-13	56.7718	eco	1
gmp	C06193	32942.4	0.0961053	1.6	17	3.2	2	6.4	NaN	NaN	8.85417e+08	6.6e-13	0.0411146	eco	1
gtp	C00044	4200800	8.45334	1.6	17	3.2	2	6.4	NaN	NaN	8.85417e+08	6.6e-13	3.6164	eco	1
nad	C00003	908597	1.31805	1.6	17	3.2	2	6.4	NaN	NaN	8.85417e+08	6.6e-13	0.563873	eco	1
nadp	C00006	455476	0.145056	1.6	17	3.2	2	6.4	NaN	NaN	8.85417e+08	6.6e-13	0.0620559	eco	1
pep	C00074	287018	0.0621435	1.6	17	3.2	2	6.4	NaN	NaN	8.85417e+08	6.6e-13	0.0265854	eco	1
pyr	C00022	2.53192e+06	0	1.6	17	3.2	2	6.4	NaN	NaN	8.85417e+08	6.6e-13	0	eco	1
3pg	C00197	10719697	1.65192	1.6	21	4	2	8	NaN	NaN	8.85417e+08	6.6e-13	0.565362	eco	1
accoa	C00024	11075880	1.46558	1.6	21	4	2	8	NaN	NaN	8.85417e+08	6.6e-13	0.501587	eco	1
adp	C00008	2.35222e+06	0.587201	1.6	21	4	2	8	NaN	NaN	8.85417e+08	6.6e-13	0.200967	eco	1
amp	C00020	466281	0.0172	1.6	21	4	2	8	NaN	NaN	8.85417e+08	6.6e-13	0.00588663	eco	1
atp	C00002	15890067	1.97439	1.6	21	4	2	8	NaN	NaN	8.85417e+08	6.6e-13	0.675726	eco	1
coa	C00010	69593.8	0.0348356	1.6	21	4	2	8	NaN	NaN	8.85417e+08	6.6e-13	0.0119224	eco	1
dhap	C00111	5.7801e+06	8.18323	1.6	21	4	2	8	NaN	NaN	8.85417e+08	6.6e-13	2.80068	eco	1
f6p	C00085	1348505	0.078924	1.6	21	4	2	8	NaN	NaN	8.85417e+08	6.6e-13	0.0270114	eco	1
fbp	C00354	114514208	1.736	1.6	21	4	2	8	NaN	NaN	8.85417e+08	6.6e-13	0.594138	eco	1
g1p	C00103	1220488	0.045592	1.6	21	4	2	8	NaN	NaN	8.85417e+08	6.6e-13	0.0156037	eco	1
g6p	C00092	5.26863e+06	0.27035	1.6	21	4	2	8	NaN	NaN	8.85417e+08	6.6e-13	0.0925261	eco	1
gdp	C00035	474822	2.05813	1.6	21	4	2	8	NaN	NaN	8.85417e+08	6.6e-13	0.704386	eco	1
glc	C00031	148804160	121.657	1.6	21	4	2	8	NaN	NaN	8.85417e+08	6.6e-13	41.6365	eco	1
gmp	C06193	46819.9	0.171393	1.6	21	4	2	8	NaN	NaN	8.85417e+08	6.6e-13	0.0586586	eco	1
gtp	C00044	3.5526e+06	7.21436	1.6	21	4	2	8	NaN	NaN	8.85417e+08	6.6e-13	2.46908	eco	1
nad	C00003	846500	1.24973	1.6	21	4	2	8	NaN	NaN	8.85417e+08	6.6e-13	0.427715	eco	1
nadp	C00006	438407	0.139419	1.6	21	4	2	8	NaN	NaN	8.85417e+08	6.6e-13	0.0477156	eco	1
pep	C00074	313431	0.0676986	1.6	21	4	2	8	NaN	NaN	8.85417e+08	6.6e-13	0.0231696	eco	1
pyr	C00022	3.0446e+06	0	1.6	21	4	2	8	NaN	NaN	8.85417e+08	6.6e-13	0	eco	1
3pg	C00197	9695511	1.50384	1.6	25	4.5	2	9	NaN	NaN	8.85417e+08	6.6e-13	0.457497	eco	1
accoa	C00024	10809025	1.42801	1.6	25	4.5	2	9	NaN	NaN	8.85417e+08	6.6e-13	0.434427	eco	1
adp	C00008	2.60183e+06	0.649475	1.6	25	4.5	2	9	NaN	NaN	8.85417e+08	6.6e-13	0.197582	eco	1
amp	C00020	553125	0.0195223	1.6	25	4.5	2	9	NaN	NaN	8.85417e+08	6.6e-13	0.00593904	eco	1
atp	C00002	17145614	2.23616	1.6	25	4.5	2	9	NaN	NaN	8.85417e+08	6.6e-13	0.680283	eco	1
coa	C00010	61046.8	0.0272776	1.6	25	4.5	2	9	NaN	NaN	8.85417e+08	6.6e-13	0.00829837	eco	1
dhap	C00111	7212142	10.2274	1.6	25	4.5	2	9	NaN	NaN	8.85417e+08	6.6e-13	3.11138	eco	1
f6p	C00085	1551086	0.0855236	1.6	25	4.5	2	9	NaN	NaN	8.85417e+08	6.6e-13	0.0260179	eco	1
fbp	C00354	112781416	1.7019	1.6	25	4.5	2	9	NaN	NaN	8.85417e+08	6.6e-13	0.51775	eco	1
g1p	C00103	1.18086e+06	0.0443644	1.6	25	4.5	2	9	NaN	NaN	8.85417e+08	6.6e-13	0.0134965	eco	1
g6p	C00092	6.02404e+06	0.344574	1.6	25	4.5	2	9	NaN	NaN	8.85417e+08	6.6e-13	0.104826	eco	1
gdp	C00035	419262	1.813	1.6	25	4.5	2	9	NaN	NaN	8.85417e+08	6.6e-13	0.551549	eco	1
glc	C00031	156243920	127.754	1.6	25	4.5	2	9	NaN	NaN	8.85417e+08	6.6e-13	38.8653	eco	1
gmp	C06193	29495.9	0.0774071	1.6	25	4.5	2	9	NaN	NaN	8.85417e+08	6.6e-13	0.0235487	eco	1
gtp	C00044	3.00046e+06	6.15899	1.6	25	4.5	2	9	NaN	NaN	8.85417e+08	6.6e-13	1.87368	eco	1
nad	C00003	764400	1.1594	1.6	25	4.5	2	9	NaN	NaN	8.85417e+08	6.6e-13	0.35271	eco	1
nadp	C00006	441364	0.140396	1.6	25	4.5	2	9	NaN	NaN	8.85417e+08	6.6e-13	0.0427109	eco	1
pep	C00074	250779	0.054522	1.6	25	4.5	2	9	NaN	NaN	8.85417e+08	6.6e-13	0.0165866	eco	1
pyr	C00022	4149056	0	1.6	25	4.5	2	9	NaN	NaN	8.85417e+08	6.6e-13	0	eco	1
3pg	C00197	10009476	1.54923	1.6	28.75	4.6	2	9.2	NaN	NaN	8.85417e+08	6.6e-13	0.46106	eco	1
accoa	C00024	10731644	1.41712	1.6	28.75	4.6	2	9.2	NaN	NaN	8.85417e+08	6.6e-13	0.421741	eco	1
adp	C00008	2.24862e+06	0.561355	1.6	28.75	4.6	2	9.2	NaN	NaN	8.85417e+08	6.6e-13	0.167062	eco	1
amp	C00020	541324	0.0192067	1.6	28.75	4.6	2	9.2	NaN	NaN	8.85417e+08	6.6e-13	0.00571602	eco	1
atp	C00002	16441463	2.06911	1.6	28.75	4.6	2	9.2	NaN	NaN	8.85417e+08	6.6e-13	0.615779	eco	1
coa	C00010	101271	0.0628474	1.6	28.75	4.6	2	9.2	NaN	NaN	8.85417e+08	6.6e-13	0.0187037	eco	1
dhap	C00111	7670946	10.8938	1.6	28.75	4.6	2	9.2	NaN	NaN	8.85417e+08	6.6e-13	3.24205	eco	1
f6p	C00085	2077010	0.102657	1.6	28.75	4.6	2	9.2	NaN	NaN	8.85417e+08	6.6e-13	0.0305512	eco	1
fbp	C00354	115226168	1.75001	1.6	28.75	4.6	2	9.2	NaN	NaN	8.85417e+08	6.6e-13	0.520811	eco	1
g1p	C00103	1.335e+06	0.0491393	1.6	28.75	4.6	2	9.2	NaN	NaN	8.85417e+08	6.6e-13	0.0146241	eco	1
g6p	C00092	6.30159e+06	0.371845	1.6	28.75	4.6	2	9.2	NaN	NaN	8.85417e+08	6.6e-13	0.110663	eco	1
gdp	C00035	295854	1.1337	1.6	28.75	4.6	2	9.2	NaN	NaN	8.85417e+08	6.6e-13	0.337394	eco	1
glc	C00031	143655040	117.436	1.6	28.75	4.6	2	9.2	NaN	NaN	8.85417e+08	6.6e-13	34.9497	eco	1
gmp	C06193	23023.9	0.0422953	1.6	28.75	4.6	2	9.2	NaN	NaN	8.85417e+08	6.6e-13	0.0125873	eco	1
gtp	C00044	2.6507e+06	5.49046	1.6	28.75	4.6	2	9.2	NaN	NaN	8.85417e+08	6.6e-13	1.63399	eco	1
nad	C00003	694414	1.08239	1.6	28.75	4.6	2	9.2	NaN	NaN	8.85417e+08	6.6e-13	0.322126	eco	1
nadp	C00006	381634	0.120672	1.6	28.75	4.6	2	9.2	NaN	NaN	8.85417e+08	6.6e-13	0.0359126	eco	1
pep	C00074	218247	0.0476802	1.6	28.75	4.6	2	9.2	NaN	NaN	8.85417e+08	6.6e-13	0.0141899	eco	1
pyr	C00022	4.35397e+06	0	1.6	28.75	4.6	2	9.2	NaN	NaN	8.85417e+08	6.6e-13	0	eco	1
3pg	C00197	7.10566e+06	1.1294	1.6	36	4.5	2	9	NaN	NaN	8.85417e+08	6.6e-13	0.343585	eco	1
accoa	C00024	11016968	1.45728	1.6	36	4.5	2	9	NaN	NaN	8.85417e+08	6.6e-13	0.443332	eco	1
adp	C00008	3011630	0.751711	1.6	36	4.5	2	9	NaN	NaN	8.85417e+08	6.6e-13	0.228685	eco	1
amp	C00020	660518	0.0254136	1.6	36	4.5	2	9	NaN	NaN	8.85417e+08	6.6e-13	0.0077313	eco	1
atp	C00002	17714790	2.37119	1.6	36	4.5	2	9	NaN	NaN	8.85417e+08	6.6e-13	0.721361	eco	1
coa	C00010	56623.1	0.0233659	1.6	36	4.5	2	9	NaN	NaN	8.85417e+08	6.6e-13	0.00710835	eco	1
dhap	C00111	7297638	10.3516	1.6	36	4.5	2	9	NaN	NaN	8.85417e+08	6.6e-13	3.14916	eco	1
f6p	C00085	1718080	0.0909638	1.6	36	4.5	2	9	NaN	NaN	8.85417e+08	6.6e-13	0.0276729	eco	1
fbp	C00354	126924840	1.98021	1.6	36	4.5	2	9	NaN	NaN	8.85417e+08	6.6e-13	0.602416	eco	1
g1p	C00103	961167	0.0375592	1.6	36	4.5	2	9	NaN	NaN	8.85417e+08	6.6e-13	0.0114262	eco	1
g6p	C00092	6165980	0.35852	1.6	36	4.5	2	9	NaN	NaN	8.85417e+08	6.6e-13	0.109069	eco	1
gdp	C00035	583613	2.35107	1.6	36	4.5	2	9	NaN	NaN	8.85417e+08	6.6e-13	0.715239	eco	1
glc	C00031	130567592	106.71	1.6	36	4.5	2	9	NaN	NaN	8.85417e+08	6.6e-13	32.4631	eco	1
gmp	C06193	23717.5	0.0460585	1.6	36	4.5	2	9	NaN	NaN	8.85417e+08	6.6e-13	0.0140119	eco	1
gtp	C00044	4111009	8.28171	1.6	36	4.5	2	9	NaN	NaN	8.85417e+08	6.6e-13	2.51945	eco	1
nad	C00003	665656	1.05075	1.6	36	4.5	2	9	NaN	NaN	8.85417e+08	6.6e-13	0.319658	eco	1
nadp	C00006	368835	0.116445	1.6	36	4.5	2	9	NaN	NaN	8.85417e+08	6.6e-13	0.0354249	eco	1
pep	C00074	229899	0.0501307	1.6	36	4.5	2	9	NaN	NaN	8.85417e+08	6.6e-13	0.0152507	eco	1
pyr	C00022	7.43839e+06	0	1.6	36	4.5	2	9	NaN	NaN	8.85417e+08	6.6e-13	0	eco	1
3pg	C00197	6.95425e+06	1.10751	1.6	40.5	4.1	2	8.2	NaN	NaN	8.85417e+08	6.6e-13	0.369796	eco	1
accoa	C00024	9539947	1.24936	1.6	40.5	4.1	2	8.2	NaN	NaN	8.85417e+08	6.6e-13	0.417158	eco	1
adp	C00008	3.23886e+06	0.808401	1.6	40.5	4.1	2	8.2	NaN	NaN	8.85417e+08	6.6e-13	0.269924	eco	1
amp	C00020	720604	0.0290469	1.6	40.5	4.1	2	8.2	NaN	NaN	8.85417e+08	6.6e-13	0.00969872	eco	1
atp	C00002	18223118	2.49179	1.6	40.5	4.1	2	8.2	NaN	NaN	8.85417e+08	6.6e-13	0.832004	eco	1
coa	C00010	68438.3	0.0338138	1.6	40.5	4.1	2	8.2	NaN	NaN	8.85417e+08	6.6e-13	0.0112904	eco	1
dhap	C00111	7.00622e+06	9.92976	1.6	40.5	4.1	2	8.2	NaN	NaN	8.85417e+08	6.6e-13	3.31553	eco	1
f6p	C00085	1.81946e+06	0.0942665	1.6	40.5	4.1	2	8.2	NaN	NaN	8.85417e+08	6.6e-13	0.0314754	eco	1
fbp	C00354	159834432	3.47737	1.6	40.5	4.1	2	8.2	NaN	NaN	8.85417e+08	6.6e-13	1.16109	eco	1
g1p	C00103	891570	0.0354033	1.6	40.5	4.1	2	8.2	NaN	NaN	8.85417e+08	6.6e-13	0.0118211	eco	1
g6p	C00092	6944846	0.435049	1.6	40.5	4.1	2	8.2	NaN	NaN	8.85417e+08	6.6e-13	0.145262	eco	1
gdp	C00035	810445	2.96185	1.6	40.5	4.1	2	8.2	NaN	NaN	8.85417e+08	6.6e-13	0.988958	eco	1
glc	C00031	132008536	107.891	1.6	40.5	4.1	2	8.2	NaN	NaN	8.85417e+08	6.6e-13	36.0246	eco	1
gmp	C06193	49063.8	0.183567	1.6	40.5	4.1	2	8.2	NaN	NaN	8.85417e+08	6.6e-13	0.0612927	eco	1
gtp	C00044	5.90965e+06	11.913	1.6	40.5	4.1	2	8.2	NaN	NaN	8.85417e+08	6.6e-13	3.97772	eco	1
nad	C00003	575222	0.919523	1.6	40.5	4.1	2	8.2	NaN	NaN	8.85417e+08	6.6e-13	0.307027	eco	1
nadp	C00006	386585	0.122307	1.6	40.5	4.1	2	8.2	NaN	NaN	8.85417e+08	6.6e-13	0.0408381	eco	1
pep	C00074	187307	0.0411731	1.6	40.5	4.1	2	8.2	NaN	NaN	8.85417e+08	6.6e-13	0.0137476	eco	1
pyr	C00022	10337261	0	1.6	40.5	4.1	2	8.2	NaN	NaN	8.85417e+08	6.6e-13	0	eco	1
3pg	C00197	5.94721e+06	0.960961	1.6	45	4.2	2	8.4	NaN	NaN	8.85417e+08	6.6e-13	0.313224	eco	1
accoa	C00024	9104215	1.18802	1.6	45	4.2	2	8.4	NaN	NaN	8.85417e+08	6.6e-13	0.387232	eco	1
adp	C00008	3.04623e+06	0.760344	1.6	45	4.2	2	8.4	NaN	NaN	8.85417e+08	6.6e-13	0.247833	eco	1
amp	C00020	835084	0.0359694	1.6	45	4.2	2	8.4	NaN	NaN	8.85417e+08	6.6e-13	0.0117242	eco	1
atp	C00002	16587224	2.10369	1.6	45	4.2	2	8.4	NaN	NaN	8.85417e+08	6.6e-13	0.685696	eco	1
coa	C00010	47600.6	0.0153875	1.6	45	4.2	2	8.4	NaN	NaN	8.85417e+08	6.6e-13	0.00501553	eco	1
dhap	C00111	8621675	12.2746	1.6	45	4.2	2	8.4	NaN	NaN	8.85417e+08	6.6e-13	4.00087	eco	1
f6p	C00085	2025324	0.100973	1.6	45	4.2	2	8.4	NaN	NaN	8.85417e+08	6.6e-13	0.032912	eco	1
fbp	C00354	160408848	3.50397	1.6	45	4.2	2	8.4	NaN	NaN	8.85417e+08	6.6e-13	1.14211	eco	1
g1p	C00103	1.98599e+06	0.0693045	1.6	45	4.2	2	8.4	NaN	NaN	8.85417e+08	6.6e-13	0.0225897	eco	1
g6p	C00092	7147252	0.454937	1.6	45	4.2	2	8.4	NaN	NaN	8.85417e+08	6.6e-13	0.148286	eco	1
gdp	C00035	625520	2.46391	1.6	45	4.2	2	8.4	NaN	NaN	8.85417e+08	6.6e-13	0.803108	eco	1
glc	C00031	138928464	113.562	1.6	45	4.2	2	8.4	NaN	NaN	8.85417e+08	6.6e-13	37.0155	eco	1
gmp	C06193	77044.9	0.33537	1.6	45	4.2	2	8.4	NaN	NaN	8.85417e+08	6.6e-13	0.109313	eco	1
gtp	C00044	5.26495e+06	10.5422	1.6	45	4.2	2	8.4	NaN	NaN	8.85417e+08	6.6e-13	3.4362	eco	1
nad	C00003	412468	0.623905	1.6	45	4.2	2	8.4	NaN	NaN	8.85417e+08	6.6e-13	0.203361	eco	1
nadp	C00006	290487	0.0905737	1.6	45	4.2	2	8.4	NaN	NaN	8.85417e+08	6.6e-13	0.0295224	eco	1
pep	C00074	184490	0.0405805	1.6	45	4.2	2	8.4	NaN	NaN	8.85417e+08	6.6e-13	0.0132272	eco	1
pyr	C00022	11490227	0	1.6	45	4.2	2	8.4	NaN	NaN	8.85417e+08	6.6e-13	0	eco	1
3pg	C00197	5.61375e+06	0.911547	1.6	49	4.1	2	8.2	NaN	NaN	8.85417e+08	6.6e-13	0.304364	eco	1
accoa	C00024	9851345	1.29319	1.6	49	4.1	2	8.2	NaN	NaN	8.85417e+08	6.6e-13	0.431795	eco	1
adp	C00008	3981042	0.99356	1.6	49	4.1	2	8.2	NaN	NaN	8.85417e+08	6.6e-13	0.331748	eco	1
amp	C00020	885156	0.0389971	1.6	49	4.1	2	8.2	NaN	NaN	8.85417e+08	6.6e-13	0.0130211	eco	1
atp	C00002	15467828	1.9328	1.6	49	4.1	2	8.2	NaN	NaN	8.85417e+08	6.6e-13	0.645361	eco	1
coa	C00010	53367.7	0.0204872	1.6	49	4.1	2	8.2	NaN	NaN	8.85417e+08	6.6e-13	0.00684065	eco	1
dhap	C00111	9615648	13.7181	1.6	49	4.1	2	8.2	NaN	NaN	8.85417e+08	6.6e-13	4.58047	eco	1
f6p	C00085	2.14703e+06	0.104938	1.6	49	4.1	2	8.2	NaN	NaN	8.85417e+08	6.6e-13	0.0350386	eco	1
fbp	C00354	170818160	3.986	1.6	49	4.1	2	8.2	NaN	NaN	8.85417e+08	6.6e-13	1.33092	eco	1
g1p	C00103	1.1654e+06	0.0438858	1.6	49	4.1	2	8.2	NaN	NaN	8.85417e+08	6.6e-13	0.0146534	eco	1
g6p	C00092	8003808	0.5391	1.6	49	4.1	2	8.2	NaN	NaN	8.85417e+08	6.6e-13	0.180005	eco	1
gdp	C00035	989891	3.44504	1.6	49	4.1	2	8.2	NaN	NaN	8.85417e+08	6.6e-13	1.15029	eco	1
glc	C00031	148629680	121.514	1.6	49	4.1	2	8.2	NaN	NaN	8.85417e+08	6.6e-13	40.5732	eco	1
gmp	C06193	106719	0.496356	1.6	49	4.1	2	8.2	NaN	NaN	8.85417e+08	6.6e-13	0.165733	eco	1
gtp	C00044	5048351	10.0816	1.6	49	4.1	2	8.2	NaN	NaN	8.85417e+08	6.6e-13	3.36624	eco	1
nad	C00003	376476	0.558532	1.6	49	4.1	2	8.2	NaN	NaN	8.85417e+08	6.6e-13	0.186493	eco	1
nadp	C00006	313278	0.0980997	1.6	49	4.1	2	8.2	NaN	NaN	8.85417e+08	6.6e-13	0.0327553	eco	1
pep	C00074	181772	0.0400089	1.6	49	4.1	2	8.2	NaN	NaN	8.85417e+08	6.6e-13	0.0133589	eco	1
pyr	C00022	16006688	2.27131	1.6	49	4.1	2	8.2	NaN	NaN	8.85417e+08	6.6e-13	0.758387	eco	1
3pg	C00197	5.77948e+06	0.936105	1.6	52.5	4	2	8	NaN	NaN	8.85417e+08	6.6e-13	0.320378	eco	1
accoa	C00024	8406925	1.08986	1.6	52.5	4	2	8	NaN	NaN	8.85417e+08	6.6e-13	0.372999	eco	1
adp	C00008	4.35582e+06	1.08706	1.6	52.5	4	2	8	NaN	NaN	8.85417e+08	6.6e-13	0.372042	eco	1
amp	C00020	1.1435e+06	0.0546191	1.6	52.5	4	2	8	NaN	NaN	8.85417e+08	6.6e-13	0.0186932	eco	1
atp	C00002	16012525	1.98645	1.6	52.5	4	2	8	NaN	NaN	8.85417e+08	6.6e-13	0.679854	eco	1
coa	C00010	68520.9	0.0338869	1.6	52.5	4	2	8	NaN	NaN	8.85417e+08	6.6e-13	0.0115976	eco	1
dhap	C00111	10461720	14.9469	1.6	52.5	4	2	8	NaN	NaN	8.85417e+08	6.6e-13	5.11552	eco	1
f6p	C00085	2500688	0.116459	1.6	52.5	4	2	8	NaN	NaN	8.85417e+08	6.6e-13	0.0398577	eco	1
fbp	C00354	174360240	4.15002	1.6	52.5	4	2	8	NaN	NaN	8.85417e+08	6.6e-13	1.42033	eco	1
g1p	C00103	1.21236e+06	0.0453401	1.6	52.5	4	2	8	NaN	NaN	8.85417e+08	6.6e-13	0.0155175	eco	1
g6p	C00092	8540055	0.59179	1.6	52.5	4	2	8	NaN	NaN	8.85417e+08	6.6e-13	0.202538	eco	1
gdp	C00035	1.11183e+06	3.77338	1.6	52.5	4	2	8	NaN	NaN	8.85417e+08	6.6e-13	1.29142	eco	1
glc	C00031	169980944	139.013	1.6	52.5	4	2	8	NaN	NaN	8.85417e+08	6.6e-13	47.5768	eco	1
gmp	C06193	146778	0.713687	1.6	52.5	4	2	8	NaN	NaN	8.85417e+08	6.6e-13	0.244256	eco	1
gtp	C00044	5.45473e+06	10.9457	1.6	52.5	4	2	8	NaN	NaN	8.85417e+08	6.6e-13	3.74612	eco	1
nad	C00003	328365	0.471145	1.6	52.5	4	2	8	NaN	NaN	8.85417e+08	6.6e-13	0.161248	eco	1
nadp	C00006	282678	0.087995	1.6	52.5	4	2	8	NaN	NaN	8.85417e+08	6.6e-13	0.0301159	eco	1
pep	C00074	227047	0.0495308	1.6	52.5	4	2	8	NaN	NaN	8.85417e+08	6.6e-13	0.0169517	eco	1
pyr	C00022	22822008	7.55253	1.6	52.5	4	2	8	NaN	NaN	8.85417e+08	6.6e-13	2.58482	eco	1
3pg	C00197	3463498	0.592907	1.6	62	4	2	8	NaN	NaN	8.85417e+08	6.6e-13	0.20292	eco	1
accoa	C00024	7436532	0.957262	1.6	62	4	2	8	NaN	NaN	8.85417e+08	6.6e-13	0.327619	eco	1
adp	C00008	4.37262e+06	1.09125	1.6	62	4	2	8	NaN	NaN	8.85417e+08	6.6e-13	0.373477	eco	1
amp	C00020	1399194	0.0700803	1.6	62	4	2	8	NaN	NaN	8.85417e+08	6.6e-13	0.0239847	eco	1
atp	C00002	13607300	1.74958	1.6	62	4	2	8	NaN	NaN	8.85417e+08	6.6e-13	0.598785	eco	1
coa	C00010	36418	0.00549896	1.6	62	4	2	8	NaN	NaN	8.85417e+08	6.6e-13	0.001882	eco	1
dhap	C00111	7479326	10.6155	1.6	62	4	2	8	NaN	NaN	8.85417e+08	6.6e-13	3.63311	eco	1
f6p	C00085	2.01951e+06	0.100784	1.6	62	4	2	8	NaN	NaN	8.85417e+08	6.6e-13	0.0344928	eco	1
fbp	C00354	157648528	3.37615	1.6	62	4	2	8	NaN	NaN	8.85417e+08	6.6e-13	1.15547	eco	1
g1p	C00103	1.01383e+06	0.0391906	1.6	62	4	2	8	NaN	NaN	8.85417e+08	6.6e-13	0.0134128	eco	1
g6p	C00092	6907868	0.431416	1.6	62	4	2	8	NaN	NaN	8.85417e+08	6.6e-13	0.14765	eco	1
gdp	C00035	1.67519e+06	5.29031	1.6	62	4	2	8	NaN	NaN	8.85417e+08	6.6e-13	1.81059	eco	1
glc	C00031	134989968	110.334	1.6	62	4	2	8	NaN	NaN	8.85417e+08	6.6e-13	37.7615	eco	1
gmp	C06193	306541	1.35792	1.6	62	4	2	8	NaN	NaN	8.85417e+08	6.6e-13	0.464743	eco	1
gtp	C00044	5.67025e+06	11.404	1.6	62	4	2	8	NaN	NaN	8.85417e+08	6.6e-13	3.90296	eco	1
nad	C00003	233264	0.29841	1.6	62	4	2	8	NaN	NaN	8.85417e+08	6.6e-13	0.10213	eco	1
nadp	C00006	200786	0.0609528	1.6	62	4	2	8	NaN	NaN	8.85417e+08	6.6e-13	0.0208608	eco	1
pep	C00074	187832	0.0412835	1.6	62	4	2	8	NaN	NaN	8.85417e+08	6.6e-13	0.0141291	eco	1
pyr	C00022	26857040	10.6793	1.6	62	4	2	8	NaN	NaN	8.85417e+08	6.6e-13	3.65494	eco	1
3pg	C00197	3884987	0.655366	1.6	66	3.9	2	7.8	NaN	NaN	8.85417e+08	6.6e-13	0.230048	eco	1
accoa	C00024	6.08245e+06	0.783	1.6	66	3.9	2	7.8	NaN	NaN	8.85417e+08	6.6e-13	0.27485	eco	1
adp	C00008	3.33842e+06	0.83324	1.6	66	3.9	2	7.8	NaN	NaN	8.85417e+08	6.6e-13	0.292485	eco	1
amp	C00020	1.13058e+06	0.0538376	1.6	66	3.9	2	7.8	NaN	NaN	8.85417e+08	6.6e-13	0.0188982	eco	1
atp	C00002	11694833	1.56123	1.6	66	3.9	2	7.8	NaN	NaN	8.85417e+08	6.6e-13	0.548026	eco	1
coa	C00010	54080.5	0.0211175	1.6	66	3.9	2	7.8	NaN	NaN	8.85417e+08	6.6e-13	0.0074127	eco	1
dhap	C00111	7.19137e+06	10.1973	1.6	66	3.9	2	7.8	NaN	NaN	8.85417e+08	6.6e-13	3.57946	eco	1
f6p	C00085	2213476	0.107102	1.6	66	3.9	2	7.8	NaN	NaN	8.85417e+08	6.6e-13	0.0375953	eco	1
fbp	C00354	163943680	3.66766	1.6	66	3.9	2	7.8	NaN	NaN	8.85417e+08	6.6e-13	1.28743	eco	1
g1p	C00103	1.0878e+06	0.0414817	1.6	66	3.9	2	7.8	NaN	NaN	8.85417e+08	6.6e-13	0.014561	eco	1
g6p	C00092	7330706	0.472963	1.6	66	3.9	2	7.8	NaN	NaN	8.85417e+08	6.6e-13	0.16602	eco	1
gdp	C00035	1.24644e+06	4.13584	1.6	66	3.9	2	7.8	NaN	NaN	8.85417e+08	6.6e-13	1.45177	eco	1
glc	C00031	148102832	121.082	1.6	66	3.9	2	7.8	NaN	NaN	8.85417e+08	6.6e-13	42.5023	eco	1
gmp	C06193	343295	1.48088	1.6	66	3.9	2	7.8	NaN	NaN	8.85417e+08	6.6e-13	0.519821	eco	1
gtp	C00044	5699416	11.466	1.6	66	3.9	2	7.8	NaN	NaN	8.85417e+08	6.6e-13	4.0248	eco	1
nad	C00003	231766	0.29569	1.6	66	3.9	2	7.8	NaN	NaN	8.85417e+08	6.6e-13	0.103793	eco	1
nadp	C00006	239709	0.0738058	1.6	66	3.9	2	7.8	NaN	NaN	8.85417e+08	6.6e-13	0.0259074	eco	1
pep	C00074	146544	0.0326	1.6	66	3.9	2	7.8	NaN	NaN	8.85417e+08	6.6e-13	0.0114433	eco	1
pyr	C00022	30388338	13.4157	1.6	66	3.9	2	7.8	NaN	NaN	8.85417e+08	6.6e-13	4.7092	eco	1
3pg	C00197	2.96799e+06	0.519478	1.6	71	3.9	2	7.8	NaN	NaN	8.85417e+08	6.6e-13	0.182348	eco	1
accoa	C00024	6.19588e+06	0.797598	1.6	71	3.9	2	7.8	NaN	NaN	8.85417e+08	6.6e-13	0.279974	eco	1
adp	C00008	2938286	0.733413	1.6	71	3.9	2	7.8	NaN	NaN	8.85417e+08	6.6e-13	0.257444	eco	1
amp	C00020	1.25674e+06	0.0614664	1.6	71	3.9	2	7.8	NaN	NaN	8.85417e+08	6.6e-13	0.021576	eco	1
atp	C00002	10152167	1.40931	1.6	71	3.9	2	7.8	NaN	NaN	8.85417e+08	6.6e-13	0.494697	eco	1
coa	C00010	36400.9	0.00548382	1.6	71	3.9	2	7.8	NaN	NaN	8.85417e+08	6.6e-13	0.00192494	eco	1
dhap	C00111	7.26747e+06	10.3078	1.6	71	3.9	2	7.8	NaN	NaN	8.85417e+08	6.6e-13	3.61826	eco	1
f6p	C00085	1.73533e+06	0.0915258	1.6	71	3.9	2	7.8	NaN	NaN	8.85417e+08	6.6e-13	0.0321275	eco	1
fbp	C00354	161671312	3.56243	1.6	71	3.9	2	7.8	NaN	NaN	8.85417e+08	6.6e-13	1.25049	eco	1
g1p	C00103	838732	0.0337666	1.6	71	3.9	2	7.8	NaN	NaN	8.85417e+08	6.6e-13	0.0118528	eco	1
g6p	C00092	6566252	0.39785	1.6	71	3.9	2	7.8	NaN	NaN	8.85417e+08	6.6e-13	0.139654	eco	1
gdp	C00035	1.41488e+06	4.58938	1.6	71	3.9	2	7.8	NaN	NaN	8.85417e+08	6.6e-13	1.61097	eco	1
glc	C00031	138426288	113.151	1.6	71	3.9	2	7.8	NaN	NaN	8.85417e+08	6.6e-13	39.7184	eco	1
gmp	C06193	535556	2.18088	1.6	71	3.9	2	7.8	NaN	NaN	8.85417e+08	6.6e-13	0.765536	eco	1
gtp	C00044	5826078	11.7353	1.6	71	3.9	2	7.8	NaN	NaN	8.85417e+08	6.6e-13	4.11934	eco	1
nad	C00003	196761	0.232109	1.6	71	3.9	2	7.8	NaN	NaN	8.85417e+08	6.6e-13	0.0814752	eco	1
nadp	C00006	243028	0.074902	1.6	71	3.9	2	7.8	NaN	NaN	8.85417e+08	6.6e-13	0.0262922	eco	1
pep	C00074	144655	0.0322028	1.6	71	3.9	2	7.8	NaN	NaN	8.85417e+08	6.6e-13	0.0113039	eco	1
pyr	C00022	23498338	8.07662	1.6	71	3.9	2	7.8	NaN	NaN	8.85417e+08	6.6e-13	2.83507	eco	1
3pg	C00197	3.10284e+06	0.539462	1.6	74.75	3.9	2	7.8	NaN	NaN	8.85417e+08	6.6e-13	0.189363	eco	1
accoa	C00024	5.00497e+06	0.644335	1.6	74.75	3.9	2	7.8	NaN	NaN	8.85417e+08	6.6e-13	0.226176	eco	1
adp	C00008	2.10575e+06	0.525713	1.6	74.75	3.9	2	7.8	NaN	NaN	8.85417e+08	6.6e-13	0.184537	eco	1
amp	C00020	942761	0.0424804	1.6	74.75	3.9	2	7.8	NaN	NaN	8.85417e+08	6.6e-13	0.0149115	eco	1
atp	C00002	7.75345e+06	1.17308	1.6	74.75	3.9	2	7.8	NaN	NaN	8.85417e+08	6.6e-13	0.411775	eco	1
coa	C00010	39963.1	0.00863381	1.6	74.75	3.9	2	7.8	NaN	NaN	8.85417e+08	6.6e-13	0.00303065	eco	1
dhap	C00111	6644354	9.4143	1.6	74.75	3.9	2	7.8	NaN	NaN	8.85417e+08	6.6e-13	3.30462	eco	1
f6p	C00085	2227307	0.107553	1.6	74.75	3.9	2	7.8	NaN	NaN	8.85417e+08	6.6e-13	0.0377534	eco	1
fbp	C00354	160530432	3.5096	1.6	74.75	3.9	2	7.8	NaN	NaN	8.85417e+08	6.6e-13	1.23195	eco	1
g1p	C00103	1.09344e+06	0.0416566	1.6	74.75	3.9	2	7.8	NaN	NaN	8.85417e+08	6.6e-13	0.0146224	eco	1
g6p	C00092	7548682	0.494381	1.6	74.75	3.9	2	7.8	NaN	NaN	8.85417e+08	6.6e-13	0.173538	eco	1
gdp	C00035	1.12371e+06	3.80538	1.6	74.75	3.9	2	7.8	NaN	NaN	8.85417e+08	6.6e-13	1.33577	eco	1
glc	C00031	143029360	116.924	1.6	74.75	3.9	2	7.8	NaN	NaN	8.85417e+08	6.6e-13	41.0427	eco	1
gmp	C06193	639447	2.68755	1.6	74.75	3.9	2	7.8	NaN	NaN	8.85417e+08	6.6e-13	0.943389	eco	1
gtp	C00044	4.15319e+06	8.36233	1.6	74.75	3.9	2	7.8	NaN	NaN	8.85417e+08	6.6e-13	2.93536	eco	1
nad	C00003	176772	0.198077	1.6	74.75	3.9	2	7.8	NaN	NaN	8.85417e+08	6.6e-13	0.0695291	eco	1
nadp	C00006	196568	0.0595601	1.6	74.75	3.9	2	7.8	NaN	NaN	8.85417e+08	6.6e-13	0.0209069	eco	1
pep	C00074	118634	0.0267303	1.6	74.75	3.9	2	7.8	NaN	NaN	8.85417e+08	6.6e-13	0.00938292	eco	1
pyr	C00022	26123418	10.1108	1.6	74.75	3.9	2	7.8	NaN	NaN	8.85417e+08	6.6e-13	3.54911	eco	1
3pg	C00197	2.44212e+06	0.441551	1.6	87.75	4.1	2	8.2	NaN	NaN	8.85417e+08	6.6e-13	0.147433	eco	1
accoa	C00024	3.80074e+06	0.489359	1.6	87.75	4.1	2	8.2	NaN	NaN	8.85417e+08	6.6e-13	0.163396	eco	1
adp	C00008	1508380	0.37668	1.6	87.75	4.1	2	8.2	NaN	NaN	8.85417e+08	6.6e-13	0.125773	eco	1
amp	C00020	707814	0.0282735	1.6	87.75	4.1	2	8.2	NaN	NaN	8.85417e+08	6.6e-13	0.00944048	eco	1
atp	C00002	4896724	0.801409	1.6	87.75	4.1	2	8.2	NaN	NaN	8.85417e+08	6.6e-13	0.267589	eco	1
coa	C00010	31275.5	0.000951564	1.6	87.75	4.1	2	8.2	NaN	NaN	8.85417e+08	6.6e-13	0.000317726	eco	1
dhap	C00111	5.83071e+06	8.25532	1.6	87.75	4.1	2	8.2	NaN	NaN	8.85417e+08	6.6e-13	2.75644	eco	1
f6p	C00085	1.78642e+06	0.0931901	1.6	87.75	4.1	2	8.2	NaN	NaN	8.85417e+08	6.6e-13	0.031116	eco	1
fbp	C00354	159031312	3.44018	1.6	87.75	4.1	2	8.2	NaN	NaN	8.85417e+08	6.6e-13	1.14867	eco	1
g1p	C00103	831630	0.0335466	1.6	87.75	4.1	2	8.2	NaN	NaN	8.85417e+08	6.6e-13	0.0112012	eco	1
g6p	C00092	5274666	0.270943	1.6	87.75	4.1	2	8.2	NaN	NaN	8.85417e+08	6.6e-13	0.0904673	eco	1
gdp	C00035	794267	2.91829	1.6	87.75	4.1	2	8.2	NaN	NaN	8.85417e+08	6.6e-13	0.974412	eco	1
glc	C00031	143136656	117.012	1.6	87.75	4.1	2	8.2	NaN	NaN	8.85417e+08	6.6e-13	39.07	eco	1
gmp	C06193	948153	4.1931	1.6	87.75	4.1	2	8.2	NaN	NaN	8.85417e+08	6.6e-13	1.40007	eco	1
gtp	C00044	3095578	6.3408	1.6	87.75	4.1	2	8.2	NaN	NaN	8.85417e+08	6.6e-13	2.11718	eco	1
nad	C00003	99712.2	0.133936	1.6	87.75	4.1	2	8.2	NaN	NaN	8.85417e+08	6.6e-13	0.0447212	eco	1
nadp	C00006	189311	0.0571637	1.6	87.75	4.1	2	8.2	NaN	NaN	8.85417e+08	6.6e-13	0.0190869	eco	1
pep	C00074	79812.4	0.0179028	1.6	87.75	4.1	2	8.2	NaN	NaN	8.85417e+08	6.6e-13	0.00597773	eco	1
pyr	C00022	29383286	12.6369	1.6	87.75	4.1	2	8.2	NaN	NaN	8.85417e+08	6.6e-13	4.21944	eco	1
3pg	C00197	1933058	0.366115	1.6	93.5	3.9	2	7.8	NaN	NaN	8.85417e+08	6.6e-13	0.128514	eco	1
accoa	C00024	2.86723e+06	0.369223	1.6	93.5	3.9	2	7.8	NaN	NaN	8.85417e+08	6.6e-13	0.129605	eco	1
adp	C00008	1.4629e+06	0.365335	1.6	93.5	3.9	2	7.8	NaN	NaN	8.85417e+08	6.6e-13	0.12824	eco	1
amp	C00020	669158	0.0259361	1.6	93.5	3.9	2	7.8	NaN	NaN	8.85417e+08	6.6e-13	0.00910411	eco	1
atp	C00002	4299378	0.693495	1.6	93.5	3.9	2	7.8	NaN	NaN	8.85417e+08	6.6e-13	0.243432	eco	1
coa	C00010	36889.9	0.00591624	1.6	93.5	3.9	2	7.8	NaN	NaN	8.85417e+08	6.6e-13	0.00207673	eco	1
dhap	C00111	6.4079e+06	9.07748	1.6	93.5	3.9	2	7.8	NaN	NaN	8.85417e+08	6.6e-13	3.18639	eco	1
f6p	C00085	2.10951e+06	0.103716	1.6	93.5	3.9	2	7.8	NaN	NaN	8.85417e+08	6.6e-13	0.0364064	eco	1
fbp	C00354	148925008	2.97219	1.6	93.5	3.9	2	7.8	NaN	NaN	8.85417e+08	6.6e-13	1.0433	eco	1
g1p	C00103	905382	0.0358312	1.6	93.5	3.9	2	7.8	NaN	NaN	8.85417e+08	6.6e-13	0.0125775	eco	1
g6p	C00092	5880346	0.330455	1.6	93.5	3.9	2	7.8	NaN	NaN	8.85417e+08	6.6e-13	0.115997	eco	1
gdp	C00035	778809	2.87666	1.6	93.5	3.9	2	7.8	NaN	NaN	8.85417e+08	6.6e-13	1.00977	eco	1
glc	C00031	140181616	114.59	1.6	93.5	3.9	2	7.8	NaN	NaN	8.85417e+08	6.6e-13	40.2234	eco	1
gmp	C06193	995497	4.424	1.6	93.5	3.9	2	7.8	NaN	NaN	8.85417e+08	6.6e-13	1.55292	eco	1
gtp	C00044	2.8973e+06	5.9618	1.6	93.5	3.9	2	7.8	NaN	NaN	8.85417e+08	6.6e-13	2.09272	eco	1
nad	C00003	99900.3	0.134093	1.6	93.5	3.9	2	7.8	NaN	NaN	8.85417e+08	6.6e-13	0.0470695	eco	1
nadp	C00006	140857	0.0411633	1.6	93.5	3.9	2	7.8	NaN	NaN	8.85417e+08	6.6e-13	0.0144492	eco	1
pep	C00074	50227.5	0.00880632	1.6	93.5	3.9	2	7.8	NaN	NaN	8.85417e+08	6.6e-13	0.00309121	eco	1
pyr	C00022	27275512	11.0036	1.6	93.5	3.9	2	7.8	NaN	NaN	8.85417e+08	6.6e-13	3.86249	eco	1
3pg	C00197	1.87234e+06	0.357118	1.6	100	3.9	2	7.8	NaN	NaN	8.85417e+08	6.6e-13	0.125356	eco	1
accoa	C00024	2.62114e+06	0.337552	1.6	100	3.9	2	7.8	NaN	NaN	8.85417e+08	6.6e-13	0.118488	eco	1
adp	C00008	1.17443e+06	0.293367	1.6	100	3.9	2	7.8	NaN	NaN	8.85417e+08	6.6e-13	0.102978	eco	1
amp	C00020	641077	0.024238	1.6	100	3.9	2	7.8	NaN	NaN	8.85417e+08	6.6e-13	0.00850807	eco	1
atp	C00002	4.01046e+06	0.6413	1.6	100	3.9	2	7.8	NaN	NaN	8.85417e+08	6.6e-13	0.22511	eco	1
coa	C00010	32121.9	0.00169999	1.6	100	3.9	2	7.8	NaN	NaN	8.85417e+08	6.6e-13	0.000596734	eco	1
dhap	C00111	5.93717e+06	8.40697	1.6	100	3.9	2	7.8	NaN	NaN	8.85417e+08	6.6e-13	2.95103	eco	1
f6p	C00085	2.12796e+06	0.104317	1.6	100	3.9	2	7.8	NaN	NaN	8.85417e+08	6.6e-13	0.0366174	eco	1
fbp	C00354	122829288	1.89962	1.6	100	3.9	2	7.8	NaN	NaN	8.85417e+08	6.6e-13	0.666807	eco	1
g1p	C00103	948278	0.0371599	1.6	100	3.9	2	7.8	NaN	NaN	8.85417e+08	6.6e-13	0.0130439	eco	1
g6p	C00092	6.28521e+06	0.370236	1.6	100	3.9	2	7.8	NaN	NaN	8.85417e+08	6.6e-13	0.129961	eco	1
gdp	C00035	569572	2.31326	1.6	100	3.9	2	7.8	NaN	NaN	8.85417e+08	6.6e-13	0.812004	eco	1
glc	C00031	140565648	114.904	1.6	100	3.9	2	7.8	NaN	NaN	8.85417e+08	6.6e-13	40.3339	eco	1
gmp	C06193	1.16197e+06	5.23589	1.6	100	3.9	2	7.8	NaN	NaN	8.85417e+08	6.6e-13	1.83791	eco	1
gtp	C00044	2.29822e+06	4.81671	1.6	100	3.9	2	7.8	NaN	NaN	8.85417e+08	6.6e-13	1.69077	eco	1
nad	C00003	70147.8	0.109329	1.6	100	3.9	2	7.8	NaN	NaN	8.85417e+08	6.6e-13	0.0383768	eco	1
nadp	C00006	153453	0.0453228	1.6	100	3.9	2	7.8	NaN	NaN	8.85417e+08	6.6e-13	0.0159093	eco	1
pyr	C00022	35442116	17.3319	1.6	100	3.9	2	7.8	NaN	NaN	8.85417e+08	6.6e-13	6.08387	eco	1
3pg	C00197	1.538e+06	0.307572	1.6	113	3.7	2	7.4	NaN	NaN	8.85417e+08	6.6e-13	0.1138	eco	1
accoa	C00024	1.51174e+06	0.194571	1.6	113	3.7	2	7.4	NaN	NaN	8.85417e+08	6.6e-13	0.0719905	eco	1
adp	C00008	996126	0.248883	1.6	113	3.7	2	7.4	NaN	NaN	8.85417e+08	6.6e-13	0.0920857	eco	1
amp	C00020	580210	0.0205575	1.6	113	3.7	2	7.4	NaN	NaN	8.85417e+08	6.6e-13	0.00760619	eco	1
atp	C00002	3.56968e+06	0.561671	1.6	113	3.7	2	7.4	NaN	NaN	8.85417e+08	6.6e-13	0.207816	eco	1
coa	C00010	33379.4	0.00281195	1.6	113	3.7	2	7.4	NaN	NaN	8.85417e+08	6.6e-13	0.00104041	eco	1
dhap	C00111	4.34145e+06	6.13397	1.6	113	3.7	2	7.4	NaN	NaN	8.85417e+08	6.6e-13	2.26954	eco	1
f6p	C00085	1.59182e+06	0.0868504	1.6	113	3.7	2	7.4	NaN	NaN	8.85417e+08	6.6e-13	0.0321343	eco	1
fbp	C00354	101567064	1.48123	1.6	113	3.7	2	7.4	NaN	NaN	8.85417e+08	6.6e-13	0.548049	eco	1
g1p	C00103	835139	0.0336553	1.6	113	3.7	2	7.4	NaN	NaN	8.85417e+08	6.6e-13	0.0124523	eco	1
g6p	C00092	4.302e+06	0.175371	1.6	113	3.7	2	7.4	NaN	NaN	8.85417e+08	6.6e-13	0.0648866	eco	1
gdp	C00035	316554	1.24764	1.6	113	3.7	2	7.4	NaN	NaN	8.85417e+08	6.6e-13	0.461622	eco	1
glc	C00031	140900304	115.179	1.6	113	3.7	2	7.4	NaN	NaN	8.85417e+08	6.6e-13	42.6156	eco	1
gmp	C06193	1.05068e+06	4.69311	1.6	113	3.7	2	7.4	NaN	NaN	8.85417e+08	6.6e-13	1.73643	eco	1
gtp	C00044	1.05703e+06	2.44429	1.6	113	3.7	2	7.4	NaN	NaN	8.85417e+08	6.6e-13	0.904378	eco	1
nad	C00003	42684.7	0.0864703	1.6	113	3.7	2	7.4	NaN	NaN	8.85417e+08	6.6e-13	0.0319937	eco	1
nadp	C00006	93992.2	0.0256879	1.6	113	3.7	2	7.4	NaN	NaN	8.85417e+08	6.6e-13	0.0095044	eco	1
pyr	C00022	30454294	13.4668	1.6	113	3.7	2	7.4	NaN	NaN	8.85417e+08	6.6e-13	4.98266	eco	1
3pg	C00197	1.0061e+06	0.228751	1.6	119.5	3.6	2	7.2	NaN	NaN	8.85417e+08	6.6e-13	0.086988	eco	1
accoa	C00024	1.07039e+06	0.135498	1.6	119.5	3.6	2	7.2	NaN	NaN	8.85417e+08	6.6e-13	0.0515261	eco	1
adp	C00008	759298	0.189531	1.6	119.5	3.6	2	7.2	NaN	NaN	8.85417e+08	6.6e-13	0.0720737	eco	1
amp	C00020	488809	0.0178024	1.6	119.5	3.6	2	7.2	NaN	NaN	8.85417e+08	6.6e-13	0.00676978	eco	1
atp	C00002	2.7352e+06	0.410916	1.6	119.5	3.6	2	7.2	NaN	NaN	8.85417e+08	6.6e-13	0.156261	eco	1
coa	C00010	30349	0.000132288	1.6	119.5	3.6	2	7.2	NaN	NaN	8.85417e+08	6.6e-13	5.03057e-05	eco	1
dhap	C00111	5181120	7.33002	1.6	119.5	3.6	2	7.2	NaN	NaN	8.85417e+08	6.6e-13	2.78741	eco	1
f6p	C00085	1.7804e+06	0.0929941	1.6	119.5	3.6	2	7.2	NaN	NaN	8.85417e+08	6.6e-13	0.0353632	eco	1
fbp	C00354	62336208	0.800023	1.6	119.5	3.6	2	7.2	NaN	NaN	8.85417e+08	6.6e-13	0.304228	eco	1
g1p	C00103	789197	0.0322322	1.6	119.5	3.6	2	7.2	NaN	NaN	8.85417e+08	6.6e-13	0.012257	eco	1
g6p	C00092	4359424	0.181014	1.6	119.5	3.6	2	7.2	NaN	NaN	8.85417e+08	6.6e-13	0.0688346	eco	1
gdp	C00035	196806	0.588487	1.6	119.5	3.6	2	7.2	NaN	NaN	8.85417e+08	6.6e-13	0.223786	eco	1
glc	C00031	143396432	117.224	1.6	119.5	3.6	2	7.2	NaN	NaN	8.85417e+08	6.6e-13	44.5773	eco	1
gmp	C06193	724707	3.10336	1.6	119.5	3.6	2	7.2	NaN	NaN	8.85417e+08	6.6e-13	1.18013	eco	1
gtp	C00044	696566	1.70986	1.6	119.5	3.6	2	7.2	NaN	NaN	8.85417e+08	6.6e-13	0.650215	eco	1
nad	C00003	40182.9	0.084388	1.6	119.5	3.6	2	7.2	NaN	NaN	8.85417e+08	6.6e-13	0.0320905	eco	1
nadp	C00006	71335.3	0.0182062	1.6	119.5	3.6	2	7.2	NaN	NaN	8.85417e+08	6.6e-13	0.00692332	eco	1
pyr	C00022	32520018	15.0676	1.6	119.5	3.6	2	7.2	NaN	NaN	8.85417e+08	6.6e-13	5.72979	eco	1
3pg	C00197	753107	0.191261	1.6	146	2.8	2	5.6	NaN	NaN	8.85417e+08	6.6e-13	0.0935121	eco	1
accoa	C00024	545020	0.0695319	1.6	146	2.8	2	5.6	NaN	NaN	8.85417e+08	6.6e-13	0.0339958	eco	1
adp	C00008	507909	0.125166	1.6	146	2.8	2	5.6	NaN	NaN	8.85417e+08	6.6e-13	0.0611966	eco	1
amp	C00020	442300	0.0165587	1.6	146	2.8	2	5.6	NaN	NaN	8.85417e+08	6.6e-13	0.00809593	eco	1
atp	C00002	2164299	0.307781	1.6	146	2.8	2	5.6	NaN	NaN	8.85417e+08	6.6e-13	0.150481	eco	1
coa	C00010	19242.1	0	1.6	146	2.8	2	5.6	NaN	NaN	8.85417e+08	6.6e-13	0	eco	1
dhap	C00111	2.12724e+06	2.97995	1.6	146	2.8	2	5.6	NaN	NaN	8.85417e+08	6.6e-13	1.45697	eco	1
f6p	C00085	1302642	0.0774299	1.6	146	2.8	2	5.6	NaN	NaN	8.85417e+08	6.6e-13	0.0378573	eco	1
fbp	C00354	39255488	0.487631	1.6	146	2.8	2	5.6	NaN	NaN	8.85417e+08	6.6e-13	0.238414	eco	1
g1p	C00103	754556	0.0311591	1.6	146	2.8	2	5.6	NaN	NaN	8.85417e+08	6.6e-13	0.0152344	eco	1
g6p	C00092	3.83737e+06	0.129718	1.6	146	2.8	2	5.6	NaN	NaN	8.85417e+08	6.6e-13	0.0634222	eco	1
gdp	C00035	122636	0.180215	1.6	146	2.8	2	5.6	NaN	NaN	8.85417e+08	6.6e-13	0.0881114	eco	1
glc	C00031	128529944	105.04	1.6	146	2.8	2	5.6	NaN	NaN	8.85417e+08	6.6e-13	51.3563	eco	1
gmp	C06193	371632	1.57568	1.6	146	2.8	2	5.6	NaN	NaN	8.85417e+08	6.6e-13	0.770385	eco	1
gtp	C00044	600178	1.49142	1.6	146	2.8	2	5.6	NaN	NaN	8.85417e+08	6.6e-13	0.729191	eco	1
nad	C00003	37928.2	0.0825113	1.6	146	2.8	2	5.6	NaN	NaN	8.85417e+08	6.6e-13	0.0403417	eco	1
nadp	C00006	63419.6	0.0155923	1.6	146	2.8	2	5.6	NaN	NaN	8.85417e+08	6.6e-13	0.00762343	eco	1
pyr	C00022	30261634	13.3175	1.6	146	2.8	2	5.6	NaN	NaN	8.85417e+08	6.6e-13	6.51124	eco	1
3pg	C00197	393891	0.13803	1.6	0	0.05	8	0.4	NaN	NaN	8.85417e+08	6.6e-13	0.944806	eco	2
accoa	C00024	189127	0.0278533	1.6	0	0.05	8	0.4	NaN	NaN	8.85417e+08	6.6e-13	0.190653	eco	2
adp	C00008	238906	0.0562914	1.6	0	0.05	8	0.4	NaN	NaN	8.85417e+08	6.6e-13	0.38531	eco	2
amp	C00020	71339.8	0.00663898	1.6	0	0.05	8	0.4	NaN	NaN	8.85417e+08	6.6e-13	0.0454433	eco	2
atp	C00002	1.85293e+06	0.25153	1.6	0	0.05	8	0.4	NaN	NaN	8.85417e+08	6.6e-13	1.7217	eco	2
dhap	C00111	125938	0.169328	1.6	0	0.05	8	0.4	NaN	NaN	8.85417e+08	6.6e-13	1.15904	eco	2
f6p	C00085	339822	0.0460638	1.6	0	0.05	8	0.4	NaN	NaN	8.85417e+08	6.6e-13	0.315303	eco	2
fbp	C00354	1739048	0.02147	1.6	0	0.05	8	0.4	NaN	NaN	8.85417e+08	6.6e-13	0.146961	eco	2
g1p	C00103	84053.3	0.0103893	1.6	0	0.05	8	0.4	NaN	NaN	8.85417e+08	6.6e-13	0.0711139	eco	2
g6p	C00092	1.03008e+06	0	1.6	0	0.05	8	0.4	NaN	NaN	8.85417e+08	6.6e-13	0	eco	2
gdp	C00035	38140.4	0	1.6	0	0.05	8	0.4	NaN	NaN	8.85417e+08	6.6e-13	0	eco	2
glc	C00031	162305136	132.722	1.6	0	0.05	8	0.4	NaN	NaN	8.85417e+08	6.6e-13	908.473	eco	2
gtp	C00044	332245	0.852418	1.6	0	0.05	8	0.4	NaN	NaN	8.85417e+08	6.6e-13	5.83473	eco	2
nad	C00003	95436	0.130377	1.6	0	0.05	8	0.4	NaN	NaN	8.85417e+08	6.6e-13	0.892421	eco	2
nadp	C00006	86931.9	0.0233564	1.6	0	0.05	8	0.4	NaN	NaN	8.85417e+08	6.6e-13	0.159873	eco	2
pep	C00074	59294.3	0.0115941	1.6	0	0.05	8	0.4	NaN	NaN	8.85417e+08	6.6e-13	0.0793607	eco	2
pyr	C00022	833162	0	1.6	0	0.05	8	0.4	NaN	NaN	8.85417e+08	6.6e-13	0	eco	2
3pg	C00197	3603777	0.613694	1.6	5	0.15	7	1.05	NaN	NaN	8.85417e+08	6.6e-13	1.60026	eco	2
accoa	C00024	3.212e+06	0.413593	1.6	5	0.15	7	1.05	NaN	NaN	8.85417e+08	6.6e-13	1.07848	eco	2
adp	C00008	897668	0.22432	1.6	5	0.15	7	1.05	NaN	NaN	8.85417e+08	6.6e-13	0.584934	eco	2
amp	C00020	216840	0.0105298	1.6	5	0.15	7	1.05	NaN	NaN	8.85417e+08	6.6e-13	0.0274573	eco	2
atp	C00002	5484680	0.907627	1.6	5	0.15	7	1.05	NaN	NaN	8.85417e+08	6.6e-13	2.36672	eco	2
coa	C00010	37584	0.00653	1.6	5	0.15	7	1.05	NaN	NaN	8.85417e+08	6.6e-13	0.0170275	eco	2
dhap	C00111	1.46616e+06	2.03829	1.6	5	0.15	7	1.05	NaN	NaN	8.85417e+08	6.6e-13	5.31503	eco	2
f6p	C00085	771172	0.060116	1.6	5	0.15	7	1.05	NaN	NaN	8.85417e+08	6.6e-13	0.156758	eco	2
fbp	C00354	26504792	0.315054	1.6	5	0.15	7	1.05	NaN	NaN	8.85417e+08	6.6e-13	0.82153	eco	2
g1p	C00103	220186	0.0146062	1.6	5	0.15	7	1.05	NaN	NaN	8.85417e+08	6.6e-13	0.0380869	eco	2
g6p	C00092	2319548	0	1.6	5	0.15	7	1.05	NaN	NaN	8.85417e+08	6.6e-13	0	eco	2
gdp	C00035	146793	0.313183	1.6	5	0.15	7	1.05	NaN	NaN	8.85417e+08	6.6e-13	0.816653	eco	2
glc	C00031	159383648	130.328	1.6	5	0.15	7	1.05	NaN	NaN	8.85417e+08	6.6e-13	339.841	eco	2
gtp	C00044	1.20692e+06	2.73079	1.6	5	0.15	7	1.05	NaN	NaN	8.85417e+08	6.6e-13	7.12079	eco	2
nad	C00003	307480	0.433212	1.6	5	0.15	7	1.05	NaN	NaN	8.85417e+08	6.6e-13	1.12964	eco	2
nadp	C00006	217510	0.0664753	1.6	5	0.15	7	1.05	NaN	NaN	8.85417e+08	6.6e-13	0.17334	eco	2
pep	C00074	273967	0.0593988	1.6	5	0.15	7	1.05	NaN	NaN	8.85417e+08	6.6e-13	0.154888	eco	2
pyr	C00022	814560	0	1.6	5	0.15	7	1.05	NaN	NaN	8.85417e+08	6.6e-13	0	eco	2
3pg	C00197	10254381	1.58464	1.6	9	0.6	5	3	NaN	NaN	8.85417e+08	6.6e-13	1.44623	eco	2
accoa	C00024	9380504	1.22691	1.6	9	0.6	5	3	NaN	NaN	8.85417e+08	6.6e-13	1.11975	eco	2
adp	C00008	4019778	1.00322	1.6	9	0.6	5	3	NaN	NaN	8.85417e+08	6.6e-13	0.915598	eco	2
amp	C00020	1.15461e+06	0.0552907	1.6	9	0.6	5	3	NaN	NaN	8.85417e+08	6.6e-13	0.0504614	eco	2
atp	C00002	10562985	1.44977	1.6	9	0.6	5	3	NaN	NaN	8.85417e+08	6.6e-13	1.32314	eco	2
coa	C00010	117133	0.0768732	1.6	9	0.6	5	3	NaN	NaN	8.85417e+08	6.6e-13	0.0701588	eco	2
dhap	C00111	3.43629e+06	4.84462	1.6	9	0.6	5	3	NaN	NaN	8.85417e+08	6.6e-13	4.42147	eco	2
f6p	C00085	1.14855e+06	0.0724101	1.6	9	0.6	5	3	NaN	NaN	8.85417e+08	6.6e-13	0.0660855	eco	2
fbp	C00354	93486728	1.32223	1.6	9	0.6	5	3	NaN	NaN	8.85417e+08	6.6e-13	1.20674	eco	2
g1p	C00103	564941	0.0252855	1.6	9	0.6	5	3	NaN	NaN	8.85417e+08	6.6e-13	0.023077	eco	2
g6p	C00092	3988668	0.144584	1.6	9	0.6	5	3	NaN	NaN	8.85417e+08	6.6e-13	0.131956	eco	2
gdp	C00035	1.12779e+06	3.81637	1.6	9	0.6	5	3	NaN	NaN	8.85417e+08	6.6e-13	3.48303	eco	2
glc	C00031	156495168	127.96	1.6	9	0.6	5	3	NaN	NaN	8.85417e+08	6.6e-13	116.784	eco	2
gtp	C00044	2.5614e+06	5.31976	1.6	9	0.6	5	3	NaN	NaN	8.85417e+08	6.6e-13	4.85511	eco	2
nad	C00003	842980	1.24586	1.6	9	0.6	5	3	NaN	NaN	8.85417e+08	6.6e-13	1.13704	eco	2
nadp	C00006	586922	0.188461	1.6	9	0.6	5	3	NaN	NaN	8.85417e+08	6.6e-13	0.172	eco	2
pep	C00074	410585	0.0881313	1.6	9	0.6	5	3	NaN	NaN	8.85417e+08	6.6e-13	0.0804335	eco	2
pyr	C00022	1.28564e+06	0	1.6	9	0.6	5	3	NaN	NaN	8.85417e+08	6.6e-13	0	eco	2
3pg	C00197	3928160	0.661764	1.6	12	1.9	2	3.8	NaN	NaN	8.85417e+08	6.6e-13	0.476812	eco	2
accoa	C00024	4.65679e+06	0.599528	1.6	12	1.9	2	3.8	NaN	NaN	8.85417e+08	6.6e-13	0.43197	eco	2
adp	C00008	1.17832e+06	0.294337	1.6	12	1.9	2	3.8	NaN	NaN	8.85417e+08	6.6e-13	0.212075	eco	2
amp	C00020	320653	0.0133058	1.6	12	1.9	2	3.8	NaN	NaN	8.85417e+08	6.6e-13	0.00958706	eco	2
atp	C00002	9193459	1.31489	1.6	12	1.9	2	3.8	NaN	NaN	8.85417e+08	6.6e-13	0.947403	eco	2
coa	C00010	47391.4	0.0152025	1.6	12	1.9	2	3.8	NaN	NaN	8.85417e+08	6.6e-13	0.0109537	eco	2
dhap	C00111	2468369	3.46588	1.6	12	1.9	2	3.8	NaN	NaN	8.85417e+08	6.6e-13	2.49723	eco	2
f6p	C00085	921598	0.0650165	1.6	12	1.9	2	3.8	NaN	NaN	8.85417e+08	6.6e-13	0.0468456	eco	2
fbp	C00354	59092048	0.756114	1.6	12	1.9	2	3.8	NaN	NaN	8.85417e+08	6.6e-13	0.544794	eco	2
g1p	C00103	331721	0.0180612	1.6	12	1.9	2	3.8	NaN	NaN	8.85417e+08	6.6e-13	0.0130134	eco	2
g6p	C00092	2.91383e+06	0.038974	1.6	12	1.9	2	3.8	NaN	NaN	8.85417e+08	6.6e-13	0.0280815	eco	2
gdp	C00035	265571	0.967006	1.6	12	1.9	2	3.8	NaN	NaN	8.85417e+08	6.6e-13	0.696745	eco	2
glc	C00031	143162288	117.033	1.6	12	1.9	2	3.8	NaN	NaN	8.85417e+08	6.6e-13	84.324	eco	2
gtp	C00044	2.02815e+06	4.30051	1.6	12	1.9	2	3.8	NaN	NaN	8.85417e+08	6.6e-13	3.09859	eco	2
nad	C00003	516833	0.813468	1.6	12	1.9	2	3.8	NaN	NaN	8.85417e+08	6.6e-13	0.586119	eco	2
nadp	C00006	264776	0.0820836	1.6	12	1.9	2	3.8	NaN	NaN	8.85417e+08	6.6e-13	0.0591427	eco	2
pep	C00074	161374	0.035719	1.6	12	1.9	2	3.8	NaN	NaN	8.85417e+08	6.6e-13	0.0257362	eco	2
pyr	C00022	1.23763e+06	0	1.6	12	1.9	2	3.8	NaN	NaN	8.85417e+08	6.6e-13	0	eco	2
3pg	C00197	6640924	1.06221	1.6	14.5	2.6	2	5.2	NaN	NaN	8.85417e+08	6.6e-13	0.559287	eco	2
accoa	C00024	6483400	0.8346	1.6	14.5	2.6	2	5.2	NaN	NaN	8.85417e+08	6.6e-13	0.439444	eco	2
adp	C00008	1.54782e+06	0.386519	1.6	14.5	2.6	2	5.2	NaN	NaN	8.85417e+08	6.6e-13	0.203515	eco	2
amp	C00020	415724	0.0158481	1.6	14.5	2.6	2	5.2	NaN	NaN	8.85417e+08	6.6e-13	0.00834452	eco	2
atp	C00002	10558979	1.44937	1.6	14.5	2.6	2	5.2	NaN	NaN	8.85417e+08	6.6e-13	0.763141	eco	2
coa	C00010	46686.8	0.0145794	1.6	14.5	2.6	2	5.2	NaN	NaN	8.85417e+08	6.6e-13	0.00767652	eco	2
dhap	C00111	2.80612e+06	3.94697	1.6	14.5	2.6	2	5.2	NaN	NaN	8.85417e+08	6.6e-13	2.07821	eco	2
f6p	C00085	1.02617e+06	0.0684232	1.6	14.5	2.6	2	5.2	NaN	NaN	8.85417e+08	6.6e-13	0.036027	eco	2
fbp	C00354	69883808	0.902178	1.6	14.5	2.6	2	5.2	NaN	NaN	8.85417e+08	6.6e-13	0.475026	eco	2
g1p	C00103	477990	0.0225921	1.6	14.5	2.6	2	5.2	NaN	NaN	8.85417e+08	6.6e-13	0.0118955	eco	2
g6p	C00092	3.3e+06	0.0769173	1.6	14.5	2.6	2	5.2	NaN	NaN	8.85417e+08	6.6e-13	0.0404995	eco	2
gdp	C00035	389767	1.65065	1.6	14.5	2.6	2	5.2	NaN	NaN	8.85417e+08	6.6e-13	0.869118	eco	2
glc	C00031	157093712	128.451	1.6	14.5	2.6	2	5.2	NaN	NaN	8.85417e+08	6.6e-13	67.6335	eco	2
gtp	C00044	2.65843e+06	5.50523	1.6	14.5	2.6	2	5.2	NaN	NaN	8.85417e+08	6.6e-13	2.89868	eco	2
nad	C00003	591019	0.948216	1.6	14.5	2.6	2	5.2	NaN	NaN	8.85417e+08	6.6e-13	0.499266	eco	2
nadp	C00006	305557	0.0955499	1.6	14.5	2.6	2	5.2	NaN	NaN	8.85417e+08	6.6e-13	0.0503101	eco	2
pep	C00074	212813	0.0465373	1.6	14.5	2.6	2	5.2	NaN	NaN	8.85417e+08	6.6e-13	0.0245034	eco	2
pyr	C00022	1494647	0	1.6	14.5	2.6	2	5.2	NaN	NaN	8.85417e+08	6.6e-13	0	eco	2
3pg	C00197	8434502	1.32152	1.6	17	3.3	2	6.6	NaN	NaN	8.85417e+08	6.6e-13	0.548226	eco	2
accoa	C00024	6.33169e+06	0.815076	1.6	17	3.3	2	6.6	NaN	NaN	8.85417e+08	6.6e-13	0.338129	eco	2
adp	C00008	1.49241e+06	0.372696	1.6	17	3.3	2	6.6	NaN	NaN	8.85417e+08	6.6e-13	0.15461	eco	2
amp	C00020	433489	0.0163231	1.6	17	3.3	2	6.6	NaN	NaN	8.85417e+08	6.6e-13	0.00677154	eco	2
atp	C00002	10956705	1.48854	1.6	17	3.3	2	6.6	NaN	NaN	8.85417e+08	6.6e-13	0.617511	eco	2
coa	C00010	47220.2	0.0150512	1.6	17	3.3	2	6.6	NaN	NaN	8.85417e+08	6.6e-13	0.00624388	eco	2
dhap	C00111	3.53028e+06	4.97849	1.6	17	3.3	2	6.6	NaN	NaN	8.85417e+08	6.6e-13	2.0653	eco	2
f6p	C00085	1180573	0.0734532	1.6	17	3.3	2	6.6	NaN	NaN	8.85417e+08	6.6e-13	0.0304716	eco	2
fbp	C00354	73950536	0.957221	1.6	17	3.3	2	6.6	NaN	NaN	8.85417e+08	6.6e-13	0.397097	eco	2
g1p	C00103	640523	0.0276268	1.6	17	3.3	2	6.6	NaN	NaN	8.85417e+08	6.6e-13	0.0114608	eco	2
g6p	C00092	3.62024e+06	0.108383	1.6	17	3.3	2	6.6	NaN	NaN	8.85417e+08	6.6e-13	0.0449622	eco	2
gdp	C00035	404247	1.73035	1.6	17	3.3	2	6.6	NaN	NaN	8.85417e+08	6.6e-13	0.717825	eco	2
glc	C00031	150929488	123.399	1.6	17	3.3	2	6.6	NaN	NaN	8.85417e+08	6.6e-13	51.1911	eco	2
gmp	C06193	21404.6	0.0335106	1.6	17	3.3	2	6.6	NaN	NaN	8.85417e+08	6.6e-13	0.0139017	eco	2
gtp	C00044	2.94254e+06	6.04829	1.6	17	3.3	2	6.6	NaN	NaN	8.85417e+08	6.6e-13	2.50909	eco	2
nad	C00003	678852	1.06527	1.6	17	3.3	2	6.6	NaN	NaN	8.85417e+08	6.6e-13	0.441921	eco	2
nadp	C00006	332420	0.10442	1.6	17	3.3	2	6.6	NaN	NaN	8.85417e+08	6.6e-13	0.0433181	eco	2
pep	C00074	202079	0.0442798	1.6	17	3.3	2	6.6	NaN	NaN	8.85417e+08	6.6e-13	0.0183692	eco	2
pyr	C00022	2.11289e+06	0	1.6	17	3.3	2	6.6	NaN	NaN	8.85417e+08	6.6e-13	0	eco	2
3pg	C00197	12919845	1.97002	1.6	21	4.2	2	8.4	NaN	NaN	8.85417e+08	6.6e-13	0.642124	eco	2
accoa	C00024	9868991	1.29568	1.6	21	4.2	2	8.4	NaN	NaN	8.85417e+08	6.6e-13	0.422324	eco	2
adp	C00008	2346485	0.585771	1.6	21	4.2	2	8.4	NaN	NaN	8.85417e+08	6.6e-13	0.190931	eco	2
amp	C00020	502526	0.0181692	1.6	21	4.2	2	8.4	NaN	NaN	8.85417e+08	6.6e-13	0.00592223	eco	2
atp	C00002	12917111	1.6816	1.6	21	4.2	2	8.4	NaN	NaN	8.85417e+08	6.6e-13	0.548117	eco	2
coa	C00010	63085.3	0.0290803	1.6	21	4.2	2	8.4	NaN	NaN	8.85417e+08	6.6e-13	0.00947869	eco	2
dhap	C00111	5206538	7.36622	1.6	21	4.2	2	8.4	NaN	NaN	8.85417e+08	6.6e-13	2.40101	eco	2
f6p	C00085	1266426	0.0762501	1.6	21	4.2	2	8.4	NaN	NaN	8.85417e+08	6.6e-13	0.0248536	eco	2
fbp	C00354	94130600	1.3349	1.6	21	4.2	2	8.4	NaN	NaN	8.85417e+08	6.6e-13	0.435108	eco	2
g1p	C00103	1.19702e+06	0.0448652	1.6	21	4.2	2	8.4	NaN	NaN	8.85417e+08	6.6e-13	0.0146237	eco	2
g6p	C00092	5.43175e+06	0.286377	1.6	21	4.2	2	8.4	NaN	NaN	8.85417e+08	6.6e-13	0.0933442	eco	2
gdp	C00035	475372	2.05961	1.6	21	4.2	2	8.4	NaN	NaN	8.85417e+08	6.6e-13	0.671327	eco	2
glc	C00031	154586000	126.396	1.6	21	4.2	2	8.4	NaN	NaN	8.85417e+08	6.6e-13	41.1984	eco	2
gmp	C06193	44901.4	0.160985	1.6	21	4.2	2	8.4	NaN	NaN	8.85417e+08	6.6e-13	0.0524728	eco	2
gtp	C00044	2.76599e+06	5.71081	1.6	21	4.2	2	8.4	NaN	NaN	8.85417e+08	6.6e-13	1.86143	eco	2
nad	C00003	762742	1.15757	1.6	21	4.2	2	8.4	NaN	NaN	8.85417e+08	6.6e-13	0.377309	eco	2
nadp	C00006	400395	0.126867	1.6	21	4.2	2	8.4	NaN	NaN	8.85417e+08	6.6e-13	0.0413521	eco	2
pep	C00074	308035	0.0665637	1.6	21	4.2	2	8.4	NaN	NaN	8.85417e+08	6.6e-13	0.0216964	eco	2
pyr	C00022	2.9783e+06	0	1.6	21	4.2	2	8.4	NaN	NaN	8.85417e+08	6.6e-13	0	eco	2
3pg	C00197	13659821	2.12382	1.6	25	4.5	2	9	NaN	NaN	8.85417e+08	6.6e-13	0.646106	eco	2
accoa	C00024	10355551	1.36417	1.6	25	4.5	2	9	NaN	NaN	8.85417e+08	6.6e-13	0.415006	eco	2
adp	C00008	3.18819e+06	0.795761	1.6	25	4.5	2	9	NaN	NaN	8.85417e+08	6.6e-13	0.242085	eco	2
amp	C00020	603440	0.0219622	1.6	25	4.5	2	9	NaN	NaN	8.85417e+08	6.6e-13	0.0066813	eco	2
atp	C00002	13281553	1.7175	1.6	25	4.5	2	9	NaN	NaN	8.85417e+08	6.6e-13	0.522494	eco	2
coa	C00010	67387.3	0.0328845	1.6	25	4.5	2	9	NaN	NaN	8.85417e+08	6.6e-13	0.0100041	eco	2
dhap	C00111	6588372	9.33456	1.6	25	4.5	2	9	NaN	NaN	8.85417e+08	6.6e-13	2.83975	eco	2
f6p	C00085	1.60488e+06	0.087276	1.6	25	4.5	2	9	NaN	NaN	8.85417e+08	6.6e-13	0.026551	eco	2
fbp	C00354	114905152	1.74369	1.6	25	4.5	2	9	NaN	NaN	8.85417e+08	6.6e-13	0.530463	eco	2
g1p	C00103	1.33413e+06	0.0491123	1.6	25	4.5	2	9	NaN	NaN	8.85417e+08	6.6e-13	0.0149409	eco	2
g6p	C00092	6.2092e+06	0.362767	1.6	25	4.5	2	9	NaN	NaN	8.85417e+08	6.6e-13	0.11036	eco	2
gdp	C00035	502065	2.13149	1.6	25	4.5	2	9	NaN	NaN	8.85417e+08	6.6e-13	0.648438	eco	2
glc	C00031	153877248	125.815	1.6	25	4.5	2	9	NaN	NaN	8.85417e+08	6.6e-13	38.2752	eco	2
gmp	C06193	29387.3	0.0768183	1.6	25	4.5	2	9	NaN	NaN	8.85417e+08	6.6e-13	0.0233695	eco	2
gtp	C00044	3033905	6.22292	1.6	25	4.5	2	9	NaN	NaN	8.85417e+08	6.6e-13	1.89313	eco	2
nad	C00003	642863	1.02567	1.6	25	4.5	2	9	NaN	NaN	8.85417e+08	6.6e-13	0.312029	eco	2
nadp	C00006	456978	0.145552	1.6	25	4.5	2	9	NaN	NaN	8.85417e+08	6.6e-13	0.0442795	eco	2
pep	C00074	234836	0.0511689	1.6	25	4.5	2	9	NaN	NaN	8.85417e+08	6.6e-13	0.0155665	eco	2
pyr	C00022	3415673	0	1.6	25	4.5	2	9	NaN	NaN	8.85417e+08	6.6e-13	0	eco	2
3pg	C00197	11054366	1.7003	1.6	28.75	4.7	2	9.4	NaN	NaN	8.85417e+08	6.6e-13	0.495253	eco	2
accoa	C00024	9314906	1.21768	1.6	28.75	4.7	2	9.4	NaN	NaN	8.85417e+08	6.6e-13	0.354676	eco	2
adp	C00008	2698677	0.673636	1.6	28.75	4.7	2	9.4	NaN	NaN	8.85417e+08	6.6e-13	0.196212	eco	2
amp	C00020	474661	0.0174241	1.6	28.75	4.7	2	9.4	NaN	NaN	8.85417e+08	6.6e-13	0.00507517	eco	2
atp	C00002	12738884	1.66405	1.6	28.75	4.7	2	9.4	NaN	NaN	8.85417e+08	6.6e-13	0.484694	eco	2
coa	C00010	76282.9	0.0407506	1.6	28.75	4.7	2	9.4	NaN	NaN	8.85417e+08	6.6e-13	0.0118696	eco	2
dhap	C00111	5866728	8.30662	1.6	28.75	4.7	2	9.4	NaN	NaN	8.85417e+08	6.6e-13	2.4195	eco	2
f6p	C00085	1.89777e+06	0.0968176	1.6	28.75	4.7	2	9.4	NaN	NaN	8.85417e+08	6.6e-13	0.0282004	eco	2
fbp	C00354	106193112	1.57226	1.6	28.75	4.7	2	9.4	NaN	NaN	8.85417e+08	6.6e-13	0.457957	eco	2
g1p	C00103	1.2125e+06	0.0453447	1.6	28.75	4.7	2	9.4	NaN	NaN	8.85417e+08	6.6e-13	0.0132077	eco	2
g6p	C00092	6800720	0.420888	1.6	28.75	4.7	2	9.4	NaN	NaN	8.85417e+08	6.6e-13	0.122593	eco	2
gdp	C00035	353935	1.4534	1.6	28.75	4.7	2	9.4	NaN	NaN	8.85417e+08	6.6e-13	0.423338	eco	2
glc	C00031	154557520	126.372	1.6	28.75	4.7	2	9.4	NaN	NaN	8.85417e+08	6.6e-13	36.8088	eco	2
gmp	C06193	15329	0.000549286	1.6	28.75	4.7	2	9.4	NaN	NaN	8.85417e+08	6.6e-13	0.000159992	eco	2
gtp	C00044	2071896	4.38412	1.6	28.75	4.7	2	9.4	NaN	NaN	8.85417e+08	6.6e-13	1.27698	eco	2
nad	C00003	580458	0.929032	1.6	28.75	4.7	2	9.4	NaN	NaN	8.85417e+08	6.6e-13	0.270602	eco	2
nadp	C00006	358251	0.11295	1.6	28.75	4.7	2	9.4	NaN	NaN	8.85417e+08	6.6e-13	0.0328994	eco	2
pep	C00074	247641	0.053862	1.6	28.75	4.7	2	9.4	NaN	NaN	8.85417e+08	6.6e-13	0.0156886	eco	2
pyr	C00022	3.95857e+06	0	1.6	28.75	4.7	2	9.4	NaN	NaN	8.85417e+08	6.6e-13	0	eco	2
3pg	C00197	9864563	1.52828	1.6	36	4.6	2	9.2	NaN	NaN	8.85417e+08	6.6e-13	0.454825	eco	2
accoa	C00024	9417265	1.23209	1.6	36	4.6	2	9.2	NaN	NaN	8.85417e+08	6.6e-13	0.366675	eco	2
adp	C00008	2.57413e+06	0.642565	1.6	36	4.6	2	9.2	NaN	NaN	8.85417e+08	6.6e-13	0.191231	eco	2
amp	C00020	623652	0.0231844	1.6	36	4.6	2	9.2	NaN	NaN	8.85417e+08	6.6e-13	0.00689979	eco	2
atp	C00002	14506501	1.83813	1.6	36	4.6	2	9.2	NaN	NaN	8.85417e+08	6.6e-13	0.547037	eco	2
coa	C00010	33086.7	0.00255315	1.6	36	4.6	2	9.2	NaN	NaN	8.85417e+08	6.6e-13	0.000759829	eco	2
dhap	C00111	7.06674e+06	10.0163	1.6	36	4.6	2	9.2	NaN	NaN	8.85417e+08	6.6e-13	2.9809	eco	2
f6p	C00085	1.7873e+06	0.0932189	1.6	36	4.6	2	9.2	NaN	NaN	8.85417e+08	6.6e-13	0.0277424	eco	2
fbp	C00354	101928952	1.48835	1.6	36	4.6	2	9.2	NaN	NaN	8.85417e+08	6.6e-13	0.442941	eco	2
g1p	C00103	1.01101e+06	0.0391032	1.6	36	4.6	2	9.2	NaN	NaN	8.85417e+08	6.6e-13	0.0116373	eco	2
g6p	C00092	6.99073e+06	0.439557	1.6	36	4.6	2	9.2	NaN	NaN	8.85417e+08	6.6e-13	0.130815	eco	2
gdp	C00035	534217	2.21806	1.6	36	4.6	2	9.2	NaN	NaN	8.85417e+08	6.6e-13	0.660106	eco	2
glc	C00031	145494336	118.944	1.6	36	4.6	2	9.2	NaN	NaN	8.85417e+08	6.6e-13	35.3983	eco	2
gmp	C06193	32504.5	0.0937295	1.6	36	4.6	2	9.2	NaN	NaN	8.85417e+08	6.6e-13	0.0278944	eco	2
gtp	C00044	2983698	6.12695	1.6	36	4.6	2	9.2	NaN	NaN	8.85417e+08	6.6e-13	1.82341	eco	2
nad	C00003	497473	0.778304	1.6	36	4.6	2	9.2	NaN	NaN	8.85417e+08	6.6e-13	0.231627	eco	2
nadp	C00006	332787	0.104542	1.6	36	4.6	2	9.2	NaN	NaN	8.85417e+08	6.6e-13	0.0311121	eco	2
pep	C00074	217761	0.0475778	1.6	36	4.6	2	9.2	NaN	NaN	8.85417e+08	6.6e-13	0.0141594	eco	2
pyr	C00022	6.46992e+06	0	1.6	36	4.6	2	9.2	NaN	NaN	8.85417e+08	6.6e-13	0	eco	2
3pg	C00197	8.29316e+06	1.30109	1.6	40.5	4.5	2	9	NaN	NaN	8.85417e+08	6.6e-13	0.395815	eco	2
accoa	C00024	7.82593e+06	1.00807	1.6	40.5	4.5	2	9	NaN	NaN	8.85417e+08	6.6e-13	0.306673	eco	2
adp	C00008	2805046	0.700173	1.6	40.5	4.5	2	9	NaN	NaN	8.85417e+08	6.6e-13	0.213006	eco	2
amp	C00020	491136	0.0178646	1.6	40.5	4.5	2	9	NaN	NaN	8.85417e+08	6.6e-13	0.00543475	eco	2
atp	C00002	12859780	1.67596	1.6	40.5	4.5	2	9	NaN	NaN	8.85417e+08	6.6e-13	0.509858	eco	2
coa	C00010	37414.1	0.00637979	1.6	40.5	4.5	2	9	NaN	NaN	8.85417e+08	6.6e-13	0.00194085	eco	2
dhap	C00111	7.09629e+06	10.0592	1.6	40.5	4.5	2	9	NaN	NaN	8.85417e+08	6.6e-13	3.06019	eco	2
f6p	C00085	2.01668e+06	0.100691	1.6	40.5	4.5	2	9	NaN	NaN	8.85417e+08	6.6e-13	0.0306322	eco	2
fbp	C00354	124765944	1.93773	1.6	40.5	4.5	2	9	NaN	NaN	8.85417e+08	6.6e-13	0.589493	eco	2
g1p	C00103	1.06082e+06	0.040646	1.6	40.5	4.5	2	9	NaN	NaN	8.85417e+08	6.6e-13	0.0123653	eco	2
g6p	C00092	7.1933e+06	0.459461	1.6	40.5	4.5	2	9	NaN	NaN	8.85417e+08	6.6e-13	0.139777	eco	2
gdp	C00035	600039	2.3953	1.6	40.5	4.5	2	9	NaN	NaN	8.85417e+08	6.6e-13	0.728694	eco	2
glc	C00031	151794000	124.107	1.6	40.5	4.5	2	9	NaN	NaN	8.85417e+08	6.6e-13	37.7557	eco	2
gmp	C06193	41424.2	0.14212	1.6	40.5	4.5	2	9	NaN	NaN	8.85417e+08	6.6e-13	0.0432357	eco	2
gtp	C00044	3.74884e+06	7.58946	1.6	40.5	4.5	2	9	NaN	NaN	8.85417e+08	6.6e-13	2.30886	eco	2
nad	C00003	396492	0.594888	1.6	40.5	4.5	2	9	NaN	NaN	8.85417e+08	6.6e-13	0.180976	eco	2
nadp	C00006	291765	0.0909955	1.6	40.5	4.5	2	9	NaN	NaN	8.85417e+08	6.6e-13	0.0276825	eco	2
pep	C00074	146078	0.032502	1.6	40.5	4.5	2	9	NaN	NaN	8.85417e+08	6.6e-13	0.00988772	eco	2
pyr	C00022	8813567	0	1.6	40.5	4.5	2	9	NaN	NaN	8.85417e+08	6.6e-13	0	eco	2
3pg	C00197	7754866	1.22326	1.6	45	4.1	2	8.2	NaN	NaN	8.85417e+08	6.6e-13	0.408445	eco	2
accoa	C00024	7.10102e+06	0.914084	1.6	45	4.1	2	8.2	NaN	NaN	8.85417e+08	6.6e-13	0.305211	eco	2
adp	C00008	3587280	0.895324	1.6	45	4.1	2	8.2	NaN	NaN	8.85417e+08	6.6e-13	0.298948	eco	2
amp	C00020	820052	0.0350604	1.6	45	4.1	2	8.2	NaN	NaN	8.85417e+08	6.6e-13	0.0117066	eco	2
atp	C00002	12761984	1.66633	1.6	45	4.1	2	8.2	NaN	NaN	8.85417e+08	6.6e-13	0.556384	eco	2
coa	C00010	71005.4	0.0360839	1.6	45	4.1	2	8.2	NaN	NaN	8.85417e+08	6.6e-13	0.0120483	eco	2
dhap	C00111	7.47006e+06	10.602	1.6	45	4.1	2	8.2	NaN	NaN	8.85417e+08	6.6e-13	3.54	eco	2
f6p	C00085	2.17536e+06	0.105861	1.6	45	4.1	2	8.2	NaN	NaN	8.85417e+08	6.6e-13	0.0353467	eco	2
fbp	C00354	140307824	2.57315	1.6	45	4.1	2	8.2	NaN	NaN	8.85417e+08	6.6e-13	0.859171	eco	2
g1p	C00103	1.18312e+06	0.0444346	1.6	45	4.1	2	8.2	NaN	NaN	8.85417e+08	6.6e-13	0.0148367	eco	2
g6p	C00092	7.8875e+06	0.527672	1.6	45	4.1	2	8.2	NaN	NaN	8.85417e+08	6.6e-13	0.176189	eco	2
gdp	C00035	852812	3.07593	1.6	45	4.1	2	8.2	NaN	NaN	8.85417e+08	6.6e-13	1.02705	eco	2
glc	C00031	163024848	133.312	1.6	45	4.1	2	8.2	NaN	NaN	8.85417e+08	6.6e-13	44.5127	eco	2
gmp	C06193	71403.9	0.304766	1.6	45	4.1	2	8.2	NaN	NaN	8.85417e+08	6.6e-13	0.101761	eco	2
gtp	C00044	3457624	7.03282	1.6	45	4.1	2	8.2	NaN	NaN	8.85417e+08	6.6e-13	2.34825	eco	2
nad	C00003	321547	0.458763	1.6	45	4.1	2	8.2	NaN	NaN	8.85417e+08	6.6e-13	0.15318	eco	2
nadp	C00006	325871	0.102258	1.6	45	4.1	2	8.2	NaN	NaN	8.85417e+08	6.6e-13	0.0341438	eco	2
pep	C00074	209255	0.045789	1.6	45	4.1	2	8.2	NaN	NaN	8.85417e+08	6.6e-13	0.0152889	eco	2
pyr	C00022	12074176	0	1.6	45	4.1	2	8.2	NaN	NaN	8.85417e+08	6.6e-13	0	eco	2
3pg	C00197	8902193	1.38914	1.6	49	4.1	2	8.2	NaN	NaN	8.85417e+08	6.6e-13	0.463833	eco	2
accoa	C00024	8.04047e+06	1.03827	1.6	49	4.1	2	8.2	NaN	NaN	8.85417e+08	6.6e-13	0.346676	eco	2
adp	C00008	4138872	1.03294	1.6	49	4.1	2	8.2	NaN	NaN	8.85417e+08	6.6e-13	0.344896	eco	2
amp	C00020	648094	0.0246623	1.6	49	4.1	2	8.2	NaN	NaN	8.85417e+08	6.6e-13	0.00823472	eco	2
atp	C00002	14274959	1.81533	1.6	49	4.1	2	8.2	NaN	NaN	8.85417e+08	6.6e-13	0.606135	eco	2
coa	C00010	48519.2	0.0161998	1.6	49	4.1	2	8.2	NaN	NaN	8.85417e+08	6.6e-13	0.00540909	eco	2
dhap	C00111	8470074	12.0544	1.6	49	4.1	2	8.2	NaN	NaN	8.85417e+08	6.6e-13	4.02494	eco	2
f6p	C00085	2.31866e+06	0.110529	1.6	49	4.1	2	8.2	NaN	NaN	8.85417e+08	6.6e-13	0.0369055	eco	2
fbp	C00354	154375984	3.22461	1.6	49	4.1	2	8.2	NaN	NaN	8.85417e+08	6.6e-13	1.07669	eco	2
g1p	C00103	1272893	0.0472154	1.6	49	4.1	2	8.2	NaN	NaN	8.85417e+08	6.6e-13	0.0157651	eco	2
g6p	C00092	8.09081e+06	0.547648	1.6	49	4.1	2	8.2	NaN	NaN	8.85417e+08	6.6e-13	0.182859	eco	2
gdp	C00035	1.0513e+06	3.61038	1.6	49	4.1	2	8.2	NaN	NaN	8.85417e+08	6.6e-13	1.2055	eco	2
glc	C00031	151827920	124.135	1.6	49	4.1	2	8.2	NaN	NaN	8.85417e+08	6.6e-13	41.4485	eco	2
gmp	C06193	103079	0.47661	1.6	49	4.1	2	8.2	NaN	NaN	8.85417e+08	6.6e-13	0.159139	eco	2
gtp	C00044	4.44781e+06	8.92548	1.6	49	4.1	2	8.2	NaN	NaN	8.85417e+08	6.6e-13	2.9802	eco	2
nad	C00003	282907	0.388579	1.6	49	4.1	2	8.2	NaN	NaN	8.85417e+08	6.6e-13	0.129746	eco	2
nadp	C00006	320520	0.100491	1.6	49	4.1	2	8.2	NaN	NaN	8.85417e+08	6.6e-13	0.0335538	eco	2
pep	C00074	179833	0.0396012	1.6	49	4.1	2	8.2	NaN	NaN	8.85417e+08	6.6e-13	0.0132228	eco	2
pyr	C00022	15101613	1.56996	1.6	49	4.1	2	8.2	NaN	NaN	8.85417e+08	6.6e-13	0.524208	eco	2
3pg	C00197	7.19707e+06	1.14262	1.6	52.5	4.1	2	8.2	NaN	NaN	8.85417e+08	6.6e-13	0.381518	eco	2
accoa	C00024	7.44895e+06	0.95886	1.6	52.5	4.1	2	8.2	NaN	NaN	8.85417e+08	6.6e-13	0.320162	eco	2
adp	C00008	4384108	1.09412	1.6	52.5	4.1	2	8.2	NaN	NaN	8.85417e+08	6.6e-13	0.365324	eco	2
amp	C00020	961491	0.043613	1.6	52.5	4.1	2	8.2	NaN	NaN	8.85417e+08	6.6e-13	0.0145623	eco	2
atp	C00002	13184684	1.70796	1.6	52.5	4.1	2	8.2	NaN	NaN	8.85417e+08	6.6e-13	0.570284	eco	2
coa	C00010	31815.6	0.00142916	1.6	52.5	4.1	2	8.2	NaN	NaN	8.85417e+08	6.6e-13	0.000477193	eco	2
dhap	C00111	6.71896e+06	9.52057	1.6	52.5	4.1	2	8.2	NaN	NaN	8.85417e+08	6.6e-13	3.1789	eco	2
f6p	C00085	2.08806e+06	0.103017	1.6	52.5	4.1	2	8.2	NaN	NaN	8.85417e+08	6.6e-13	0.0343972	eco	2
fbp	C00354	152638992	3.14417	1.6	52.5	4.1	2	8.2	NaN	NaN	8.85417e+08	6.6e-13	1.04983	eco	2
g1p	C00103	1.25348e+06	0.046614	1.6	52.5	4.1	2	8.2	NaN	NaN	8.85417e+08	6.6e-13	0.0155643	eco	2
g6p	C00092	8.17435e+06	0.555857	1.6	52.5	4.1	2	8.2	NaN	NaN	8.85417e+08	6.6e-13	0.1856	eco	2
gdp	C00035	1.30284e+06	4.28771	1.6	52.5	4.1	2	8.2	NaN	NaN	8.85417e+08	6.6e-13	1.43166	eco	2
glc	C00031	146717968	119.947	1.6	52.5	4.1	2	8.2	NaN	NaN	8.85417e+08	6.6e-13	40.0501	eco	2
gmp	C06193	154431	0.755201	1.6	52.5	4.1	2	8.2	NaN	NaN	8.85417e+08	6.6e-13	0.252161	eco	2
gtp	C00044	4.66202e+06	9.33493	1.6	52.5	4.1	2	8.2	NaN	NaN	8.85417e+08	6.6e-13	3.11692	eco	2
nad	C00003	267942	0.361397	1.6	52.5	4.1	2	8.2	NaN	NaN	8.85417e+08	6.6e-13	0.12067	eco	2
nadp	C00006	325078	0.101996	1.6	52.5	4.1	2	8.2	NaN	NaN	8.85417e+08	6.6e-13	0.0340563	eco	2
pep	C00074	220994	0.0482579	1.6	52.5	4.1	2	8.2	NaN	NaN	8.85417e+08	6.6e-13	0.0161132	eco	2
pyr	C00022	18607234	4.28648	1.6	52.5	4.1	2	8.2	NaN	NaN	8.85417e+08	6.6e-13	1.43125	eco	2
3pg	C00197	5.20788e+06	0.851401	1.6	62	4.1	2	8.2	NaN	NaN	8.85417e+08	6.6e-13	0.284282	eco	2
accoa	C00024	5.51853e+06	0.710427	1.6	62	4.1	2	8.2	NaN	NaN	8.85417e+08	6.6e-13	0.237211	eco	2
adp	C00008	4.01555e+06	1.00217	1.6	62	4.1	2	8.2	NaN	NaN	8.85417e+08	6.6e-13	0.334623	eco	2
amp	C00020	1.07952e+06	0.0507501	1.6	62	4.1	2	8.2	NaN	NaN	8.85417e+08	6.6e-13	0.0169454	eco	2
atp	C00002	10758567	1.46903	1.6	62	4.1	2	8.2	NaN	NaN	8.85417e+08	6.6e-13	0.490506	eco	2
coa	C00010	30651.1	0.000399394	1.6	62	4.1	2	8.2	NaN	NaN	8.85417e+08	6.6e-13	0.000133357	eco	2
dhap	C00111	7236158	10.2623	1.6	62	4.1	2	8.2	NaN	NaN	8.85417e+08	6.6e-13	3.42658	eco	2
f6p	C00085	2.10418e+06	0.103542	1.6	62	4.1	2	8.2	NaN	NaN	8.85417e+08	6.6e-13	0.0345725	eco	2
fbp	C00354	136138112	2.38006	1.6	62	4.1	2	8.2	NaN	NaN	8.85417e+08	6.6e-13	0.7947	eco	2
g1p	C00103	1.20568e+06	0.0451332	1.6	62	4.1	2	8.2	NaN	NaN	8.85417e+08	6.6e-13	0.0150699	eco	2
g6p	C00092	7.86582e+06	0.525542	1.6	62	4.1	2	8.2	NaN	NaN	8.85417e+08	6.6e-13	0.175478	eco	2
gdp	C00035	1.45964e+06	4.70992	1.6	62	4.1	2	8.2	NaN	NaN	8.85417e+08	6.6e-13	1.57263	eco	2
glc	C00031	161620832	132.161	1.6	62	4.1	2	8.2	NaN	NaN	8.85417e+08	6.6e-13	44.1285	eco	2
gmp	C06193	252314	1.17651	1.6	62	4.1	2	8.2	NaN	NaN	8.85417e+08	6.6e-13	0.392834	eco	2
gtp	C00044	4412209	8.85743	1.6	62	4.1	2	8.2	NaN	NaN	8.85417e+08	6.6e-13	2.95748	eco	2
nad	C00003	191525	0.222599	1.6	62	4.1	2	8.2	NaN	NaN	8.85417e+08	6.6e-13	0.0743255	eco	2
nadp	C00006	207294	0.0631019	1.6	62	4.1	2	8.2	NaN	NaN	8.85417e+08	6.6e-13	0.0210696	eco	2
pep	C00074	173605	0.0382914	1.6	62	4.1	2	8.2	NaN	NaN	8.85417e+08	6.6e-13	0.0127854	eco	2
pyr	C00022	28551144	11.9921	1.6	62	4.1	2	8.2	NaN	NaN	8.85417e+08	6.6e-13	4.00413	eco	2
3pg	C00197	6.0974e+06	0.983216	1.6	66	4.1	2	8.2	NaN	NaN	8.85417e+08	6.6e-13	0.328294	eco	2
accoa	C00024	5.78724e+06	0.745009	1.6	66	4.1	2	8.2	NaN	NaN	8.85417e+08	6.6e-13	0.248757	eco	2
adp	C00008	3.42768e+06	0.855508	1.6	66	4.1	2	8.2	NaN	NaN	8.85417e+08	6.6e-13	0.285653	eco	2
amp	C00020	672101	0.026114	1.6	66	4.1	2	8.2	NaN	NaN	8.85417e+08	6.6e-13	0.00871943	eco	2
atp	C00002	9946843	1.38909	1.6	66	4.1	2	8.2	NaN	NaN	8.85417e+08	6.6e-13	0.463814	eco	2
coa	C00010	27697.9	0	1.6	66	4.1	2	8.2	NaN	NaN	8.85417e+08	6.6e-13	0	eco	2
dhap	C00111	6.92427e+06	9.81303	1.6	66	4.1	2	8.2	NaN	NaN	8.85417e+08	6.6e-13	3.27656	eco	2
f6p	C00085	2.30675e+06	0.110141	1.6	66	4.1	2	8.2	NaN	NaN	8.85417e+08	6.6e-13	0.0367759	eco	2
fbp	C00354	150910288	3.06412	1.6	66	4.1	2	8.2	NaN	NaN	8.85417e+08	6.6e-13	1.02311	eco	2
g1p	C00103	1212372	0.0453406	1.6	66	4.1	2	8.2	NaN	NaN	8.85417e+08	6.6e-13	0.0151392	eco	2
g6p	C00092	7.84941e+06	0.52393	1.6	66	4.1	2	8.2	NaN	NaN	8.85417e+08	6.6e-13	0.174939	eco	2
gdp	C00035	1.53306e+06	4.90763	1.6	66	4.1	2	8.2	NaN	NaN	8.85417e+08	6.6e-13	1.63865	eco	2
glc	C00031	156473792	127.943	1.6	66	4.1	2	8.2	NaN	NaN	8.85417e+08	6.6e-13	42.7199	eco	2
gmp	C06193	288344	1.29704	1.6	66	4.1	2	8.2	NaN	NaN	8.85417e+08	6.6e-13	0.433081	eco	2
gtp	C00044	5.08932e+06	10.1687	1.6	66	4.1	2	8.2	NaN	NaN	8.85417e+08	6.6e-13	3.39532	eco	2
nad	C00003	178033	0.199125	1.6	66	4.1	2	8.2	NaN	NaN	8.85417e+08	6.6e-13	0.0664877	eco	2
nadp	C00006	248500	0.076709	1.6	66	4.1	2	8.2	NaN	NaN	8.85417e+08	6.6e-13	0.025613	eco	2
pep	C00074	197494	0.0433155	1.6	66	4.1	2	8.2	NaN	NaN	8.85417e+08	6.6e-13	0.014463	eco	2
pyr	C00022	28387830	11.8655	1.6	66	4.1	2	8.2	NaN	NaN	8.85417e+08	6.6e-13	3.96188	eco	2
3pg	C00197	4397282	0.731281	1.6	71	4.1	2	8.2	NaN	NaN	8.85417e+08	6.6e-13	0.244174	eco	2
accoa	C00024	4.93443e+06	0.635258	1.6	71	4.1	2	8.2	NaN	NaN	8.85417e+08	6.6e-13	0.212112	eco	2
adp	C00008	2.55228e+06	0.637114	1.6	71	4.1	2	8.2	NaN	NaN	8.85417e+08	6.6e-13	0.212731	eco	2
amp	C00020	542711	0.0192438	1.6	71	4.1	2	8.2	NaN	NaN	8.85417e+08	6.6e-13	0.00642547	eco	2
atp	C00002	8289446	1.22586	1.6	71	4.1	2	8.2	NaN	NaN	8.85417e+08	6.6e-13	0.409314	eco	2
coa	C00010	35091.9	0.00432627	1.6	71	4.1	2	8.2	NaN	NaN	8.85417e+08	6.6e-13	0.00144453	eco	2
dhap	C00111	5.4792e+06	7.75461	1.6	71	4.1	2	8.2	NaN	NaN	8.85417e+08	6.6e-13	2.58925	eco	2
f6p	C00085	2.23072e+06	0.107664	1.6	71	4.1	2	8.2	NaN	NaN	8.85417e+08	6.6e-13	0.0359489	eco	2
fbp	C00354	118407840	1.81261	1.6	71	4.1	2	8.2	NaN	NaN	8.85417e+08	6.6e-13	0.605229	eco	2
g1p	C00103	1.15427e+06	0.0435407	1.6	71	4.1	2	8.2	NaN	NaN	8.85417e+08	6.6e-13	0.0145382	eco	2
g6p	C00092	6.84847e+06	0.42558	1.6	71	4.1	2	8.2	NaN	NaN	8.85417e+08	6.6e-13	0.1421	eco	2
gdp	C00035	1.08614e+06	3.70419	1.6	71	4.1	2	8.2	NaN	NaN	8.85417e+08	6.6e-13	1.23682	eco	2
glc	C00031	173228288	141.675	1.6	71	4.1	2	8.2	NaN	NaN	8.85417e+08	6.6e-13	47.3051	eco	2
gmp	C06193	386756	1.62628	1.6	71	4.1	2	8.2	NaN	NaN	8.85417e+08	6.6e-13	0.543012	eco	2
gtp	C00044	4.12178e+06	8.3023	1.6	71	4.1	2	8.2	NaN	NaN	8.85417e+08	6.6e-13	2.77213	eco	2
nad	C00003	170226	0.192628	1.6	71	4.1	2	8.2	NaN	NaN	8.85417e+08	6.6e-13	0.0643181	eco	2
nadp	C00006	210568	0.0641832	1.6	71	4.1	2	8.2	NaN	NaN	8.85417e+08	6.6e-13	0.0214307	eco	2
pep	C00074	133266	0.0298074	1.6	71	4.1	2	8.2	NaN	NaN	8.85417e+08	6.6e-13	0.00995266	eco	2
pyr	C00022	23893206	8.3826	1.6	71	4.1	2	8.2	NaN	NaN	8.85417e+08	6.6e-13	2.79894	eco	2
3pg	C00197	3.41768e+06	0.586117	1.6	74.75	4	2	8	NaN	NaN	8.85417e+08	6.6e-13	0.200596	eco	2
accoa	C00024	4.24336e+06	0.546321	1.6	74.75	4	2	8	NaN	NaN	8.85417e+08	6.6e-13	0.186976	eco	2
adp	C00008	2.32891e+06	0.581387	1.6	74.75	4	2	8	NaN	NaN	8.85417e+08	6.6e-13	0.198977	eco	2
amp	C00020	528381	0.0188606	1.6	74.75	4	2	8	NaN	NaN	8.85417e+08	6.6e-13	0.00645496	eco	2
atp	C00002	6.47683e+06	1.04735	1.6	74.75	4	2	8	NaN	NaN	8.85417e+08	6.6e-13	0.358452	eco	2
coa	C00010	46047.9	0.0140145	1.6	74.75	4	2	8	NaN	NaN	8.85417e+08	6.6e-13	0.00479641	eco	2
dhap	C00111	6375180	9.03088	1.6	74.75	4	2	8	NaN	NaN	8.85417e+08	6.6e-13	3.09078	eco	2
f6p	C00085	2.03888e+06	0.101415	1.6	74.75	4	2	8	NaN	NaN	8.85417e+08	6.6e-13	0.0347087	eco	2
fbp	C00354	121529624	1.87404	1.6	74.75	4	2	8	NaN	NaN	8.85417e+08	6.6e-13	0.641384	eco	2
g1p	C00103	1.06491e+06	0.0407728	1.6	74.75	4	2	8	NaN	NaN	8.85417e+08	6.6e-13	0.0139543	eco	2
g6p	C00092	7007824	0.441238	1.6	74.75	4	2	8	NaN	NaN	8.85417e+08	6.6e-13	0.151012	eco	2
gdp	C00035	1056169	3.6235	1.6	74.75	4	2	8	NaN	NaN	8.85417e+08	6.6e-13	1.24013	eco	2
glc	C00031	148955824	121.781	1.6	74.75	4	2	8	NaN	NaN	8.85417e+08	6.6e-13	41.679	eco	2
gmp	C06193	427030	1.76101	1.6	74.75	4	2	8	NaN	NaN	8.85417e+08	6.6e-13	0.602698	eco	2
gtp	C00044	3.56561e+06	7.23923	1.6	74.75	4	2	8	NaN	NaN	8.85417e+08	6.6e-13	2.4776	eco	2
nad	C00003	115275	0.14689	1.6	74.75	4	2	8	NaN	NaN	8.85417e+08	6.6e-13	0.0502725	eco	2
nadp	C00006	208993	0.063663	1.6	74.75	4	2	8	NaN	NaN	8.85417e+08	6.6e-13	0.0217884	eco	2
pep	C00074	120906	0.027208	1.6	74.75	4	2	8	NaN	NaN	8.85417e+08	6.6e-13	0.00931182	eco	2
pyr	C00022	27893114	11.4821	1.6	74.75	4	2	8	NaN	NaN	8.85417e+08	6.6e-13	3.92972	eco	2
3pg	C00197	2.88506e+06	0.507189	1.6	87.75	3.6	2	7.2	NaN	NaN	8.85417e+08	6.6e-13	0.192871	eco	2
accoa	C00024	2.89096e+06	0.372277	1.6	87.75	3.6	2	7.2	NaN	NaN	8.85417e+08	6.6e-13	0.141567	eco	2
adp	C00008	1.62666e+06	0.406189	1.6	87.75	3.6	2	7.2	NaN	NaN	8.85417e+08	6.6e-13	0.154463	eco	2
amp	C00020	367212	0.0145508	1.6	87.75	3.6	2	7.2	NaN	NaN	8.85417e+08	6.6e-13	0.00553328	eco	2
atp	C00002	4.68049e+06	0.762344	1.6	87.75	3.6	2	7.2	NaN	NaN	8.85417e+08	6.6e-13	0.289899	eco	2
coa	C00010	28988.5	0	1.6	87.75	3.6	2	7.2	NaN	NaN	8.85417e+08	6.6e-13	0	eco	2
dhap	C00111	5.82496e+06	8.24713	1.6	87.75	3.6	2	7.2	NaN	NaN	8.85417e+08	6.6e-13	3.13616	eco	2
f6p	C00085	2.42383e+06	0.113955	1.6	87.75	3.6	2	7.2	NaN	NaN	8.85417e+08	6.6e-13	0.0433341	eco	2
fbp	C00354	119783192	1.83968	1.6	87.75	3.6	2	7.2	NaN	NaN	8.85417e+08	6.6e-13	0.699581	eco	2
g1p	C00103	1.23796e+06	0.0461332	1.6	87.75	3.6	2	7.2	NaN	NaN	8.85417e+08	6.6e-13	0.0175432	eco	2
g6p	C00092	6974732	0.437986	1.6	87.75	3.6	2	7.2	NaN	NaN	8.85417e+08	6.6e-13	0.166554	eco	2
gdp	C00035	777360	2.87276	1.6	87.75	3.6	2	7.2	NaN	NaN	8.85417e+08	6.6e-13	1.09244	eco	2
glc	C00031	166903056	136.491	1.6	87.75	3.6	2	7.2	NaN	NaN	8.85417e+08	6.6e-13	51.9038	eco	2
gmp	C06193	651849	2.74804	1.6	87.75	3.6	2	7.2	NaN	NaN	8.85417e+08	6.6e-13	1.04501	eco	2
gtp	C00044	2874781	5.91877	1.6	87.75	3.6	2	7.2	NaN	NaN	8.85417e+08	6.6e-13	2.25075	eco	2
nad	C00003	82050.3	0.119236	1.6	87.75	3.6	2	7.2	NaN	NaN	8.85417e+08	6.6e-13	0.0453422	eco	2
nadp	C00006	172129	0.0514898	1.6	87.75	3.6	2	7.2	NaN	NaN	8.85417e+08	6.6e-13	0.0195802	eco	2
pep	C00074	93382.8	0.0214196	1.6	87.75	3.6	2	7.2	NaN	NaN	8.85417e+08	6.6e-13	0.00814529	eco	2
pyr	C00022	33092710	15.5113	1.6	87.75	3.6	2	7.2	NaN	NaN	8.85417e+08	6.6e-13	5.89855	eco	2
3pg	C00197	2.2214e+06	0.408844	1.6	93.5	3.8	2	7.6	NaN	NaN	8.85417e+08	6.6e-13	0.14729	eco	2
accoa	C00024	2524090	0.325063	1.6	93.5	3.8	2	7.6	NaN	NaN	8.85417e+08	6.6e-13	0.117107	eco	2
adp	C00008	1.60992e+06	0.402014	1.6	93.5	3.8	2	7.6	NaN	NaN	8.85417e+08	6.6e-13	0.144829	eco	2
amp	C00020	354029	0.0141983	1.6	93.5	3.8	2	7.6	NaN	NaN	8.85417e+08	6.6e-13	0.00511506	eco	2
atp	C00002	4.50196e+06	0.730093	1.6	93.5	3.8	2	7.6	NaN	NaN	8.85417e+08	6.6e-13	0.263023	eco	2
coa	C00010	34343.4	0.00366445	1.6	93.5	3.8	2	7.6	NaN	NaN	8.85417e+08	6.6e-13	0.00132015	eco	2
dhap	C00111	7347662	10.4243	1.6	93.5	3.8	2	7.6	NaN	NaN	8.85417e+08	6.6e-13	3.75544	eco	2
f6p	C00085	2.1228e+06	0.104149	1.6	93.5	3.8	2	7.6	NaN	NaN	8.85417e+08	6.6e-13	0.0375205	eco	2
fbp	C00354	111094440	1.66871	1.6	93.5	3.8	2	7.6	NaN	NaN	8.85417e+08	6.6e-13	0.601166	eco	2
g1p	C00103	1.1691e+06	0.0440002	1.6	93.5	3.8	2	7.6	NaN	NaN	8.85417e+08	6.6e-13	0.0158515	eco	2
g6p	C00092	7.08105e+06	0.448432	1.6	93.5	3.8	2	7.6	NaN	NaN	8.85417e+08	6.6e-13	0.161552	eco	2
gdp	C00035	942361	3.31706	1.6	93.5	3.8	2	7.6	NaN	NaN	8.85417e+08	6.6e-13	1.195	eco	2
glc	C00031	146485056	119.756	1.6	93.5	3.8	2	7.6	NaN	NaN	8.85417e+08	6.6e-13	43.1431	eco	2
gmp	C06193	736320	3.16	1.6	93.5	3.8	2	7.6	NaN	NaN	8.85417e+08	6.6e-13	1.13842	eco	2
gtp	C00044	2.9362e+06	6.03616	1.6	93.5	3.8	2	7.6	NaN	NaN	8.85417e+08	6.6e-13	2.17458	eco	2
nad	C00003	79490.9	0.117106	1.6	93.5	3.8	2	7.6	NaN	NaN	8.85417e+08	6.6e-13	0.0421883	eco	2
nadp	C00006	188118	0.0567697	1.6	93.5	3.8	2	7.6	NaN	NaN	8.85417e+08	6.6e-13	0.0204518	eco	2
pep	C00074	72476.5	0.0156472	1.6	93.5	3.8	2	7.6	NaN	NaN	8.85417e+08	6.6e-13	0.00563706	eco	2
pyr	C00022	28563000	12.0012	1.6	93.5	3.8	2	7.6	NaN	NaN	8.85417e+08	6.6e-13	4.32356	eco	2
3pg	C00197	4.50914e+06	0.747857	1.6	100	3.8	2	7.6	NaN	NaN	8.85417e+08	6.6e-13	0.269422	eco	2
accoa	C00024	2.96535e+06	0.38185	1.6	100	3.8	2	7.6	NaN	NaN	8.85417e+08	6.6e-13	0.137565	eco	2
adp	C00008	2.31453e+06	0.577798	1.6	100	3.8	2	7.6	NaN	NaN	8.85417e+08	6.6e-13	0.208157	eco	2
amp	C00020	408976	0.0156676	1.6	100	3.8	2	7.6	NaN	NaN	8.85417e+08	6.6e-13	0.0056444	eco	2
atp	C00002	5668694	0.94087	1.6	100	3.8	2	7.6	NaN	NaN	8.85417e+08	6.6e-13	0.338957	eco	2
coa	C00010	17763.6	0	1.6	100	3.8	2	7.6	NaN	NaN	8.85417e+08	6.6e-13	0	eco	2
dhap	C00111	5.47394e+06	7.74713	1.6	100	3.8	2	7.6	NaN	NaN	8.85417e+08	6.6e-13	2.79097	eco	2
f6p	C00085	2.66614e+06	0.121849	1.6	100	3.8	2	7.6	NaN	NaN	8.85417e+08	6.6e-13	0.0438972	eco	2
fbp	C00354	148659072	2.95987	1.6	100	3.8	2	7.6	NaN	NaN	8.85417e+08	6.6e-13	1.06632	eco	2
g1p	C00103	1.52083e+06	0.0548957	1.6	100	3.8	2	7.6	NaN	NaN	8.85417e+08	6.6e-13	0.0197767	eco	2
g6p	C00092	7894816	0.528391	1.6	100	3.8	2	7.6	NaN	NaN	8.85417e+08	6.6e-13	0.190357	eco	2
gdp	C00035	1.30261e+06	4.28708	1.6	100	3.8	2	7.6	NaN	NaN	8.85417e+08	6.6e-13	1.54446	eco	2
glc	C00031	146618432	119.865	1.6	100	3.8	2	7.6	NaN	NaN	8.85417e+08	6.6e-13	43.1825	eco	2
gmp	C06193	1.03172e+06	4.60068	1.6	100	3.8	2	7.6	NaN	NaN	8.85417e+08	6.6e-13	1.65743	eco	2
gtp	C00044	3.4717e+06	7.05973	1.6	100	3.8	2	7.6	NaN	NaN	8.85417e+08	6.6e-13	2.54333	eco	2
nad	C00003	79512.5	0.117124	1.6	100	3.8	2	7.6	NaN	NaN	8.85417e+08	6.6e-13	0.0421948	eco	2
nadp	C00006	217442	0.0664528	1.6	100	3.8	2	7.6	NaN	NaN	8.85417e+08	6.6e-13	0.0239402	eco	2
pep	C00074	121246	0.0272796	1.6	100	3.8	2	7.6	NaN	NaN	8.85417e+08	6.6e-13	0.00982771	eco	2
pyr	C00022	35229548	17.1672	1.6	100	3.8	2	7.6	NaN	NaN	8.85417e+08	6.6e-13	6.18463	eco	2
3pg	C00197	2.03618e+06	0.381396	1.6	113	3.8	2	7.6	NaN	NaN	8.85417e+08	6.6e-13	0.137401	eco	2
accoa	C00024	1.39617e+06	0.179102	1.6	113	3.8	2	7.6	NaN	NaN	8.85417e+08	6.6e-13	0.0645232	eco	2
adp	C00008	1.41775e+06	0.35407	1.6	113	3.8	2	7.6	NaN	NaN	8.85417e+08	6.6e-13	0.127557	eco	2
amp	C00020	366857	0.0145413	1.6	113	3.8	2	7.6	NaN	NaN	8.85417e+08	6.6e-13	0.00523864	eco	2
atp	C00002	3.57463e+06	0.562564	1.6	113	3.8	2	7.6	NaN	NaN	8.85417e+08	6.6e-13	0.202669	eco	2
coa	C00010	23186.4	0	1.6	113	3.8	2	7.6	NaN	NaN	8.85417e+08	6.6e-13	0	eco	2
dhap	C00111	6.55813e+06	9.29148	1.6	113	3.8	2	7.6	NaN	NaN	8.85417e+08	6.6e-13	3.34734	eco	2
f6p	C00085	2.14616e+06	0.104909	1.6	113	3.8	2	7.6	NaN	NaN	8.85417e+08	6.6e-13	0.0377946	eco	2
fbp	C00354	83849416	1.13259	1.6	113	3.8	2	7.6	NaN	NaN	8.85417e+08	6.6e-13	0.408026	eco	2
g1p	C00103	1.07129e+06	0.0409704	1.6	113	3.8	2	7.6	NaN	NaN	8.85417e+08	6.6e-13	0.0147599	eco	2
g6p	C00092	6.03224e+06	0.34538	1.6	113	3.8	2	7.6	NaN	NaN	8.85417e+08	6.6e-13	0.124426	eco	2
gdp	C00035	588993	2.36556	1.6	113	3.8	2	7.6	NaN	NaN	8.85417e+08	6.6e-13	0.852212	eco	2
glc	C00031	154587376	126.397	1.6	113	3.8	2	7.6	NaN	NaN	8.85417e+08	6.6e-13	45.5355	eco	2
gmp	C06193	891273	3.9157	1.6	113	3.8	2	7.6	NaN	NaN	8.85417e+08	6.6e-13	1.41067	eco	2
gtp	C00044	1.83992e+06	3.94072	1.6	113	3.8	2	7.6	NaN	NaN	8.85417e+08	6.6e-13	1.41968	eco	2
nad	C00003	51944.8	0.0941779	1.6	113	3.8	2	7.6	NaN	NaN	8.85417e+08	6.6e-13	0.0339284	eco	2
nadp	C00006	114246	0.0323761	1.6	113	3.8	2	7.6	NaN	NaN	8.85417e+08	6.6e-13	0.0116638	eco	2
pep	C00074	65480.4	0.0134962	1.6	113	3.8	2	7.6	NaN	NaN	8.85417e+08	6.6e-13	0.00486211	eco	2
pyr	C00022	30564502	13.5522	1.6	113	3.8	2	7.6	NaN	NaN	8.85417e+08	6.6e-13	4.88231	eco	2
3pg	C00197	1.9689e+06	0.371426	1.6	119.5	3.6	2	7.2	NaN	NaN	8.85417e+08	6.6e-13	0.141243	eco	2
accoa	C00024	1.09417e+06	0.13868	1.6	119.5	3.6	2	7.2	NaN	NaN	8.85417e+08	6.6e-13	0.0527363	eco	2
adp	C00008	1.05757e+06	0.264213	1.6	119.5	3.6	2	7.2	NaN	NaN	8.85417e+08	6.6e-13	0.100473	eco	2
amp	C00020	283618	0.0123155	1.6	119.5	3.6	2	7.2	NaN	NaN	8.85417e+08	6.6e-13	0.00468324	eco	2
atp	C00002	3.35605e+06	0.523078	1.6	119.5	3.6	2	7.2	NaN	NaN	8.85417e+08	6.6e-13	0.198912	eco	2
coa	C00010	18909.7	0	1.6	119.5	3.6	2	7.2	NaN	NaN	8.85417e+08	6.6e-13	0	eco	2
dhap	C00111	4.03119e+06	5.69202	1.6	119.5	3.6	2	7.2	NaN	NaN	8.85417e+08	6.6e-13	2.16452	eco	2
f6p	C00085	1.82317e+06	0.0943875	1.6	119.5	3.6	2	7.2	NaN	NaN	8.85417e+08	6.6e-13	0.035893	eco	2
fbp	C00354	77082376	0.999609	1.6	119.5	3.6	2	7.2	NaN	NaN	8.85417e+08	6.6e-13	0.380125	eco	2
g1p	C00103	930110	0.0365972	1.6	119.5	3.6	2	7.2	NaN	NaN	8.85417e+08	6.6e-13	0.0139169	eco	2
g6p	C00092	5.15999e+06	0.259675	1.6	119.5	3.6	2	7.2	NaN	NaN	8.85417e+08	6.6e-13	0.0987474	eco	2
gdp	C00035	387401	1.63762	1.6	119.5	3.6	2	7.2	NaN	NaN	8.85417e+08	6.6e-13	0.622743	eco	2
glc	C00031	156279376	127.783	1.6	119.5	3.6	2	7.2	NaN	NaN	8.85417e+08	6.6e-13	48.5926	eco	2
gmp	C06193	810320	3.52089	1.6	119.5	3.6	2	7.2	NaN	NaN	8.85417e+08	6.6e-13	1.3389	eco	2
gtp	C00044	1.36358e+06	3.03023	1.6	119.5	3.6	2	7.2	NaN	NaN	8.85417e+08	6.6e-13	1.15232	eco	2
nad	C00003	39265.4	0.0836243	1.6	119.5	3.6	2	7.2	NaN	NaN	8.85417e+08	6.6e-13	0.0318001	eco	2
nadp	C00006	111299	0.0314028	1.6	119.5	3.6	2	7.2	NaN	NaN	8.85417e+08	6.6e-13	0.0119417	eco	2
pep	C00074	45952.2	0.00749177	1.6	119.5	3.6	2	7.2	NaN	NaN	8.85417e+08	6.6e-13	0.00284892	eco	2
pyr	C00022	22738600	7.4879	1.6	119.5	3.6	2	7.2	NaN	NaN	8.85417e+08	6.6e-13	2.84745	eco	2
3pg	C00197	838523	0.203919	1.6	146	3.8	2	7.6	NaN	NaN	8.85417e+08	6.6e-13	0.0734637	eco	2
accoa	C00024	449189	0.0583091	1.6	146	3.8	2	7.6	NaN	NaN	8.85417e+08	6.6e-13	0.0210064	eco	2
adp	C00008	497166	0.122416	1.6	146	3.8	2	7.6	NaN	NaN	8.85417e+08	6.6e-13	0.0441013	eco	2
amp	C00020	133594	0.0083037	1.6	146	3.8	2	7.6	NaN	NaN	8.85417e+08	6.6e-13	0.00299148	eco	2
atp	C00002	1.98696e+06	0.275744	1.6	146	3.8	2	7.6	NaN	NaN	8.85417e+08	6.6e-13	0.0993391	eco	2
dhap	C00111	2.49198e+06	3.49951	1.6	146	3.8	2	7.6	NaN	NaN	8.85417e+08	6.6e-13	1.26073	eco	2
f6p	C00085	1.51121e+06	0.0842244	1.6	146	3.8	2	7.6	NaN	NaN	8.85417e+08	6.6e-13	0.0303426	eco	2
fbp	C00354	32836374	0.40075	1.6	146	3.8	2	7.6	NaN	NaN	8.85417e+08	6.6e-13	0.144374	eco	2
g1p	C00103	773091	0.0317333	1.6	146	3.8	2	7.6	NaN	NaN	8.85417e+08	6.6e-13	0.0114322	eco	2
g6p	C00092	4.0218e+06	0.14784	1.6	146	3.8	2	7.6	NaN	NaN	8.85417e+08	6.6e-13	0.0532607	eco	2
gdp	C00035	129516	0.218086	1.6	146	3.8	2	7.6	NaN	NaN	8.85417e+08	6.6e-13	0.0785675	eco	2
glc	C00031	134369520	109.826	1.6	146	3.8	2	7.6	NaN	NaN	8.85417e+08	6.6e-13	39.5657	eco	2
gmp	C06193	347625	1.49537	1.6	146	3.8	2	7.6	NaN	NaN	8.85417e+08	6.6e-13	0.538719	eco	2
gtp	C00044	588106	1.46406	1.6	146	3.8	2	7.6	NaN	NaN	8.85417e+08	6.6e-13	0.527442	eco	2
nad	C00003	23489.9	0.0704938	1.6	146	3.8	2	7.6	NaN	NaN	8.85417e+08	6.6e-13	0.025396	eco	2
nadp	C00006	44559.5	0.00936439	1.6	146	3.8	2	7.6	NaN	NaN	8.85417e+08	6.6e-13	0.0033736	eco	2
pep	C00074	19346.6	0	1.6	146	3.8	2	7.6	NaN	NaN	8.85417e+08	6.6e-13	0	eco	2
pyr	C00022	30894984	13.8083	1.6	146	3.8	2	7.6	NaN	NaN	8.85417e+08	6.6e-13	4.97457	eco	2
3pg	C00197	84718.8	0.103002	1.6	0	0.01	7	0.07	NaN	NaN	440761328	5e-13	10.683	tsac	1
accoa	C00024	348374	0.0143348	1.6	0	0.01	7	0.07	NaN	NaN	440761328	5e-13	1.48675	tsac	1
adp	C00008	58366.8	0.0030903	1.6	0	0.01	7	0.07	NaN	NaN	440761328	5e-13	0.320516	tsac	1
atp	C00002	739934	0.0482066	1.6	0	0.01	7	0.07	NaN	NaN	440761328	5e-13	4.99983	tsac	1
cb	C00185	105376288	244.515	1.6	0	0.01	7	0.07	NaN	NaN	440761328	5e-13	25360.3	tsac	1
coa	C00010	160626	0.0168581	1.6	0	0.01	7	0.07	NaN	NaN	440761328	5e-13	1.74846	tsac	1
dhap	C00111	36787.4	0.131526	1.6	0	0.01	7	0.07	NaN	NaN	440761328	5e-13	13.6414	tsac	1
fbp	C00354	1.81121e+06	0.0163949	1.6	0	0.01	7	0.07	NaN	NaN	440761328	5e-13	1.70042	tsac	1
g6p	C00092	615613	0.0388007	1.6	0	0.01	7	0.07	NaN	NaN	440761328	5e-13	4.02427	tsac	1
gdp	C00035	25341.1	0.0896113	1.6	0	0.01	7	0.07	NaN	NaN	440761328	5e-13	9.29419	tsac	1
glc	C00031	12018901	16.4112	1.6	0	0.01	7	0.07	NaN	NaN	440761328	5e-13	1702.11	tsac	1
gmp	C06193	15866.9	0.0396581	1.6	0	0.01	7	0.07	NaN	NaN	440761328	5e-13	4.1132	tsac	1
gtp	C00044	169097	0.241984	1.6	0	0.01	7	0.07	NaN	NaN	440761328	5e-13	25.0978	tsac	1
nadp	C00006	70450.7	0.00268291	1.6	0	0.01	7	0.07	NaN	NaN	440761328	5e-13	0.278262	tsac	1
3pg	C00197	207908	0.175031	1.6	11	0.03	6	0.18	NaN	NaN	440761328	5e-13	7.05976	tsac	1
accoa	C00024	1.47286e+06	0.0551759	1.6	11	0.03	6	0.18	NaN	NaN	440761328	5e-13	2.22548	tsac	1
adp	C00008	204305	0.1095	1.6	11	0.03	6	0.18	NaN	NaN	440761328	5e-13	4.41661	tsac	1
atp	C00002	4548320	0.261908	1.6	11	0.03	6	0.18	NaN	NaN	440761328	5e-13	10.5639	tsac	1
cb	C00185	106513856	249.156	1.6	11	0.03	6	0.18	NaN	NaN	440761328	5e-13	10049.5	tsac	1
coa	C00010	84157.9	0.00690955	1.6	11	0.03	6	0.18	NaN	NaN	440761328	5e-13	0.278691	tsac	1
dhap	C00111	148634	0.398435	1.6	11	0.03	6	0.18	NaN	NaN	440761328	5e-13	16.0706	tsac	1
fbp	C00354	5934174	0.0537996	1.6	11	0.03	6	0.18	NaN	NaN	440761328	5e-13	2.16996	tsac	1
g6p	C00092	892681	0.0495892	1.6	11	0.03	6	0.18	NaN	NaN	440761328	5e-13	2.00014	tsac	1
gdp	C00035	42193.2	0.130083	1.6	11	0.03	6	0.18	NaN	NaN	440761328	5e-13	5.24678	tsac	1
glc	C00031	14252067	19.7444	1.6	11	0.03	6	0.18	NaN	NaN	440761328	5e-13	796.376	tsac	1
gmp	C06193	16284.8	0.0416309	1.6	11	0.03	6	0.18	NaN	NaN	440761328	5e-13	1.67915	tsac	1
gtp	C00044	548000	0.684832	1.6	11	0.03	6	0.18	NaN	NaN	440761328	5e-13	27.6222	tsac	1
nad	C00003	344595	0.302981	1.6	11	0.03	6	0.18	NaN	NaN	440761328	5e-13	12.2205	tsac	1
nadh	C00004	3523.64	0.0151618	1.6	11	0.03	6	0.18	NaN	NaN	440761328	5e-13	0.611539	tsac	1
nadp	C00006	323109	0.02872	1.6	11	0.03	6	0.18	NaN	NaN	440761328	5e-13	1.1584	tsac	1
nadph	C00005	46379	0.0164252	1.6	11	0.03	6	0.18	NaN	NaN	440761328	5e-13	0.662499	tsac	1
pep	C00074	31263.3	0.0233827	1.6	11	0.03	6	0.18	NaN	NaN	440761328	5e-13	0.943125	tsac	1
pyr	C00022	1.41754e+06	0.322047	1.6	11	0.03	6	0.18	NaN	NaN	440761328	5e-13	12.9895	tsac	1
3pg	C00197	1.43981e+06	0.895331	1.6	21	0.16	6	0.96	NaN	NaN	440761328	5e-13	6.77109	tsac	1
accoa	C00024	8824475	0.310097	1.6	21	0.16	6	0.96	NaN	NaN	440761328	5e-13	2.34516	tsac	1
adp	C00008	1.04784e+06	0.849036	1.6	21	0.16	6	0.96	NaN	NaN	440761328	5e-13	6.42098	tsac	1
amp	C00020	804777	0.0234388	1.6	21	0.16	6	0.96	NaN	NaN	440761328	5e-13	0.17726	tsac	1
atp	C00002	24490002	1.18645	1.6	21	0.16	6	0.96	NaN	NaN	440761328	5e-13	8.97275	tsac	1
cb	C00185	121857864	311.764	1.6	21	0.16	6	0.96	NaN	NaN	440761328	5e-13	2357.77	tsac	1
coa	C00010	138110	0.0139288	1.6	21	0.16	6	0.96	NaN	NaN	440761328	5e-13	0.105339	tsac	1
dhap	C00111	1.03255e+06	2.28893	1.6	21	0.16	6	0.96	NaN	NaN	440761328	5e-13	17.3104	tsac	1
fbp	C00354	34573980	0.344018	1.6	21	0.16	6	0.96	NaN	NaN	440761328	5e-13	2.6017	tsac	1
g6p	C00092	2.0762e+06	0.0956732	1.6	21	0.16	6	0.96	NaN	NaN	440761328	5e-13	0.723545	tsac	1
gdp	C00035	271612	0.681043	1.6	21	0.16	6	0.96	NaN	NaN	440761328	5e-13	5.15051	tsac	1
glc	C00031	11430485	15.5329	1.6	21	0.16	6	0.96	NaN	NaN	440761328	5e-13	117.47	tsac	1
gmp	C06193	75495.6	0.321201	1.6	21	0.16	6	0.96	NaN	NaN	440761328	5e-13	2.42914	tsac	1
gtp	C00044	2.84411e+06	2.87966	1.6	21	0.16	6	0.96	NaN	NaN	440761328	5e-13	21.7779	tsac	1
nad	C00003	1.84874e+06	2.01187	1.6	21	0.16	6	0.96	NaN	NaN	440761328	5e-13	15.2151	tsac	1
nadh	C00004	11683.4	0.0192393	1.6	21	0.16	6	0.96	NaN	NaN	440761328	5e-13	0.1455	tsac	1
nadp	C00006	1.94855e+06	0.196226	1.6	21	0.16	6	0.96	NaN	NaN	440761328	5e-13	1.48399	tsac	1
nadph	C00005	205819	0.0441516	1.6	21	0.16	6	0.96	NaN	NaN	440761328	5e-13	0.333904	tsac	1
pep	C00074	250885	0.145604	1.6	21	0.16	6	0.96	NaN	NaN	440761328	5e-13	1.10115	tsac	1
pyr	C00022	4205198	1.10383	1.6	21	0.16	6	0.96	NaN	NaN	440761328	5e-13	8.34794	tsac	1
3pg	C00197	1.31428e+06	0.821934	1.6	25	0.56	2	1.12	NaN	NaN	440761328	5e-13	5.32802	tsac	1
accoa	C00024	5.85881e+06	0.213041	1.6	25	0.56	2	1.12	NaN	NaN	440761328	5e-13	1.38099	tsac	1
adp	C00008	711768	0.545841	1.6	25	0.56	2	1.12	NaN	NaN	440761328	5e-13	3.5383	tsac	1
amp	C00020	371787	0.00902514	1.6	25	0.56	2	1.12	NaN	NaN	440761328	5e-13	0.0585036	tsac	1
atp	C00002	16652291	0.823078	1.6	25	0.56	2	1.12	NaN	NaN	440761328	5e-13	5.33543	tsac	1
cb	C00185	113378464	277.166	1.6	25	0.56	2	1.12	NaN	NaN	440761328	5e-13	1796.67	tsac	1
coa	C00010	122001	0.0118329	1.6	25	0.56	2	1.12	NaN	NaN	440761328	5e-13	0.0767045	tsac	1
dhap	C00111	891064	2.09682	1.6	25	0.56	2	1.12	NaN	NaN	440761328	5e-13	13.5922	tsac	1
fbp	C00354	32599446	0.321314	1.6	25	0.56	2	1.12	NaN	NaN	440761328	5e-13	2.08285	tsac	1
g6p	C00092	1.16773e+06	0.0602989	1.6	25	0.56	2	1.12	NaN	NaN	440761328	5e-13	0.390875	tsac	1
gdp	C00035	168303	0.432943	1.6	25	0.56	2	1.12	NaN	NaN	440761328	5e-13	2.80646	tsac	1
glc	C00031	9996057	13.3918	1.6	25	0.56	2	1.12	NaN	NaN	440761328	5e-13	86.8099	tsac	1
gmp	C06193	63110.4	0.262723	1.6	25	0.56	2	1.12	NaN	NaN	440761328	5e-13	1.70305	tsac	1
gtp	C00044	2.04292e+06	2.27772	1.6	25	0.56	2	1.12	NaN	NaN	440761328	5e-13	14.7648	tsac	1
nad	C00003	1.16769e+06	1.23778	1.6	25	0.56	2	1.12	NaN	NaN	440761328	5e-13	8.02363	tsac	1
nadh	C00004	5511.15	0.016155	1.6	25	0.56	2	1.12	NaN	NaN	440761328	5e-13	0.104721	tsac	1
nadp	C00006	1.2647e+06	0.125753	1.6	25	0.56	2	1.12	NaN	NaN	440761328	5e-13	0.815171	tsac	1
nadph	C00005	122103	0.0295935	1.6	25	0.56	2	1.12	NaN	NaN	440761328	5e-13	0.191834	tsac	1
pep	C00074	262851	0.152262	1.6	25	0.56	2	1.12	NaN	NaN	440761328	5e-13	0.987009	tsac	1
pyr	C00022	7.56497e+06	2.04607	1.6	25	0.56	2	1.12	NaN	NaN	440761328	5e-13	13.2632	tsac	1
3pg	C00197	3.05907e+06	1.84212	1.6	27.25	0.9	2	1.8	NaN	NaN	440761328	5e-13	7.43005	tsac	1
accoa	C00024	9797718	0.341948	1.6	27.25	0.9	2	1.8	NaN	NaN	440761328	5e-13	1.37922	tsac	1
adp	C00008	1.4394e+06	1.20229	1.6	27.25	0.9	2	1.8	NaN	NaN	440761328	5e-13	4.84934	tsac	1
amp	C00020	599912	0.0166191	1.6	27.25	0.9	2	1.8	NaN	NaN	440761328	5e-13	0.067032	tsac	1
atp	C00002	31845226	1.52746	1.6	27.25	0.9	2	1.8	NaN	NaN	440761328	5e-13	6.16089	tsac	1
cb	C00185	117245888	292.946	1.6	27.25	0.9	2	1.8	NaN	NaN	440761328	5e-13	1181.58	tsac	1
coa	C00010	112675	0.0106196	1.6	27.25	0.9	2	1.8	NaN	NaN	440761328	5e-13	0.0428334	tsac	1
dhap	C00111	1.61593e+06	3.08105	1.6	27.25	0.9	2	1.8	NaN	NaN	440761328	5e-13	12.4272	tsac	1
fbp	C00354	50601356	0.528313	1.6	27.25	0.9	2	1.8	NaN	NaN	440761328	5e-13	2.13091	tsac	1
g6p	C00092	1637987	0.07861	1.6	27.25	0.9	2	1.8	NaN	NaN	440761328	5e-13	0.317068	tsac	1
gdp	C00035	267837	0.671977	1.6	27.25	0.9	2	1.8	NaN	NaN	440761328	5e-13	2.71037	tsac	1
glc	C00031	11249245	15.2624	1.6	27.25	0.9	2	1.8	NaN	NaN	440761328	5e-13	61.5596	tsac	1
gmp	C06193	98490	0.429771	1.6	27.25	0.9	2	1.8	NaN	NaN	440761328	5e-13	1.73345	tsac	1
gtp	C00044	4.08828e+06	3.81441	1.6	27.25	0.9	2	1.8	NaN	NaN	440761328	5e-13	15.3851	tsac	1
nad	C00003	1.74178e+06	1.88978	1.6	27.25	0.9	2	1.8	NaN	NaN	440761328	5e-13	7.62227	tsac	1
nadh	C00004	12130.4	0.0194626	1.6	27.25	0.9	2	1.8	NaN	NaN	440761328	5e-13	0.078501	tsac	1
nadp	C00006	1966983	0.198125	1.6	27.25	0.9	2	1.8	NaN	NaN	440761328	5e-13	0.799122	tsac	1
nadph	C00005	140973	0.032875	1.6	27.25	0.9	2	1.8	NaN	NaN	440761328	5e-13	0.132599	tsac	1
pep	C00074	607774	0.313449	1.6	27.25	0.9	2	1.8	NaN	NaN	440761328	5e-13	1.26427	tsac	1
pyr	C00022	9579760	2.61111	1.6	27.25	0.9	2	1.8	NaN	NaN	440761328	5e-13	10.5317	tsac	1
3pg	C00197	4614342	2.93213	1.6	29.5	1.2	2	2.4	NaN	NaN	440761328	5e-13	8.86988	tsac	1
accoa	C00024	13215685	0.453808	1.6	29.5	1.2	2	2.4	NaN	NaN	440761328	5e-13	1.3728	tsac	1
adp	C00008	1.96489e+06	1.67637	1.6	29.5	1.2	2	2.4	NaN	NaN	440761328	5e-13	5.07113	tsac	1
amp	C00020	936021	0.0278078	1.6	29.5	1.2	2	2.4	NaN	NaN	440761328	5e-13	0.0841204	tsac	1
atp	C00002	41329524	1.96717	1.6	29.5	1.2	2	2.4	NaN	NaN	440761328	5e-13	5.95083	tsac	1
cb	C00185	111254848	268.501	1.6	29.5	1.2	2	2.4	NaN	NaN	440761328	5e-13	812.234	tsac	1
coa	C00010	164412	0.0173506	1.6	29.5	1.2	2	2.4	NaN	NaN	440761328	5e-13	0.0524869	tsac	1
dhap	C00111	2.47707e+06	4.2503	1.6	29.5	1.2	2	2.4	NaN	NaN	440761328	5e-13	12.8575	tsac	1
fbp	C00354	72010616	0.774492	1.6	29.5	1.2	2	2.4	NaN	NaN	440761328	5e-13	2.34289	tsac	1
g6p	C00092	2.55639e+06	0.114371	1.6	29.5	1.2	2	2.4	NaN	NaN	440761328	5e-13	0.34598	tsac	1
gdp	C00035	319096	0.795081	1.6	29.5	1.2	2	2.4	NaN	NaN	440761328	5e-13	2.40517	tsac	1
glc	C00031	11285445	15.3164	1.6	29.5	1.2	2	2.4	NaN	NaN	440761328	5e-13	46.3332	tsac	1
gmp	C06193	148886	0.667721	1.6	29.5	1.2	2	2.4	NaN	NaN	440761328	5e-13	2.0199	tsac	1
gtp	C00044	4.12685e+06	3.84339	1.6	29.5	1.2	2	2.4	NaN	NaN	440761328	5e-13	11.6265	tsac	1
nad	C00003	2.31681e+06	2.57295	1.6	29.5	1.2	2	2.4	NaN	NaN	440761328	5e-13	7.78335	tsac	1
nadh	C00004	18532.6	0.0226618	1.6	29.5	1.2	2	2.4	NaN	NaN	440761328	5e-13	0.0685536	tsac	1
nadp	C00006	2.85898e+06	0.296229	1.6	29.5	1.2	2	2.4	NaN	NaN	440761328	5e-13	0.896112	tsac	1
nadph	C00005	162003	0.0365321	1.6	29.5	1.2	2	2.4	NaN	NaN	440761328	5e-13	0.110512	tsac	1
pep	C00074	877576	0.431564	1.6	29.5	1.2	2	2.4	NaN	NaN	440761328	5e-13	1.30551	tsac	1
pyr	C00022	12111453	3.32111	1.6	29.5	1.2	2	2.4	NaN	NaN	440761328	5e-13	10.0466	tsac	1
3pg	C00197	8658995	5.86549	1.6	32.5	2	2	4	NaN	NaN	440761328	5e-13	10.6461	tsac	1
accoa	C00024	21095878	0.711701	1.6	32.5	2	2	4	NaN	NaN	440761328	5e-13	1.29177	tsac	1
adp	C00008	2.77382e+06	2.47493	1.6	32.5	2	2	4	NaN	NaN	440761328	5e-13	4.4921	tsac	1
amp	C00020	1.81051e+06	0.0569183	1.6	32.5	2	2	4	NaN	NaN	440761328	5e-13	0.103309	tsac	1
atp	C00002	57873012	3.27577	1.6	32.5	2	2	4	NaN	NaN	440761328	5e-13	5.94565	tsac	1
cb	C00185	111547512	269.695	1.6	32.5	2	2	4	NaN	NaN	440761328	5e-13	489.508	tsac	1
coa	C00010	172054	0.0183449	1.6	32.5	2	2	4	NaN	NaN	440761328	5e-13	0.0332967	tsac	1
dhap	C00111	4440798	6.91665	1.6	32.5	2	2	4	NaN	NaN	440761328	5e-13	12.554	tsac	1
fbp	C00354	102075552	1.1202	1.6	32.5	2	2	4	NaN	NaN	440761328	5e-13	2.03321	tsac	1
g6p	C00092	4.08159e+06	0.173759	1.6	32.5	2	2	4	NaN	NaN	440761328	5e-13	0.31538	tsac	1
gdp	C00035	510737	1.25532	1.6	32.5	2	2	4	NaN	NaN	440761328	5e-13	2.27845	tsac	1
glc	C00031	10536958	14.1992	1.6	32.5	2	2	4	NaN	NaN	440761328	5e-13	25.7721	tsac	1
gmp	C06193	207198	0.943046	1.6	32.5	2	2	4	NaN	NaN	440761328	5e-13	1.71167	tsac	1
gtp	C00044	5981066	5.23648	1.6	32.5	2	2	4	NaN	NaN	440761328	5e-13	9.50442	tsac	1
nad	C00003	2980676	3.36873	1.6	32.5	2	2	4	NaN	NaN	440761328	5e-13	6.11438	tsac	1
nadh	C00004	35030.1	0.0309057	1.6	32.5	2	2	4	NaN	NaN	440761328	5e-13	0.0560952	tsac	1
nadp	C00006	3.87243e+06	0.407835	1.6	32.5	2	2	4	NaN	NaN	440761328	5e-13	0.740238	tsac	1
nadph	C00005	268797	0.0551034	1.6	32.5	2	2	4	NaN	NaN	440761328	5e-13	0.100015	tsac	1
pep	C00074	2.12736e+06	0.978704	1.6	32.5	2	2	4	NaN	NaN	440761328	5e-13	1.77639	tsac	1
pyr	C00022	20201442	5.58992	1.6	32.5	2	2	4	NaN	NaN	440761328	5e-13	10.1459	tsac	1
3pg	C00197	13122439	9.10258	1.6	35.5	2.9	2	5.8	NaN	NaN	440761328	5e-13	11.3942	tsac	1
accoa	C00024	37214968	1.23923	1.6	35.5	2.9	2	5.8	NaN	NaN	440761328	5e-13	1.55121	tsac	1
adp	C00008	3.78931e+06	3.54621	1.6	35.5	2.9	2	5.8	NaN	NaN	440761328	5e-13	4.43897	tsac	1
amp	C00020	3.32029e+06	0.107177	1.6	35.5	2.9	2	5.8	NaN	NaN	440761328	5e-13	0.134159	tsac	1
atp	C00002	77017544	4.81813	1.6	35.5	2.9	2	5.8	NaN	NaN	440761328	5e-13	6.03111	tsac	1
cb	C00185	114267424	280.793	1.6	35.5	2.9	2	5.8	NaN	NaN	440761328	5e-13	351.483	tsac	1
coa	C00010	276998	0.0319981	1.6	35.5	2.9	2	5.8	NaN	NaN	440761328	5e-13	0.0400537	tsac	1
dhap	C00111	7.08695e+06	10.5096	1.6	35.5	2.9	2	5.8	NaN	NaN	440761328	5e-13	13.1554	tsac	1
fbp	C00354	152443248	1.69936	1.6	35.5	2.9	2	5.8	NaN	NaN	440761328	5e-13	2.12718	tsac	1
g6p	C00092	7.47172e+06	0.305765	1.6	35.5	2.9	2	5.8	NaN	NaN	440761328	5e-13	0.382742	tsac	1
gdp	C00035	973780	2.24334	1.6	35.5	2.9	2	5.8	NaN	NaN	440761328	5e-13	2.80811	tsac	1
glc	C00031	10966072	14.8397	1.6	35.5	2.9	2	5.8	NaN	NaN	440761328	5e-13	18.5756	tsac	1
gmp	C06193	323025	1.48994	1.6	35.5	2.9	2	5.8	NaN	NaN	440761328	5e-13	1.86503	tsac	1
gtp	C00044	9019488	7.51926	1.6	35.5	2.9	2	5.8	NaN	NaN	440761328	5e-13	9.41225	tsac	1
nad	C00003	3412554	3.88642	1.6	35.5	2.9	2	5.8	NaN	NaN	440761328	5e-13	4.86484	tsac	1
nadh	C00004	40284.7	0.0335315	1.6	35.5	2.9	2	5.8	NaN	NaN	440761328	5e-13	0.0419731	tsac	1
nadp	C00006	6.02871e+06	0.645297	1.6	35.5	2.9	2	5.8	NaN	NaN	440761328	5e-13	0.807753	tsac	1
nadph	C00005	293763	0.0594449	1.6	35.5	2.9	2	5.8	NaN	NaN	440761328	5e-13	0.0744103	tsac	1
pep	C00074	2687914	1.2241	1.6	35.5	2.9	2	5.8	NaN	NaN	440761328	5e-13	1.53228	tsac	1
pyr	C00022	23007960	6.377	1.6	35.5	2.9	2	5.8	NaN	NaN	440761328	5e-13	7.98242	tsac	1
3pg	C00197	14401569	10.0303	1.6	39.5	4.3	2	8.6	NaN	NaN	440761328	5e-13	8.4676	tsac	1
accoa	C00024	58875212	1.9481	1.6	39.5	4.3	2	8.6	NaN	NaN	440761328	5e-13	1.64459	tsac	1
adp	C00008	5.52277e+06	5.37488	1.6	39.5	4.3	2	8.6	NaN	NaN	440761328	5e-13	4.5375	tsac	1
amp	C00020	5122952	0.167185	1.6	39.5	4.3	2	8.6	NaN	NaN	440761328	5e-13	0.141139	tsac	1
atp	C00002	109203480	7.41116	1.6	39.5	4.3	2	8.6	NaN	NaN	440761328	5e-13	6.25654	tsac	1
cb	C00185	107668936	253.869	1.6	39.5	4.3	2	8.6	NaN	NaN	440761328	5e-13	214.318	tsac	1
coa	C00010	534519	0.0655016	1.6	39.5	4.3	2	8.6	NaN	NaN	440761328	5e-13	0.0552968	tsac	1
dhap	C00111	8951524	13.0413	1.6	39.5	4.3	2	8.6	NaN	NaN	440761328	5e-13	11.0095	tsac	1
fbp	C00354	204562928	2.98501	1.6	39.5	4.3	2	8.6	NaN	NaN	440761328	5e-13	2.51996	tsac	1
g6p	C00092	10405029	0.419982	1.6	39.5	4.3	2	8.6	NaN	NaN	440761328	5e-13	0.354551	tsac	1
gdp	C00035	1.38112e+06	2.89136	1.6	39.5	4.3	2	8.6	NaN	NaN	440761328	5e-13	2.4409	tsac	1
glc	C00031	13164819	18.1216	1.6	39.5	4.3	2	8.6	NaN	NaN	440761328	5e-13	15.2983	tsac	1
gmp	C06193	476677	2.17278	1.6	39.5	4.3	2	8.6	NaN	NaN	440761328	5e-13	1.83427	tsac	1
gtp	C00044	11984965	9.74724	1.6	39.5	4.3	2	8.6	NaN	NaN	440761328	5e-13	8.22867	tsac	1
nad	C00003	4.44371e+06	5.12248	1.6	39.5	4.3	2	8.6	NaN	NaN	440761328	5e-13	4.32442	tsac	1
nadh	C00004	68779.2	0.0477704	1.6	39.5	4.3	2	8.6	NaN	NaN	440761328	5e-13	0.040328	tsac	1
nadp	C00006	6408284	0.687099	1.6	39.5	4.3	2	8.6	NaN	NaN	440761328	5e-13	0.580052	tsac	1
nadph	C00005	372882	0.0732035	1.6	39.5	4.3	2	8.6	NaN	NaN	440761328	5e-13	0.0617987	tsac	1
pep	C00074	3.74292e+06	1.68597	1.6	39.5	4.3	2	8.6	NaN	NaN	440761328	5e-13	1.4233	tsac	1
pyr	C00022	23862086	6.61653	1.6	39.5	4.3	2	8.6	NaN	NaN	440761328	5e-13	5.58571	tsac	1
3pg	C00197	8.29908e+06	5.60446	1.6	43	4.3	1	4.3	NaN	NaN	440761328	5e-13	9.46264	tsac	1
accoa	C00024	37381068	1.24466	1.6	43	4.3	1	4.3	NaN	NaN	440761328	5e-13	2.1015	tsac	1
adp	C00008	2584926	2.27566	1.6	43	4.3	1	4.3	NaN	NaN	440761328	5e-13	3.84225	tsac	1
amp	C00020	8393885	0.258672	1.6	43	4.3	1	4.3	NaN	NaN	440761328	5e-13	0.436744	tsac	1
atp	C00002	55050004	3.04833	1.6	43	4.3	1	4.3	NaN	NaN	440761328	5e-13	5.14684	tsac	1
cb	C00185	122889720	315.974	1.6	43	4.3	1	4.3	NaN	NaN	440761328	5e-13	533.494	tsac	1
coa	C00010	681655	0.084644	1.6	43	4.3	1	4.3	NaN	NaN	440761328	5e-13	0.142914	tsac	1
dhap	C00111	6650932	9.91757	1.6	43	4.3	1	4.3	NaN	NaN	440761328	5e-13	16.7449	tsac	1
fbp	C00354	128846400	1.42803	1.6	43	4.3	1	4.3	NaN	NaN	440761328	5e-13	2.4111	tsac	1
g6p	C00092	13285101	0.532127	1.6	43	4.3	1	4.3	NaN	NaN	440761328	5e-13	0.898449	tsac	1
gdp	C00035	1.72971e+06	3.44593	1.6	43	4.3	1	4.3	NaN	NaN	440761328	5e-13	5.81815	tsac	1
glc	C00031	12720339	17.4581	1.6	43	4.3	1	4.3	NaN	NaN	440761328	5e-13	29.4765	tsac	1
gmp	C06193	396787	1.83821	1.6	43	4.3	1	4.3	NaN	NaN	440761328	5e-13	3.10366	tsac	1
gtp	C00044	6.73715e+06	5.80453	1.6	43	4.3	1	4.3	NaN	NaN	440761328	5e-13	9.80042	tsac	1
nad	C00003	2.57654e+06	2.88429	1.6	43	4.3	1	4.3	NaN	NaN	440761328	5e-13	4.86986	tsac	1
nadh	C00004	65592.1	0.0461778	1.6	43	4.3	1	4.3	NaN	NaN	440761328	5e-13	0.077967	tsac	1
nadp	C00006	4380540	0.463791	1.6	43	4.3	1	4.3	NaN	NaN	440761328	5e-13	0.78307	tsac	1
nadph	C00005	282595	0.0575028	1.6	43	4.3	1	4.3	NaN	NaN	440761328	5e-13	0.0970883	tsac	1
pep	C00074	2.42034e+06	1.10696	1.6	43	4.3	1	4.3	NaN	NaN	440761328	5e-13	1.86901	tsac	1
pyr	C00022	21200162	5.87001	1.6	43	4.3	1	4.3	NaN	NaN	440761328	5e-13	9.91098	tsac	1
3pg	C00197	3.18134e+06	1.91361	1.6	47	3.3	0.5	1.65	NaN	NaN	440761328	5e-13	8.42008	tsac	1
accoa	C00024	21781926	0.734153	1.6	47	3.3	0.5	1.65	NaN	NaN	440761328	5e-13	3.23035	tsac	1
adp	C00008	1.15216e+06	0.943145	1.6	47	3.3	0.5	1.65	NaN	NaN	440761328	5e-13	4.14993	tsac	1
amp	C00020	5986928	0.195946	1.6	47	3.3	0.5	1.65	NaN	NaN	440761328	5e-13	0.862181	tsac	1
atp	C00002	22847176	1.11029	1.6	47	3.3	0.5	1.65	NaN	NaN	440761328	5e-13	4.88538	tsac	1
cb	C00185	102385760	232.313	1.6	47	3.3	0.5	1.65	NaN	NaN	440761328	5e-13	1022.2	tsac	1
coa	C00010	274892	0.0317241	1.6	47	3.3	0.5	1.65	NaN	NaN	440761328	5e-13	0.139589	tsac	1
dhap	C00111	3643127	5.83357	1.6	47	3.3	0.5	1.65	NaN	NaN	440761328	5e-13	25.6683	tsac	1
fbp	C00354	78590720	0.850155	1.6	47	3.3	0.5	1.65	NaN	NaN	440761328	5e-13	3.74077	tsac	1
g6p	C00092	11954397	0.480312	1.6	47	3.3	0.5	1.65	NaN	NaN	440761328	5e-13	2.11342	tsac	1
gdp	C00035	969562	2.23663	1.6	47	3.3	0.5	1.65	NaN	NaN	440761328	5e-13	9.8414	tsac	1
glc	C00031	12407252	16.9908	1.6	47	3.3	0.5	1.65	NaN	NaN	440761328	5e-13	74.7613	tsac	1
gmp	C06193	255460	1.17092	1.6	47	3.3	0.5	1.65	NaN	NaN	440761328	5e-13	5.15218	tsac	1
gtp	C00044	2828499	2.86793	1.6	47	3.3	0.5	1.65	NaN	NaN	440761328	5e-13	12.6192	tsac	1
nad	C00003	1.46413e+06	1.57444	1.6	47	3.3	0.5	1.65	NaN	NaN	440761328	5e-13	6.92771	tsac	1
nadh	C00004	49527.9	0.0381504	1.6	47	3.3	0.5	1.65	NaN	NaN	440761328	5e-13	0.167865	tsac	1
nadp	C00006	2.10303e+06	0.212978	1.6	47	3.3	0.5	1.65	NaN	NaN	440761328	5e-13	0.937126	tsac	1
nadph	C00005	179251	0.0395314	1.6	47	3.3	0.5	1.65	NaN	NaN	440761328	5e-13	0.173942	tsac	1
pep	C00074	568782	0.296379	1.6	47	3.3	0.5	1.65	NaN	NaN	440761328	5e-13	1.3041	tsac	1
pyr	C00022	17944716	4.95703	1.6	47	3.3	0.5	1.65	NaN	NaN	440761328	5e-13	21.8114	tsac	1
3pg	C00197	2.93137e+06	1.76745	1.6	51	2.2	0.5	1.1	NaN	NaN	440761328	5e-13	11.6654	tsac	1
accoa	C00024	17751654	0.602255	1.6	51	2.2	0.5	1.1	NaN	NaN	440761328	5e-13	3.97498	tsac	1
adp	C00008	917225	0.731197	1.6	51	2.2	0.5	1.1	NaN	NaN	440761328	5e-13	4.82601	tsac	1
amp	C00020	5468220	0.178679	1.6	51	2.2	0.5	1.1	NaN	NaN	440761328	5e-13	1.17931	tsac	1
atp	C00002	17116934	0.84462	1.6	51	2.2	0.5	1.1	NaN	NaN	440761328	5e-13	5.57462	tsac	1
cb	C00185	95504704	204.236	1.6	51	2.2	0.5	1.1	NaN	NaN	440761328	5e-13	1347.99	tsac	1
coa	C00010	346224	0.0410043	1.6	51	2.2	0.5	1.1	NaN	NaN	440761328	5e-13	0.270635	tsac	1
dhap	C00111	3898710	6.1806	1.6	51	2.2	0.5	1.1	NaN	NaN	440761328	5e-13	40.7929	tsac	1
fbp	C00354	61823484	0.657353	1.6	51	2.2	0.5	1.1	NaN	NaN	440761328	5e-13	4.33863	tsac	1
g6p	C00092	15850387	0.632014	1.6	51	2.2	0.5	1.1	NaN	NaN	440761328	5e-13	4.17139	tsac	1
gdp	C00035	1.05899e+06	2.3789	1.6	51	2.2	0.5	1.1	NaN	NaN	440761328	5e-13	15.7011	tsac	1
glc	C00031	18334510	38.9402	1.6	51	2.2	0.5	1.1	NaN	NaN	440761328	5e-13	257.011	tsac	1
gmp	C06193	303360	1.39709	1.6	51	2.2	0.5	1.1	NaN	NaN	440761328	5e-13	9.22099	tsac	1
gtp	C00044	2395754	2.54281	1.6	51	2.2	0.5	1.1	NaN	NaN	440761328	5e-13	16.7829	tsac	1
nad	C00003	1.51748e+06	1.63504	1.6	51	2.2	0.5	1.1	NaN	NaN	440761328	5e-13	10.7915	tsac	1
nadh	C00004	72187.8	0.0494736	1.6	51	2.2	0.5	1.1	NaN	NaN	440761328	5e-13	0.326533	tsac	1
nadp	C00006	1781844	0.179046	1.6	51	2.2	0.5	1.1	NaN	NaN	440761328	5e-13	1.18173	tsac	1
nadph	C00005	214465	0.0456552	1.6	51	2.2	0.5	1.1	NaN	NaN	440761328	5e-13	0.301331	tsac	1
pep	C00074	433094	0.236976	1.6	51	2.2	0.5	1.1	NaN	NaN	440761328	5e-13	1.56408	tsac	1
pyr	C00022	20869728	5.77734	1.6	51	2.2	0.5	1.1	NaN	NaN	440761328	5e-13	38.1313	tsac	1
3pg	C00197	2.09073e+06	1.27593	1.6	54.5	1.7	0.5	0.85	NaN	NaN	440761328	5e-13	10.8982	tsac	1
accoa	C00024	16807806	0.571366	1.6	54.5	1.7	0.5	0.85	NaN	NaN	440761328	5e-13	4.88025	tsac	1
adp	C00008	804429	0.629437	1.6	54.5	1.7	0.5	0.85	NaN	NaN	440761328	5e-13	5.37625	tsac	1
amp	C00020	4.44644e+06	0.144665	1.6	54.5	1.7	0.5	0.85	NaN	NaN	440761328	5e-13	1.23564	tsac	1
atp	C00002	13342957	0.669649	1.6	54.5	1.7	0.5	0.85	NaN	NaN	440761328	5e-13	5.71972	tsac	1
cb	C00185	76290112	125.836	1.6	54.5	1.7	0.5	0.85	NaN	NaN	440761328	5e-13	1074.81	tsac	1
coa	C00010	484595	0.0590065	1.6	54.5	1.7	0.5	0.85	NaN	NaN	440761328	5e-13	0.503996	tsac	1
dhap	C00111	3714957	5.9311	1.6	54.5	1.7	0.5	0.85	NaN	NaN	440761328	5e-13	50.6597	tsac	1
fbp	C00354	48566348	0.504913	1.6	54.5	1.7	0.5	0.85	NaN	NaN	440761328	5e-13	4.31265	tsac	1
g6p	C00092	15559825	0.6207	1.6	54.5	1.7	0.5	0.85	NaN	NaN	440761328	5e-13	5.30163	tsac	1
gdp	C00035	814877	1.98572	1.6	54.5	1.7	0.5	0.85	NaN	NaN	440761328	5e-13	16.9608	tsac	1
glc	C00031	25120312	71.8006	1.6	54.5	1.7	0.5	0.85	NaN	NaN	440761328	5e-13	613.276	tsac	1
gmp	C06193	242606	1.11023	1.6	54.5	1.7	0.5	0.85	NaN	NaN	440761328	5e-13	9.4829	tsac	1
gtp	C00044	1.92121e+06	2.18628	1.6	54.5	1.7	0.5	0.85	NaN	NaN	440761328	5e-13	18.6739	tsac	1
nad	C00003	1278688	1.36384	1.6	54.5	1.7	0.5	0.85	NaN	NaN	440761328	5e-13	11.649	tsac	1
nadh	C00004	70132	0.0484463	1.6	54.5	1.7	0.5	0.85	NaN	NaN	440761328	5e-13	0.413798	tsac	1
nadp	C00006	1.22644e+06	0.12181	1.6	54.5	1.7	0.5	0.85	NaN	NaN	440761328	5e-13	1.04042	tsac	1
nadph	C00005	206752	0.0443139	1.6	54.5	1.7	0.5	0.85	NaN	NaN	440761328	5e-13	0.378501	tsac	1
pep	C00074	343747	0.197281	1.6	54.5	1.7	0.5	0.85	NaN	NaN	440761328	5e-13	1.68505	tsac	1
pyr	C00022	16901344	4.66442	1.6	54.5	1.7	0.5	0.85	NaN	NaN	440761328	5e-13	39.8405	tsac	1
3pg	C00197	1.86597e+06	1.14451	1.6	58.5	1.5	0.5	0.75	NaN	NaN	440761328	5e-13	11.0791	tsac	1
accoa	C00024	15153741	0.517234	1.6	58.5	1.5	0.5	0.75	NaN	NaN	440761328	5e-13	5.00694	tsac	1
adp	C00008	649592	0.489748	1.6	58.5	1.5	0.5	0.75	NaN	NaN	440761328	5e-13	4.74087	tsac	1
amp	C00020	5.63334e+06	0.184175	1.6	58.5	1.5	0.5	0.75	NaN	NaN	440761328	5e-13	1.78286	tsac	1
atp	C00002	8394125	0.440209	1.6	58.5	1.5	0.5	0.75	NaN	NaN	440761328	5e-13	4.26132	tsac	1
cb	C00185	77055480	128.959	1.6	58.5	1.5	0.5	0.75	NaN	NaN	440761328	5e-13	1248.35	tsac	1
coa	C00010	219747	0.0245497	1.6	58.5	1.5	0.5	0.75	NaN	NaN	440761328	5e-13	0.237646	tsac	1
dhap	C00111	2994974	4.95351	1.6	58.5	1.5	0.5	0.75	NaN	NaN	440761328	5e-13	47.951	tsac	1
fbp	C00354	40226604	0.409016	1.6	58.5	1.5	0.5	0.75	NaN	NaN	440761328	5e-13	3.95937	tsac	1
g6p	C00092	20528114	0.814156	1.6	58.5	1.5	0.5	0.75	NaN	NaN	440761328	5e-13	7.88121	tsac	1
gdp	C00035	782631	1.90828	1.6	58.5	1.5	0.5	0.75	NaN	NaN	440761328	5e-13	18.4726	tsac	1
glc	C00031	38412864	136.17	1.6	58.5	1.5	0.5	0.75	NaN	NaN	440761328	5e-13	1318.16	tsac	1
gmp	C06193	210663	0.959411	1.6	58.5	1.5	0.5	0.75	NaN	NaN	440761328	5e-13	9.28731	tsac	1
gtp	C00044	1.31486e+06	1.5811	1.6	58.5	1.5	0.5	0.75	NaN	NaN	440761328	5e-13	15.3054	tsac	1
nad	C00003	434602	0.405203	1.6	58.5	1.5	0.5	0.75	NaN	NaN	440761328	5e-13	3.92245	tsac	1
nadh	C00004	67800.8	0.0472815	1.6	58.5	1.5	0.5	0.75	NaN	NaN	440761328	5e-13	0.457695	tsac	1
nadp	C00006	928328	0.0910891	1.6	58.5	1.5	0.5	0.75	NaN	NaN	440761328	5e-13	0.881763	tsac	1
nadph	C00005	200307	0.0431931	1.6	58.5	1.5	0.5	0.75	NaN	NaN	440761328	5e-13	0.418118	tsac	1
pep	C00074	359439	0.204731	1.6	58.5	1.5	0.5	0.75	NaN	NaN	440761328	5e-13	1.98184	tsac	1
pyr	C00022	20234998	5.59933	1.6	58.5	1.5	0.5	0.75	NaN	NaN	440761328	5e-13	54.2028	tsac	1
3pg	C00197	1553880	0.962028	1.6	71	1.4	1	1.4	NaN	NaN	440761328	5e-13	4.98892	tsac	1
accoa	C00024	16678140	0.567123	1.6	71	1.4	1	1.4	NaN	NaN	440761328	5e-13	2.941	tsac	1
adp	C00008	806393	0.631209	1.6	71	1.4	1	1.4	NaN	NaN	440761328	5e-13	3.27334	tsac	1
amp	C00020	7.74678e+06	0.242057	1.6	71	1.4	1	1.4	NaN	NaN	440761328	5e-13	1.25527	tsac	1
atp	C00002	11898003	0.602657	1.6	71	1.4	1	1.4	NaN	NaN	440761328	5e-13	3.12528	tsac	1
cb	C00185	70301088	101.399	1.6	71	1.4	1	1.4	NaN	NaN	440761328	5e-13	525.839	tsac	1
coa	C00010	516167	0.063114	1.6	71	1.4	1	1.4	NaN	NaN	440761328	5e-13	0.327299	tsac	1
dhap	C00111	4202789	6.59348	1.6	71	1.4	1	1.4	NaN	NaN	440761328	5e-13	34.1927	tsac	1
fbp	C00354	51270880	0.536012	1.6	71	1.4	1	1.4	NaN	NaN	440761328	5e-13	2.77967	tsac	1
g6p	C00092	27395746	1.08157	1.6	71	1.4	1	1.4	NaN	NaN	440761328	5e-13	5.60884	tsac	1
gdp	C00035	1.62563e+06	3.28036	1.6	71	1.4	1	1.4	NaN	NaN	440761328	5e-13	17.0114	tsac	1
glc	C00031	101057152	439.527	1.6	71	1.4	1	1.4	NaN	NaN	440761328	5e-13	2279.32	tsac	1
gmp	C06193	242883	1.11154	1.6	71	1.4	1	1.4	NaN	NaN	440761328	5e-13	5.76426	tsac	1
gtp	C00044	2.69736e+06	2.76941	1.6	71	1.4	1	1.4	NaN	NaN	440761328	5e-13	14.3617	tsac	1
nad	C00003	264705	0.21225	1.6	71	1.4	1	1.4	NaN	NaN	440761328	5e-13	1.10069	tsac	1
nadh	C00004	83448.5	0.0551007	1.6	71	1.4	1	1.4	NaN	NaN	440761328	5e-13	0.285743	tsac	1
nadp	C00006	592033	0.0564332	1.6	71	1.4	1	1.4	NaN	NaN	440761328	5e-13	0.292653	tsac	1
nadph	C00005	163889	0.0368601	1.6	71	1.4	1	1.4	NaN	NaN	440761328	5e-13	0.19115	tsac	1
pep	C00074	311719	0.179458	1.6	71	1.4	1	1.4	NaN	NaN	440761328	5e-13	0.930639	tsac	1
pyr	C00022	17970312	4.96421	1.6	71	1.4	1	1.4	NaN	NaN	440761328	5e-13	25.7436	tsac	1
3pg	C00197	1637506	1.01092	1.6	75.5	1.3	1	1.3	NaN	NaN	440761328	5e-13	5.64575	tsac	1
accoa	C00024	17110810	0.581283	1.6	75.5	1.3	1	1.3	NaN	NaN	440761328	5e-13	3.24631	tsac	1
adp	C00008	665854	0.504419	1.6	75.5	1.3	1	1.3	NaN	NaN	440761328	5e-13	2.81705	tsac	1
amp	C00020	11594008	0.340834	1.6	75.5	1.3	1	1.3	NaN	NaN	440761328	5e-13	1.90347	tsac	1
atp	C00002	6122470	0.33489	1.6	75.5	1.3	1	1.3	NaN	NaN	440761328	5e-13	1.87027	tsac	1
cb	C00185	58613536	53.7109	1.6	75.5	1.3	1	1.3	NaN	NaN	440761328	5e-13	299.962	tsac	1
coa	C00010	300611	0.0350701	1.6	75.5	1.3	1	1.3	NaN	NaN	440761328	5e-13	0.195858	tsac	1
dhap	C00111	5.78118e+06	8.73662	1.6	75.5	1.3	1	1.3	NaN	NaN	440761328	5e-13	48.7917	tsac	1
fbp	C00354	60485776	0.641971	1.6	75.5	1.3	1	1.3	NaN	NaN	440761328	5e-13	3.58524	tsac	1
g6p	C00092	31678626	1.24834	1.6	75.5	1.3	1	1.3	NaN	NaN	440761328	5e-13	6.97164	tsac	1
gdp	C00035	3084418	5.60112	1.6	75.5	1.3	1	1.3	NaN	NaN	440761328	5e-13	31.2808	tsac	1
glc	C00031	136298448	610.185	1.6	75.5	1.3	1	1.3	NaN	NaN	440761328	5e-13	3407.72	tsac	1
gmp	C06193	281268	1.29278	1.6	75.5	1.3	1	1.3	NaN	NaN	440761328	5e-13	7.21982	tsac	1
gtp	C00044	2.7562e+06	2.81361	1.6	75.5	1.3	1	1.3	NaN	NaN	440761328	5e-13	15.7133	tsac	1
nad	C00003	123908	0.0523462	1.6	75.5	1.3	1	1.3	NaN	NaN	440761328	5e-13	0.29234	tsac	1
nadh	C00004	69431.3	0.0480962	1.6	75.5	1.3	1	1.3	NaN	NaN	440761328	5e-13	0.268605	tsac	1
nadp	C00006	514976	0.0484922	1.6	75.5	1.3	1	1.3	NaN	NaN	440761328	5e-13	0.270817	tsac	1
nadph	C00005	179551	0.0395836	1.6	75.5	1.3	1	1.3	NaN	NaN	440761328	5e-13	0.221064	tsac	1
pep	C00074	327513	0.188247	1.6	75.5	1.3	1	1.3	NaN	NaN	440761328	5e-13	1.05131	tsac	1
pyr	C00022	24564904	6.81364	1.6	75.5	1.3	1	1.3	NaN	NaN	440761328	5e-13	38.0524	tsac	1
3pg	C00197	1.59098e+06	0.98372	1.6	79	1.3	1	1.3	NaN	NaN	440761328	5e-13	5.49382	tsac	1
accoa	C00024	18424670	0.624281	1.6	79	1.3	1	1.3	NaN	NaN	440761328	5e-13	3.48645	tsac	1
adp	C00008	768485	0.597009	1.6	79	1.3	1	1.3	NaN	NaN	440761328	5e-13	3.33414	tsac	1
amp	C00020	12335076	0.359861	1.6	79	1.3	1	1.3	NaN	NaN	440761328	5e-13	2.00973	tsac	1
atp	C00002	9049623	0.4706	1.6	79	1.3	1	1.3	NaN	NaN	440761328	5e-13	2.62818	tsac	1
cb	C00185	70559832	102.455	1.6	79	1.3	1	1.3	NaN	NaN	440761328	5e-13	572.184	tsac	1
coa	C00010	282767	0.0327487	1.6	79	1.3	1	1.3	NaN	NaN	440761328	5e-13	0.182893	tsac	1
dhap	C00111	5055130	7.75079	1.6	79	1.3	1	1.3	NaN	NaN	440761328	5e-13	43.2862	tsac	1
fbp	C00354	65647504	0.701324	1.6	79	1.3	1	1.3	NaN	NaN	440761328	5e-13	3.91672	tsac	1
g6p	C00092	31876694	1.25605	1.6	79	1.3	1	1.3	NaN	NaN	440761328	5e-13	7.01471	tsac	1
gdp	C00035	3.84044e+06	6.80387	1.6	79	1.3	1	1.3	NaN	NaN	440761328	5e-13	37.9979	tsac	1
glc	C00031	113674976	500.63	1.6	79	1.3	1	1.3	NaN	NaN	440761328	5e-13	2795.89	tsac	1
gmp	C06193	307951	1.41877	1.6	79	1.3	1	1.3	NaN	NaN	440761328	5e-13	7.92344	tsac	1
gtp	C00044	3750833	3.56089	1.6	79	1.3	1	1.3	NaN	NaN	440761328	5e-13	19.8866	tsac	1
nad	C00003	176807	0.112423	1.6	79	1.3	1	1.3	NaN	NaN	440761328	5e-13	0.627856	tsac	1
nadh	C00004	76571.6	0.0516643	1.6	79	1.3	1	1.3	NaN	NaN	440761328	5e-13	0.288532	tsac	1
nadp	C00006	561885	0.0533264	1.6	79	1.3	1	1.3	NaN	NaN	440761328	5e-13	0.297814	tsac	1
nadph	C00005	149534	0.0343638	1.6	79	1.3	1	1.3	NaN	NaN	440761328	5e-13	0.191913	tsac	1
pep	C00074	338722	0.194485	1.6	79	1.3	1	1.3	NaN	NaN	440761328	5e-13	1.08615	tsac	1
pyr	C00022	25818406	7.16518	1.6	79	1.3	1	1.3	NaN	NaN	440761328	5e-13	40.0157	tsac	1
3pg	C00197	1.43513e+06	0.892596	1.6	82.5	1.3	1	1.3	NaN	NaN	440761328	5e-13	4.98492	tsac	1
accoa	C00024	17734128	0.601682	1.6	82.5	1.3	1	1.3	NaN	NaN	440761328	5e-13	3.36024	tsac	1
adp	C00008	733221	0.565196	1.6	82.5	1.3	1	1.3	NaN	NaN	440761328	5e-13	3.15647	tsac	1
amp	C00020	12047021	0.352466	1.6	82.5	1.3	1	1.3	NaN	NaN	440761328	5e-13	1.96843	tsac	1
atp	C00002	9668104	0.499274	1.6	82.5	1.3	1	1.3	NaN	NaN	440761328	5e-13	2.78832	tsac	1
cb	C00185	56256564	44.0939	1.6	82.5	1.3	1	1.3	NaN	NaN	440761328	5e-13	246.253	tsac	1
coa	C00010	245357	0.0278815	1.6	82.5	1.3	1	1.3	NaN	NaN	440761328	5e-13	0.155711	tsac	1
dhap	C00111	4.22522e+06	6.62394	1.6	82.5	1.3	1	1.3	NaN	NaN	440761328	5e-13	36.993	tsac	1
fbp	C00354	60180900	0.638465	1.6	82.5	1.3	1	1.3	NaN	NaN	440761328	5e-13	3.56566	tsac	1
g6p	C00092	27386782	1.08122	1.6	82.5	1.3	1	1.3	NaN	NaN	440761328	5e-13	6.03833	tsac	1
gdp	C00035	3.25344e+06	5.87002	1.6	82.5	1.3	1	1.3	NaN	NaN	440761328	5e-13	32.7825	tsac	1
glc	C00031	118316384	523.106	1.6	82.5	1.3	1	1.3	NaN	NaN	440761328	5e-13	2921.41	tsac	1
gmp	C06193	249665	1.14356	1.6	82.5	1.3	1	1.3	NaN	NaN	440761328	5e-13	6.38649	tsac	1
gtp	C00044	3872884	3.65259	1.6	82.5	1.3	1	1.3	NaN	NaN	440761328	5e-13	20.3988	tsac	1
nad	C00003	150790	0.0828755	1.6	82.5	1.3	1	1.3	NaN	NaN	440761328	5e-13	0.462839	tsac	1
nadh	C00004	77254	0.0520053	1.6	82.5	1.3	1	1.3	NaN	NaN	440761328	5e-13	0.290436	tsac	1
nadp	C00006	606521	0.0579262	1.6	82.5	1.3	1	1.3	NaN	NaN	440761328	5e-13	0.323503	tsac	1
nadph	C00005	142747	0.0331834	1.6	82.5	1.3	1	1.3	NaN	NaN	440761328	5e-13	0.185321	tsac	1
pep	C00074	350393	0.200771	1.6	82.5	1.3	1	1.3	NaN	NaN	440761328	5e-13	1.12125	tsac	1
pyr	C00022	24150336	6.69737	1.6	82.5	1.3	1	1.3	NaN	NaN	440761328	5e-13	37.4031	tsac	1
3pg	C00197	1.14872e+06	0.725131	1.6	94	1	1	1	NaN	NaN	440761328	5e-13	5.26457	tsac	1
accoa	C00024	14302361	0.489371	1.6	94	1	1	1	NaN	NaN	440761328	5e-13	3.55291	tsac	1
adp	C00008	563383	0.411973	1.6	94	1	1	1	NaN	NaN	440761328	5e-13	2.99099	tsac	1
amp	C00020	7443940	0.234282	1.6	94	1	1	1	NaN	NaN	440761328	5e-13	1.70092	tsac	1
atp	C00002	8234684	0.432817	1.6	94	1	1	1	NaN	NaN	440761328	5e-13	3.14232	tsac	1
cb	C00185	46650932	18.3446	1.6	94	1	1	1	NaN	NaN	440761328	5e-13	133.185	tsac	1
coa	C00010	329956	0.0388879	1.6	94	1	1	1	NaN	NaN	440761328	5e-13	0.282333	tsac	1
dhap	C00111	2.47182e+06	4.24316	1.6	94	1	1	1	NaN	NaN	440761328	5e-13	30.8061	tsac	1
fbp	C00354	26109922	0.246693	1.6	94	1	1	1	NaN	NaN	440761328	5e-13	1.79103	tsac	1
g6p	C00092	22874208	0.905509	1.6	94	1	1	1	NaN	NaN	440761328	5e-13	6.57414	tsac	1
gdp	C00035	1.75696e+06	3.48928	1.6	94	1	1	1	NaN	NaN	440761328	5e-13	25.3328	tsac	1
glc	C00031	104798080	457.643	1.6	94	1	1	1	NaN	NaN	440761328	5e-13	3322.56	tsac	1
gmp	C06193	173528	0.784069	1.6	94	1	1	1	NaN	NaN	440761328	5e-13	5.69247	tsac	1
gtp	C00044	2.59987e+06	2.69616	1.6	94	1	1	1	NaN	NaN	440761328	5e-13	19.5746	tsac	1
nad	C00003	162704	0.0964067	1.6	94	1	1	1	NaN	NaN	440761328	5e-13	0.699929	tsac	1
nadh	C00004	61809.8	0.0442877	1.6	94	1	1	1	NaN	NaN	440761328	5e-13	0.321536	tsac	1
nadp	C00006	547127	0.0518055	1.6	94	1	1	1	NaN	NaN	440761328	5e-13	0.376116	tsac	1
nadph	C00005	118911	0.0290384	1.6	94	1	1	1	NaN	NaN	440761328	5e-13	0.210823	tsac	1
pep	C00074	246254	0.143026	1.6	94	1	1	1	NaN	NaN	440761328	5e-13	1.03839	tsac	1
pyr	C00022	26090858	7.24158	1.6	94	1	1	1	NaN	NaN	440761328	5e-13	52.5751	tsac	1
3pg	C00197	1.16085e+06	0.73222	1.6	100	1	1	1	NaN	NaN	440761328	5e-13	5.31603	tsac	1
accoa	C00024	20953514	0.707042	1.6	100	1	1	1	NaN	NaN	440761328	5e-13	5.13324	tsac	1
adp	C00008	706519	0.541106	1.6	100	1	1	1	NaN	NaN	440761328	5e-13	3.92852	tsac	1
amp	C00020	9683109	0.291772	1.6	100	1	1	1	NaN	NaN	440761328	5e-13	2.11831	tsac	1
atp	C00002	10739665	0.548954	1.6	100	1	1	1	NaN	NaN	440761328	5e-13	3.9855	tsac	1
cb	C00185	38911900	14.8827	1.6	100	1	1	1	NaN	NaN	440761328	5e-13	108.051	tsac	1
coa	C00010	412506	0.0496276	1.6	100	1	1	1	NaN	NaN	440761328	5e-13	0.360305	tsac	1
dhap	C00111	2.46709e+06	4.23674	1.6	100	1	1	1	NaN	NaN	440761328	5e-13	30.7594	tsac	1
fbp	C00354	33803996	0.335165	1.6	100	1	1	1	NaN	NaN	440761328	5e-13	2.43335	tsac	1
g6p	C00092	28766400	1.13494	1.6	100	1	1	1	NaN	NaN	440761328	5e-13	8.23985	tsac	1
gdp	C00035	2816758	5.17531	1.6	100	1	1	1	NaN	NaN	440761328	5e-13	37.5736	tsac	1
glc	C00031	108435496	475.257	1.6	100	1	1	1	NaN	NaN	440761328	5e-13	3450.45	tsac	1
gmp	C06193	188555	0.855024	1.6	100	1	1	1	NaN	NaN	440761328	5e-13	6.20761	tsac	1
gtp	C00044	4524277	4.14198	1.6	100	1	1	1	NaN	NaN	440761328	5e-13	30.0715	tsac	1
nad	C00003	248784	0.194168	1.6	100	1	1	1	NaN	NaN	440761328	5e-13	1.40969	tsac	1
nadh	C00004	102739	0.0647403	1.6	100	1	1	1	NaN	NaN	440761328	5e-13	0.470026	tsac	1
nadp	C00006	1.00558e+06	0.0990502	1.6	100	1	1	1	NaN	NaN	440761328	5e-13	0.719121	tsac	1
nadph	C00005	192034	0.0417543	1.6	100	1	1	1	NaN	NaN	440761328	5e-13	0.303143	tsac	1
pep	C00074	246181	0.142985	1.6	100	1	1	1	NaN	NaN	440761328	5e-13	1.0381	tsac	1
pyr	C00022	27018570	7.50176	1.6	100	1	1	1	NaN	NaN	440761328	5e-13	54.464	tsac	1
3pg	C00197	998508	0.637299	1.6	106	1	1	1	NaN	NaN	440761328	5e-13	4.6269	tsac	1
accoa	C00024	16863878	0.573201	1.6	106	1	1	1	NaN	NaN	440761328	5e-13	4.16154	tsac	1
adp	C00008	457402	0.316361	1.6	106	1	1	1	NaN	NaN	440761328	5e-13	2.29683	tsac	1
amp	C00020	7.6965e+06	0.240766	1.6	106	1	1	1	NaN	NaN	440761328	5e-13	1.748	tsac	1
atp	C00002	5.91049e+06	0.325062	1.6	106	1	1	1	NaN	NaN	440761328	5e-13	2.36	tsac	1
cb	C00185	39463344	15.1294	1.6	106	1	1	1	NaN	NaN	440761328	5e-13	109.842	tsac	1
coa	C00010	325572	0.0383175	1.6	106	1	1	1	NaN	NaN	440761328	5e-13	0.278192	tsac	1
dhap	C00111	2.51283e+06	4.29885	1.6	106	1	1	1	NaN	NaN	440761328	5e-13	31.2104	tsac	1
fbp	C00354	22687898	0.207344	1.6	106	1	1	1	NaN	NaN	440761328	5e-13	1.50535	tsac	1
g6p	C00092	25757168	1.01777	1.6	106	1	1	1	NaN	NaN	440761328	5e-13	7.38915	tsac	1
gdp	C00035	2.09086e+06	4.02048	1.6	106	1	1	1	NaN	NaN	440761328	5e-13	29.1893	tsac	1
glc	C00031	119752984	530.063	1.6	106	1	1	1	NaN	NaN	440761328	5e-13	3848.34	tsac	1
gmp	C06193	181399	0.821235	1.6	106	1	1	1	NaN	NaN	440761328	5e-13	5.9623	tsac	1
gtp	C00044	2.68718e+06	2.76176	1.6	106	1	1	1	NaN	NaN	440761328	5e-13	20.0508	tsac	1
nad	C00003	195206	0.133319	1.6	106	1	1	1	NaN	NaN	440761328	5e-13	0.967918	tsac	1
nadh	C00004	93788.6	0.0602677	1.6	106	1	1	1	NaN	NaN	440761328	5e-13	0.437554	tsac	1
nadp	C00006	875087	0.0856025	1.6	106	1	1	1	NaN	NaN	440761328	5e-13	0.621489	tsac	1
nadph	C00005	196913	0.0426028	1.6	106	1	1	1	NaN	NaN	440761328	5e-13	0.309303	tsac	1
pep	C00074	229611	0.133764	1.6	106	1	1	1	NaN	NaN	440761328	5e-13	0.971149	tsac	1
pyr	C00022	34394800	9.57039	1.6	106	1	1	1	NaN	NaN	440761328	5e-13	69.4826	tsac	1
3pg	C00197	600249	0.404435	1.6	118	1	1	1	NaN	NaN	440761328	5e-13	2.93627	tsac	1
accoa	C00024	13928973	0.477151	1.6	118	1	1	1	NaN	NaN	440761328	5e-13	3.4642	tsac	1
adp	C00008	372891	0.240118	1.6	118	1	1	1	NaN	NaN	440761328	5e-13	1.74329	tsac	1
amp	C00020	3.0291e+06	0.0974834	1.6	118	1	1	1	NaN	NaN	440761328	5e-13	0.707746	tsac	1
atp	C00002	5948576	0.326828	1.6	118	1	1	1	NaN	NaN	440761328	5e-13	2.37282	tsac	1
cb	C00185	27281296	9.67996	1.6	118	1	1	1	NaN	NaN	440761328	5e-13	70.2781	tsac	1
coa	C00010	447764	0.0542147	1.6	118	1	1	1	NaN	NaN	440761328	5e-13	0.393607	tsac	1
dhap	C00111	1.262e+06	2.60047	1.6	118	1	1	1	NaN	NaN	440761328	5e-13	18.8798	tsac	1
fbp	C00354	10529015	0.0954852	1.6	118	1	1	1	NaN	NaN	440761328	5e-13	0.693239	tsac	1
g6p	C00092	21969302	0.870273	1.6	118	1	1	1	NaN	NaN	440761328	5e-13	6.31833	tsac	1
gdp	C00035	1385843	2.89889	1.6	118	1	1	1	NaN	NaN	440761328	5e-13	21.0464	tsac	1
glc	C00031	112586952	495.361	1.6	118	1	1	1	NaN	NaN	440761328	5e-13	3596.4	tsac	1
gmp	C06193	94733.6	0.412035	1.6	118	1	1	1	NaN	NaN	440761328	5e-13	2.99144	tsac	1
gtp	C00044	2.40603e+06	2.55053	1.6	118	1	1	1	NaN	NaN	440761328	5e-13	18.5173	tsac	1
nad	C00003	251953	0.197767	1.6	118	1	1	1	NaN	NaN	440761328	5e-13	1.43582	tsac	1
nadh	C00004	80656.2	0.0537054	1.6	118	1	1	1	NaN	NaN	440761328	5e-13	0.38991	tsac	1
nadp	C00006	757047	0.0734382	1.6	118	1	1	1	NaN	NaN	440761328	5e-13	0.533174	tsac	1
nadph	C00005	258762	0.0533583	1.6	118	1	1	1	NaN	NaN	440761328	5e-13	0.38739	tsac	1
pep	C00074	141823	0.08491	1.6	118	1	1	1	NaN	NaN	440761328	5e-13	0.616461	tsac	1
pyr	C00022	32309206	8.9855	1.6	118	1	1	1	NaN	NaN	440761328	5e-13	65.2362	tsac	1
3pg	C00197	478999	0.33354	1.6	122.5	1	1	1	NaN	NaN	440761328	5e-13	2.42155	tsac	1
accoa	C00024	11074118	0.383721	1.6	122.5	1	1	1	NaN	NaN	440761328	5e-13	2.78588	tsac	1
adp	C00008	196401	0.103737	1.6	122.5	1	1	1	NaN	NaN	440761328	5e-13	0.75315	tsac	1
amp	C00020	2769356	0.088837	1.6	122.5	1	1	1	NaN	NaN	440761328	5e-13	0.644972	tsac	1
atp	C00002	2.01684e+06	0.126581	1.6	122.5	1	1	1	NaN	NaN	440761328	5e-13	0.918999	tsac	1
cb	C00185	31799408	11.7011	1.6	122.5	1	1	1	NaN	NaN	440761328	5e-13	84.9516	tsac	1
coa	C00010	406481	0.0488438	1.6	122.5	1	1	1	NaN	NaN	440761328	5e-13	0.354614	tsac	1
dhap	C00111	1.23237e+06	2.56024	1.6	122.5	1	1	1	NaN	NaN	440761328	5e-13	18.5878	tsac	1
fbp	C00354	8.29764e+06	0.0752416	1.6	122.5	1	1	1	NaN	NaN	440761328	5e-13	0.546266	tsac	1
g6p	C00092	22267410	0.881881	1.6	122.5	1	1	1	NaN	NaN	440761328	5e-13	6.4026	tsac	1
gdp	C00035	1.30018e+06	2.7626	1.6	122.5	1	1	1	NaN	NaN	440761328	5e-13	20.0569	tsac	1
glc	C00031	127708712	568.589	1.6	122.5	1	1	1	NaN	NaN	440761328	5e-13	4128.05	tsac	1
gmp	C06193	79050.8	0.337987	1.6	122.5	1	1	1	NaN	NaN	440761328	5e-13	2.45384	tsac	1
gtp	C00044	1.51802e+06	1.81856	1.6	122.5	1	1	1	NaN	NaN	440761328	5e-13	13.203	tsac	1
nad	C00003	193271	0.131122	1.6	122.5	1	1	1	NaN	NaN	440761328	5e-13	0.951968	tsac	1
nadh	C00004	92674.8	0.0597111	1.6	122.5	1	1	1	NaN	NaN	440761328	5e-13	0.433513	tsac	1
nadp	C00006	705294	0.068105	1.6	122.5	1	1	1	NaN	NaN	440761328	5e-13	0.494453	tsac	1
nadph	C00005	208028	0.0445356	1.6	122.5	1	1	1	NaN	NaN	440761328	5e-13	0.323336	tsac	1
pep	C00074	101835	0.0626564	1.6	122.5	1	1	1	NaN	NaN	440761328	5e-13	0.454896	tsac	1
pyr	C00022	38193628	10.6358	1.6	122.5	1	1	1	NaN	NaN	440761328	5e-13	77.2174	tsac	1
3pg	C00197	538540	0.368353	1.6	126.5	1	1	1	NaN	NaN	440761328	5e-13	2.67431	tsac	1
accoa	C00024	12237347	0.42179	1.6	126.5	1	1	1	NaN	NaN	440761328	5e-13	3.06226	tsac	1
adp	C00008	223642	0.1236	1.6	126.5	1	1	1	NaN	NaN	440761328	5e-13	0.897353	tsac	1
amp	C00020	2.2082e+06	0.0701568	1.6	126.5	1	1	1	NaN	NaN	440761328	5e-13	0.50935	tsac	1
atp	C00002	2.17064e+06	0.136021	1.6	126.5	1	1	1	NaN	NaN	440761328	5e-13	0.987538	tsac	1
cb	C00185	28676496	10.3041	1.6	126.5	1	1	1	NaN	NaN	440761328	5e-13	74.8093	tsac	1
coa	C00010	562655	0.069162	1.6	126.5	1	1	1	NaN	NaN	440761328	5e-13	0.502128	tsac	1
dhap	C00111	1.27451e+06	2.61746	1.6	126.5	1	1	1	NaN	NaN	440761328	5e-13	19.0032	tsac	1
fbp	C00354	8627960	0.0782383	1.6	126.5	1	1	1	NaN	NaN	440761328	5e-13	0.568023	tsac	1
g6p	C00092	20892902	0.82836	1.6	126.5	1	1	1	NaN	NaN	440761328	5e-13	6.01403	tsac	1
gdp	C00035	1.37504e+06	2.8817	1.6	126.5	1	1	1	NaN	NaN	440761328	5e-13	20.9216	tsac	1
glc	C00031	128471752	572.284	1.6	126.5	1	1	1	NaN	NaN	440761328	5e-13	4154.87	tsac	1
gmp	C06193	85195.3	0.366999	1.6	126.5	1	1	1	NaN	NaN	440761328	5e-13	2.66447	tsac	1
gtp	C00044	1.9822e+06	2.2321	1.6	126.5	1	1	1	NaN	NaN	440761328	5e-13	16.2054	tsac	1
nad	C00003	407948	0.374931	1.6	126.5	1	1	1	NaN	NaN	440761328	5e-13	2.72206	tsac	1
nadh	C00004	113817	0.0702762	1.6	126.5	1	1	1	NaN	NaN	440761328	5e-13	0.510217	tsac	1
nadp	C00006	858523	0.0838956	1.6	126.5	1	1	1	NaN	NaN	440761328	5e-13	0.609096	tsac	1
nadph	C00005	302449	0.0609553	1.6	126.5	1	1	1	NaN	NaN	440761328	5e-13	0.442546	tsac	1
pep	C00074	100423	0.0618703	1.6	126.5	1	1	1	NaN	NaN	440761328	5e-13	0.449189	tsac	1
pyr	C00022	39451880	10.9886	1.6	126.5	1	1	1	NaN	NaN	440761328	5e-13	79.7793	tsac	1
3pg	C00197	103653	0.114073	1.6	144	1	1	1	NaN	NaN	440761328	5e-13	0.828188	tsac	1
accoa	C00024	4.7165e+06	0.172984	1.6	144	1	1	1	NaN	NaN	440761328	5e-13	1.25589	tsac	1
adp	C00008	126675	0.052897	1.6	144	1	1	1	NaN	NaN	440761328	5e-13	0.384041	tsac	1
amp	C00020	885359	0.0261213	1.6	144	1	1	1	NaN	NaN	440761328	5e-13	0.189645	tsac	1
atp	C00002	1.17589e+06	0.0749651	1.6	144	1	1	1	NaN	NaN	440761328	5e-13	0.544259	tsac	1
cb	C00185	18971922	5.96293	1.6	144	1	1	1	NaN	NaN	440761328	5e-13	43.2918	tsac	1
coa	C00010	218361	0.0243694	1.6	144	1	1	1	NaN	NaN	440761328	5e-13	0.176926	tsac	1
dhap	C00111	717085	1.75498	1.6	144	1	1	1	NaN	NaN	440761328	5e-13	12.7414	tsac	1
fbp	C00354	5048960	0.0457687	1.6	144	1	1	1	NaN	NaN	440761328	5e-13	0.332288	tsac	1
g6p	C00092	16721003	0.665914	1.6	144	1	1	1	NaN	NaN	440761328	5e-13	4.83465	tsac	1
gdp	C00035	248457	0.625437	1.6	144	1	1	1	NaN	NaN	440761328	5e-13	4.54078	tsac	1
glc	C00031	104054272	454.041	1.6	144	1	1	1	NaN	NaN	440761328	5e-13	3296.41	tsac	1
gmp	C06193	63625.6	0.265156	1.6	144	1	1	1	NaN	NaN	440761328	5e-13	1.92508	tsac	1
gtp	C00044	460745	0.582852	1.6	144	1	1	1	NaN	NaN	440761328	5e-13	4.2316	tsac	1
nad	C00003	358324	0.318573	1.6	144	1	1	1	NaN	NaN	440761328	5e-13	2.31289	tsac	1
nadh	C00004	232973	0.129819	1.6	144	1	1	1	NaN	NaN	440761328	5e-13	0.942506	tsac	1
nadp	C00006	993049	0.0977588	1.6	144	1	1	1	NaN	NaN	440761328	5e-13	0.709745	tsac	1
nadph	C00005	367772	0.0723149	1.6	144	1	1	1	NaN	NaN	440761328	5e-13	0.525018	tsac	1
pyr	C00022	50836260	14.1813	1.6	144	1	1	1	NaN	NaN	440761328	5e-13	102.959	tsac	1
3pg	C00197	74063	0.0967715	1.6	152.5	1	1	1	NaN	NaN	440761328	5e-13	0.702577	tsac	1
accoa	C00024	1.8131e+06	0.0675332	1.6	152.5	1	1	1	NaN	NaN	440761328	5e-13	0.490302	tsac	1
adp	C00008	106532	0.0382095	1.6	152.5	1	1	1	NaN	NaN	440761328	5e-13	0.277407	tsac	1
amp	C00020	617279	0.0171972	1.6	152.5	1	1	1	NaN	NaN	440761328	5e-13	0.124855	tsac	1
atp	C00002	794993	0.0515861	1.6	152.5	1	1	1	NaN	NaN	440761328	5e-13	0.374524	tsac	1
cb	C00185	19957476	6.40379	1.6	152.5	1	1	1	NaN	NaN	440761328	5e-13	46.4926	tsac	1
coa	C00010	65459.4	0.00447686	1.6	152.5	1	1	1	NaN	NaN	440761328	5e-13	0.0325028	tsac	1
dhap	C00111	573235	1.4117	1.6	152.5	1	1	1	NaN	NaN	440761328	5e-13	10.2492	tsac	1
fbp	C00354	3.72791e+06	0.0337837	1.6	152.5	1	1	1	NaN	NaN	440761328	5e-13	0.245275	tsac	1
g6p	C00092	17230910	0.685769	1.6	152.5	1	1	1	NaN	NaN	440761328	5e-13	4.9788	tsac	1
gdp	C00035	54747.9	0.160233	1.6	152.5	1	1	1	NaN	NaN	440761328	5e-13	1.16332	tsac	1
glc	C00031	107081056	468.698	1.6	152.5	1	1	1	NaN	NaN	440761328	5e-13	3402.83	tsac	1
gmp	C06193	27974.8	0.0968267	1.6	152.5	1	1	1	NaN	NaN	440761328	5e-13	0.702978	tsac	1
gtp	C00044	93713.6	0.15388	1.6	152.5	1	1	1	NaN	NaN	440761328	5e-13	1.11719	tsac	1
nad	C00003	118245	0.0459146	1.6	152.5	1	1	1	NaN	NaN	440761328	5e-13	0.333348	tsac	1
nadh	C00004	319525	0.173069	1.6	152.5	1	1	1	NaN	NaN	440761328	5e-13	1.25651	tsac	1
nadp	C00006	607272	0.0580036	1.6	152.5	1	1	1	NaN	NaN	440761328	5e-13	0.421115	tsac	1
nadph	C00005	290667	0.0589064	1.6	152.5	1	1	1	NaN	NaN	440761328	5e-13	0.427671	tsac	1
pyr	C00022	53429548	14.9086	1.6	152.5	1	1	1	NaN	NaN	440761328	5e-13	108.239	tsac	1
3pg	C00197	17120.6	0.063477	1.6	170	1	1	1	NaN	NaN	440761328	5e-13	0.460854	tsac	1
accoa	C00024	194582	0.00874909	1.6	170	1	1	1	NaN	NaN	440761328	5e-13	0.0635198	tsac	1
adp	C00008	82905.4	0.0209824	1.6	170	1	1	1	NaN	NaN	440761328	5e-13	0.152336	tsac	1
amp	C00020	115677	0.000499569	1.6	170	1	1	1	NaN	NaN	440761328	5e-13	0.00362695	tsac	1
atp	C00002	260021	0.0187503	1.6	170	1	1	1	NaN	NaN	440761328	5e-13	0.13613	tsac	1
cb	C00185	16289480	4.76299	1.6	170	1	1	1	NaN	NaN	440761328	5e-13	34.5801	tsac	1
dhap	C00111	174293	0.459667	1.6	170	1	1	1	NaN	NaN	440761328	5e-13	3.33726	tsac	1
fbp	C00354	1.06312e+06	0.00960801	1.6	170	1	1	1	NaN	NaN	440761328	5e-13	0.0697557	tsac	1
g6p	C00092	23252960	0.920257	1.6	170	1	1	1	NaN	NaN	440761328	5e-13	6.68122	tsac	1
gdp	C00035	13220.5	0.0605032	1.6	170	1	1	1	NaN	NaN	440761328	5e-13	0.439263	tsac	1
glc	C00031	89457944	383.358	1.6	170	1	1	1	NaN	NaN	440761328	5e-13	2783.24	tsac	1
gtp	C00044	42052.4	0.0934999	1.6	170	1	1	1	NaN	NaN	440761328	5e-13	0.678825	tsac	1
nadh	C00004	69775.6	0.0482683	1.6	170	1	1	1	NaN	NaN	440761328	5e-13	0.350436	tsac	1
nadp	C00006	102780	0.00601448	1.6	170	1	1	1	NaN	NaN	440761328	5e-13	0.0436661	tsac	1
nadph	C00005	76831.9	0.0217209	1.6	170	1	1	1	NaN	NaN	440761328	5e-13	0.157698	tsac	1
pyr	C00022	42817572	11.9325	1.6	170	1	1	1	NaN	NaN	440761328	5e-13	86.6321	tsac	1
accoa	C00024	173092	0.0101712	1.6	0	0.01	6	0.06	NaN	NaN	440761328	5e-13	1.23075	tsac	2
adp	C00008	212193	0.0114551	1.6	0	0.01	6	0.06	NaN	NaN	440761328	5e-13	1.3861	tsac	2
atp	C00002	710295	0.0377744	1.6	0	0.01	6	0.06	NaN	NaN	440761328	5e-13	4.5708	tsac	2
cb	C00185	124275752	630.351	1.6	0	0.01	6	0.06	NaN	NaN	440761328	5e-13	76274.2	tsac	2
dhap	C00111	203341	0.395143	1.6	0	0.01	6	0.06	NaN	NaN	440761328	5e-13	47.8134	tsac	2
fbp	C00354	4.3883e+06	0.0383671	1.6	0	0.01	6	0.06	NaN	NaN	440761328	5e-13	4.64253	tsac	2
g6p	C00092	2974930	0.103403	1.6	0	0.01	6	0.06	NaN	NaN	440761328	5e-13	12.512	tsac	2
gdp	C00035	16078.4	0.0271915	1.6	0	0.01	6	0.06	NaN	NaN	440761328	5e-13	3.29024	tsac	2
glc	C00031	17299798	17.3251	1.6	0	0.01	6	0.06	NaN	NaN	440761328	5e-13	2096.39	tsac	2
gmp	C06193	15147.4	0.047167	1.6	0	0.01	6	0.06	NaN	NaN	440761328	5e-13	5.70734	tsac	2
gtp	C00044	151904	0.188655	1.6	0	0.01	6	0.06	NaN	NaN	440761328	5e-13	22.8277	tsac	2
nad	C00003	28538.1	0.0110922	1.6	0	0.01	6	0.06	NaN	NaN	440761328	5e-13	1.34219	tsac	2
nadp	C00006	102605	0.00809651	1.6	0	0.01	6	0.06	NaN	NaN	440761328	5e-13	0.9797	tsac	2
nadph	C00005	5264.57	0.00225215	1.6	0	0.01	6	0.06	NaN	NaN	440761328	5e-13	0.272516	tsac	2
pyr	C00022	3.47148e+06	2.26207	1.6	0	0.01	6	0.06	NaN	NaN	440761328	5e-13	273.716	tsac	2
3pg	C00197	633614	0.315484	1.6	11	0.06	2	0.12	NaN	NaN	440761328	5e-13	19.0872	tsac	2
accoa	C00024	4922896	0.130586	1.6	11	0.06	2	0.12	NaN	NaN	440761328	5e-13	7.90062	tsac	2
adp	C00008	2.1265e+06	0.226064	1.6	11	0.06	2	0.12	NaN	NaN	440761328	5e-13	13.6772	tsac	2
amp	C00020	1.23245e+06	0.024128	1.6	11	0.06	2	0.12	NaN	NaN	440761328	5e-13	1.45978	tsac	2
atp	C00002	7.54359e+06	0.328872	1.6	11	0.06	2	0.12	NaN	NaN	440761328	5e-13	19.8972	tsac	2
cb	C00185	92507432	331.634	1.6	11	0.06	2	0.12	NaN	NaN	440761328	5e-13	20064.3	tsac	2
dhap	C00111	816958	1.64491	1.6	11	0.06	2	0.12	NaN	NaN	440761328	5e-13	99.5191	tsac	2
fbp	C00354	10424381	0.0864801	1.6	11	0.06	2	0.12	NaN	NaN	440761328	5e-13	5.23217	tsac	2
g6p	C00092	3.30501e+06	0.112726	1.6	11	0.06	2	0.12	NaN	NaN	440761328	5e-13	6.82005	tsac	2
gdp	C00035	107467	0.265167	1.6	11	0.06	2	0.12	NaN	NaN	440761328	5e-13	16.043	tsac	2
glc	C00031	15056635	15.0819	1.6	11	0.06	2	0.12	NaN	NaN	440761328	5e-13	912.476	tsac	2
gmp	C06193	41489.8	0.133861	1.6	11	0.06	2	0.12	NaN	NaN	440761328	5e-13	8.09875	tsac	2
gtp	C00044	743807	0.66149	1.6	11	0.06	2	0.12	NaN	NaN	440761328	5e-13	40.021	tsac	2
nadh	C00004	15332.4	0.0199308	1.6	11	0.06	2	0.12	NaN	NaN	440761328	5e-13	1.20584	tsac	2
nadp	C00006	685673	0.0560112	1.6	11	0.06	2	0.12	NaN	NaN	440761328	5e-13	3.38875	tsac	2
nadph	C00005	186785	0.0940848	1.6	11	0.06	2	0.12	NaN	NaN	440761328	5e-13	5.69226	tsac	2
pep	C00074	119521	0.027021	1.6	11	0.06	2	0.12	NaN	NaN	440761328	5e-13	1.63481	tsac	2
pyr	C00022	4477707	2.43367	1.6	11	0.06	2	0.12	NaN	NaN	440761328	5e-13	147.241	tsac	2
3pg	C00197	8961483	3.85549	1.6	21	0.32	2	0.64	NaN	NaN	440761328	5e-13	43.7367	tsac	2
accoa	C00024	22685182	0.592835	1.6	21	0.32	2	0.64	NaN	NaN	440761328	5e-13	6.72512	tsac	2
adp	C00008	10542392	0.853363	1.6	21	0.32	2	0.64	NaN	NaN	440761328	5e-13	9.68055	tsac	2
amp	C00020	8.2028e+06	0.218076	1.6	21	0.32	2	0.64	NaN	NaN	440761328	5e-13	2.47386	tsac	2
atp	C00002	25048154	1.00744	1.6	21	0.32	2	0.64	NaN	NaN	440761328	5e-13	11.4284	tsac	2
cb	C00185	103264872	432.786	1.6	21	0.32	2	0.64	NaN	NaN	440761328	5e-13	4909.53	tsac	2
dhap	C00111	5.58068e+06	9.02973	1.6	21	0.32	2	0.64	NaN	NaN	440761328	5e-13	102.433	tsac	2
fbp	C00354	74959368	0.764968	1.6	21	0.32	2	0.64	NaN	NaN	440761328	5e-13	8.67781	tsac	2
g6p	C00092	4.06376e+06	0.134156	1.6	21	0.32	2	0.64	NaN	NaN	440761328	5e-13	1.52187	tsac	2
gdp	C00035	708471	1.83019	1.6	21	0.32	2	0.64	NaN	NaN	440761328	5e-13	20.7617	tsac	2
glc	C00031	18207192	18.2325	1.6	21	0.32	2	0.64	NaN	NaN	440761328	5e-13	206.83	tsac	2
gmp	C06193	189068	0.572335	1.6	21	0.32	2	0.64	NaN	NaN	440761328	5e-13	6.49257	tsac	2
gtp	C00044	3.24561e+06	2.55633	1.6	21	0.32	2	0.64	NaN	NaN	440761328	5e-13	28.999	tsac	2
nad	C00003	2155136	1.32176	1.6	21	0.32	2	0.64	NaN	NaN	440761328	5e-13	14.9941	tsac	2
nadh	C00004	58932.1	0.0364469	1.6	21	0.32	2	0.64	NaN	NaN	440761328	5e-13	0.413454	tsac	2
nadp	C00006	4.12103e+06	0.387109	1.6	21	0.32	2	0.64	NaN	NaN	440761328	5e-13	4.39136	tsac	2
nadph	C00005	642971	0.159607	1.6	21	0.32	2	0.64	NaN	NaN	440761328	5e-13	1.81058	tsac	2
pep	C00074	2.70384e+06	0.574979	1.6	21	0.32	2	0.64	NaN	NaN	440761328	5e-13	6.52256	tsac	2
pyr	C00022	27596886	6.37653	1.6	21	0.32	2	0.64	NaN	NaN	440761328	5e-13	72.3354	tsac	2
3pg	C00197	8644357	3.68621	1.6	25	1.5	2	3	NaN	NaN	440761328	5e-13	8.92082	tsac	2
accoa	C00024	18252672	0.480064	1.6	25	1.5	2	3	NaN	NaN	440761328	5e-13	1.16178	tsac	2
adp	C00008	10463942	0.847515	1.6	25	1.5	2	3	NaN	NaN	440761328	5e-13	2.05103	tsac	2
amp	C00020	6.8244e+06	0.188329	1.6	25	1.5	2	3	NaN	NaN	440761328	5e-13	0.455765	tsac	2
atp	C00002	24503450	0.98632	1.6	25	1.5	2	3	NaN	NaN	440761328	5e-13	2.38695	tsac	2
cb	C00185	113040824	524.709	1.6	25	1.5	2	3	NaN	NaN	440761328	5e-13	1269.83	tsac	2
dhap	C00111	4731496	7.729	1.6	25	1.5	2	3	NaN	NaN	440761328	5e-13	18.7046	tsac	2
fbp	C00354	82556328	0.850309	1.6	25	1.5	2	3	NaN	NaN	440761328	5e-13	2.05779	tsac	2
g6p	C00092	4.14949e+06	0.136578	1.6	25	1.5	2	3	NaN	NaN	440761328	5e-13	0.330526	tsac	2
gdp	C00035	650469	1.67915	1.6	25	1.5	2	3	NaN	NaN	440761328	5e-13	4.06364	tsac	2
glc	C00031	13889447	13.9147	1.6	25	1.5	2	3	NaN	NaN	440761328	5e-13	33.6743	tsac	2
gmp	C06193	185947	0.56322	1.6	25	1.5	2	3	NaN	NaN	440761328	5e-13	1.36302	tsac	2
gtp	C00044	2828950	2.27578	1.6	25	1.5	2	3	NaN	NaN	440761328	5e-13	5.5075	tsac	2
nad	C00003	130149	0.0737176	1.6	25	1.5	2	3	NaN	NaN	440761328	5e-13	0.178401	tsac	2
nadh	C00004	33906.8	0.0269671	1.6	25	1.5	2	3	NaN	NaN	440761328	5e-13	0.0652618	tsac	2
nadp	C00006	3.29251e+06	0.295007	1.6	25	1.5	2	3	NaN	NaN	440761328	5e-13	0.713933	tsac	2
nadph	C00005	305458	0.11457	1.6	25	1.5	2	3	NaN	NaN	440761328	5e-13	0.277265	tsac	2
pep	C00074	2.53218e+06	0.539149	1.6	25	1.5	2	3	NaN	NaN	440761328	5e-13	1.30477	tsac	2
pyr	C00022	29285322	6.66448	1.6	25	1.5	2	3	NaN	NaN	440761328	5e-13	16.1284	tsac	2
3pg	C00197	13489953	6.27283	1.6	27.25	1.9	2	3.8	NaN	NaN	440761328	5e-13	11.9847	tsac	2
accoa	C00024	26046402	0.67835	1.6	27.25	1.9	2	3.8	NaN	NaN	440761328	5e-13	1.29604	tsac	2
adp	C00008	14899623	1.17814	1.6	27.25	1.9	2	3.8	NaN	NaN	440761328	5e-13	2.25092	tsac	2
amp	C00020	11191713	0.272367	1.6	27.25	1.9	2	3.8	NaN	NaN	440761328	5e-13	0.520376	tsac	2
atp	C00002	26936738	1.08065	1.6	27.25	1.9	2	3.8	NaN	NaN	440761328	5e-13	2.06465	tsac	2
cb	C00185	116584152	558.027	1.6	27.25	1.9	2	3.8	NaN	NaN	440761328	5e-13	1066.15	tsac	2
dhap	C00111	5.26611e+06	8.54789	1.6	27.25	1.9	2	3.8	NaN	NaN	440761328	5e-13	16.3313	tsac	2
fbp	C00354	125306056	1.33054	1.6	27.25	1.9	2	3.8	NaN	NaN	440761328	5e-13	2.54209	tsac	2
g6p	C00092	6347388	0.198658	1.6	27.25	1.9	2	3.8	NaN	NaN	440761328	5e-13	0.379549	tsac	2
gdp	C00035	1.12782e+06	2.53081	1.6	27.25	1.9	2	3.8	NaN	NaN	440761328	5e-13	4.8353	tsac	2
glc	C00031	17924958	17.9503	1.6	27.25	1.9	2	3.8	NaN	NaN	440761328	5e-13	34.2953	tsac	2
gmp	C06193	298443	0.891788	1.6	27.25	1.9	2	3.8	NaN	NaN	440761328	5e-13	1.70382	tsac	2
gtp	C00044	2.9613e+06	2.36489	1.6	27.25	1.9	2	3.8	NaN	NaN	440761328	5e-13	4.51829	tsac	2
nad	C00003	909462	0.554026	1.6	27.25	1.9	2	3.8	NaN	NaN	440761328	5e-13	1.0585	tsac	2
nadh	C00004	40114.6	0.0293186	1.6	27.25	1.9	2	3.8	NaN	NaN	440761328	5e-13	0.0560153	tsac	2
nadp	C00006	4649893	0.445899	1.6	27.25	1.9	2	3.8	NaN	NaN	440761328	5e-13	0.851922	tsac	2
nadph	C00005	519573	0.143141	1.6	27.25	1.9	2	3.8	NaN	NaN	440761328	5e-13	0.27348	tsac	2
pep	C00074	4.10381e+06	0.867181	1.6	27.25	1.9	2	3.8	NaN	NaN	440761328	5e-13	1.65681	tsac	2
pyr	C00022	39252220	8.36428	1.6	27.25	1.9	2	3.8	NaN	NaN	440761328	5e-13	15.9805	tsac	2
3pg	C00197	14750184	6.94555	1.6	29.5	2.6	2	5.2	NaN	NaN	440761328	5e-13	9.69728	tsac	2
accoa	C00024	38869356	1.00498	1.6	29.5	2.6	2	5.2	NaN	NaN	440761328	5e-13	1.40313	tsac	2
adp	C00008	22478696	1.74306	1.6	29.5	2.6	2	5.2	NaN	NaN	440761328	5e-13	2.43364	tsac	2
amp	C00020	11379480	0.275778	1.6	29.5	2.6	2	5.2	NaN	NaN	440761328	5e-13	0.385037	tsac	2
atp	C00002	59856988	2.68434	1.6	29.5	2.6	2	5.2	NaN	NaN	440761328	5e-13	3.74783	tsac	2
cb	C00185	120540296	595.227	1.6	29.5	2.6	2	5.2	NaN	NaN	440761328	5e-13	831.047	tsac	2
dhap	C00111	9646064	15.2568	1.6	29.5	2.6	2	5.2	NaN	NaN	440761328	5e-13	21.3014	tsac	2
fbp	C00354	134024568	1.42848	1.6	29.5	2.6	2	5.2	NaN	NaN	440761328	5e-13	1.99442	tsac	2
g6p	C00092	8.13931e+06	0.269931	1.6	29.5	2.6	2	5.2	NaN	NaN	440761328	5e-13	0.376874	tsac	2
gdp	C00035	1605336	3.24657	1.6	29.5	2.6	2	5.2	NaN	NaN	440761328	5e-13	4.53281	tsac	2
glc	C00031	16761193	16.7865	1.6	29.5	2.6	2	5.2	NaN	NaN	440761328	5e-13	23.4371	tsac	2
gmp	C06193	374300	1.1217	1.6	29.5	2.6	2	5.2	NaN	NaN	440761328	5e-13	1.5661	tsac	2
gtp	C00044	5.97218e+06	4.39219	1.6	29.5	2.6	2	5.2	NaN	NaN	440761328	5e-13	6.13231	tsac	2
nad	C00003	1.76286e+06	1.07999	1.6	29.5	2.6	2	5.2	NaN	NaN	440761328	5e-13	1.50787	tsac	2
nadh	C00004	53936.5	0.0345545	1.6	29.5	2.6	2	5.2	NaN	NaN	440761328	5e-13	0.0482446	tsac	2
nadp	C00006	5.68159e+06	0.560587	1.6	29.5	2.6	2	5.2	NaN	NaN	440761328	5e-13	0.782684	tsac	2
nadph	C00005	445442	0.133249	1.6	29.5	2.6	2	5.2	NaN	NaN	440761328	5e-13	0.18604	tsac	2
pep	C00074	5029756	1.09923	1.6	29.5	2.6	2	5.2	NaN	NaN	440761328	5e-13	1.53473	tsac	2
pyr	C00022	40986976	8.66014	1.6	29.5	2.6	2	5.2	NaN	NaN	440761328	5e-13	12.0912	tsac	2
3pg	C00197	25887472	12.4157	1.6	32.5	3.6	2	7.2	NaN	NaN	440761328	5e-13	12.5194	tsac	2
accoa	C00024	61747776	1.63615	1.6	32.5	3.6	2	7.2	NaN	NaN	440761328	5e-13	1.64982	tsac	2
adp	C00008	32152998	2.93607	1.6	32.5	3.6	2	7.2	NaN	NaN	440761328	5e-13	2.96061	tsac	2
amp	C00020	20431668	0.440202	1.6	32.5	3.6	2	7.2	NaN	NaN	440761328	5e-13	0.44388	tsac	2
atp	C00002	54223964	2.26552	1.6	32.5	3.6	2	7.2	NaN	NaN	440761328	5e-13	2.28445	tsac	2
cb	C00185	104961592	448.741	1.6	32.5	3.6	2	7.2	NaN	NaN	440761328	5e-13	452.49	tsac	2
dhap	C00111	11104745	17.4912	1.6	32.5	3.6	2	7.2	NaN	NaN	440761328	5e-13	17.6373	tsac	2
fbp	C00354	123737824	1.31292	1.6	32.5	3.6	2	7.2	NaN	NaN	440761328	5e-13	1.32389	tsac	2
g6p	C00092	9919316	0.34129	1.6	32.5	3.6	2	7.2	NaN	NaN	440761328	5e-13	0.344142	tsac	2
gdp	C00035	2.97944e+06	5.30622	1.6	32.5	3.6	2	7.2	NaN	NaN	440761328	5e-13	5.35056	tsac	2
glc	C00031	16228195	16.2535	1.6	32.5	3.6	2	7.2	NaN	NaN	440761328	5e-13	16.3893	tsac	2
gmp	C06193	475328	1.43854	1.6	32.5	3.6	2	7.2	NaN	NaN	440761328	5e-13	1.45056	tsac	2
gtp	C00044	7.83193e+06	5.64441	1.6	32.5	3.6	2	7.2	NaN	NaN	440761328	5e-13	5.69158	tsac	2
nad	C00003	2.39068e+06	1.46694	1.6	32.5	3.6	2	7.2	NaN	NaN	440761328	5e-13	1.47919	tsac	2
nadh	C00004	57351.5	0.0358482	1.6	32.5	3.6	2	7.2	NaN	NaN	440761328	5e-13	0.0361478	tsac	2
nadp	C00006	6.6226e+06	0.665194	1.6	32.5	3.6	2	7.2	NaN	NaN	440761328	5e-13	0.670753	tsac	2
nadph	C00005	591804	0.152779	1.6	32.5	3.6	2	7.2	NaN	NaN	440761328	5e-13	0.154056	tsac	2
pep	C00074	7.69037e+06	2.00761	1.6	32.5	3.6	2	7.2	NaN	NaN	440761328	5e-13	2.02438	tsac	2
pyr	C00022	67059732	13.1067	1.6	32.5	3.6	2	7.2	NaN	NaN	440761328	5e-13	13.2162	tsac	2
3pg	C00197	21952586	10.6604	1.6	35.5	4.2	1	4.2	NaN	NaN	440761328	5e-13	18.4277	tsac	2
accoa	C00024	74323808	1.9831	1.6	35.5	4.2	1	4.2	NaN	NaN	440761328	5e-13	3.428	tsac	2
adp	C00008	22497806	1.74449	1.6	35.5	4.2	1	4.2	NaN	NaN	440761328	5e-13	3.01554	tsac	2
amp	C00020	50755916	0.991013	1.6	35.5	4.2	1	4.2	NaN	NaN	440761328	5e-13	1.71308	tsac	2
atp	C00002	6870016	0.302761	1.6	35.5	4.2	1	4.2	NaN	NaN	440761328	5e-13	0.523355	tsac	2
cb	C00185	119623008	586.601	1.6	35.5	4.2	1	4.2	NaN	NaN	440761328	5e-13	1014.01	tsac	2
dhap	C00111	12913256	20.6401	1.6	35.5	4.2	1	4.2	NaN	NaN	440761328	5e-13	35.6787	tsac	2
fbp	C00354	186594752	2.05007	1.6	35.5	4.2	1	4.2	NaN	NaN	440761328	5e-13	3.54378	tsac	2
g6p	C00092	23900138	0.901768	1.6	35.5	4.2	1	4.2	NaN	NaN	440761328	5e-13	1.55881	tsac	2
gdp	C00035	4.2509e+06	7.21202	1.6	35.5	4.2	1	4.2	NaN	NaN	440761328	5e-13	12.4668	tsac	2
glc	C00031	21614944	38.5263	1.6	35.5	4.2	1	4.2	NaN	NaN	440761328	5e-13	66.597	tsac	2
gmp	C06193	858732	2.59713	1.6	35.5	4.2	1	4.2	NaN	NaN	440761328	5e-13	4.48943	tsac	2
gtp	C00044	1.72063e+06	1.44182	1.6	35.5	4.2	1	4.2	NaN	NaN	440761328	5e-13	2.49234	tsac	2
nad	C00003	2.32537e+06	1.42668	1.6	35.5	4.2	1	4.2	NaN	NaN	440761328	5e-13	2.46617	tsac	2
nadh	C00004	105788	0.0541964	1.6	35.5	4.2	1	4.2	NaN	NaN	440761328	5e-13	0.0936844	tsac	2
nadp	C00006	5719742	0.564828	1.6	35.5	4.2	1	4.2	NaN	NaN	440761328	5e-13	0.976368	tsac	2
nadph	C00005	571988	0.150135	1.6	35.5	4.2	1	4.2	NaN	NaN	440761328	5e-13	0.259525	tsac	2
pep	C00074	8500925	2.20186	1.6	35.5	4.2	1	4.2	NaN	NaN	440761328	5e-13	3.80616	tsac	2
pyr	C00022	85635744	16.2747	1.6	35.5	4.2	1	4.2	NaN	NaN	440761328	5e-13	28.1327	tsac	2
3pg	C00197	18898024	9.15971	1.6	39.5	3.4	1	3.4	NaN	NaN	440761328	5e-13	19.5591	tsac	2
accoa	C00024	65533012	1.74057	1.6	39.5	3.4	1	3.4	NaN	NaN	440761328	5e-13	3.71672	tsac	2
adp	C00008	23964598	1.85382	1.6	39.5	3.4	1	3.4	NaN	NaN	440761328	5e-13	3.95854	tsac	2
amp	C00020	48260960	0.945694	1.6	39.5	3.4	1	3.4	NaN	NaN	440761328	5e-13	2.01938	tsac	2
atp	C00002	4.9935e+06	0.230018	1.6	39.5	3.4	1	3.4	NaN	NaN	440761328	5e-13	0.491166	tsac	2
cb	C00185	113866528	532.473	1.6	39.5	3.4	1	3.4	NaN	NaN	440761328	5e-13	1137.01	tsac	2
dhap	C00111	15410531	30.009	1.6	39.5	3.4	1	3.4	NaN	NaN	440761328	5e-13	64.0796	tsac	2
fbp	C00354	148956400	1.59621	1.6	39.5	3.4	1	3.4	NaN	NaN	440761328	5e-13	3.40846	tsac	2
g6p	C00092	33136854	1.2505	1.6	39.5	3.4	1	3.4	NaN	NaN	440761328	5e-13	2.67025	tsac	2
gdp	C00035	4.52413e+06	7.62157	1.6	39.5	3.4	1	3.4	NaN	NaN	440761328	5e-13	16.2747	tsac	2
glc	C00031	18053978	18.0793	1.6	39.5	3.4	1	3.4	NaN	NaN	440761328	5e-13	38.6055	tsac	2
gmp	C06193	1223608	3.66323	1.6	39.5	3.4	1	3.4	NaN	NaN	440761328	5e-13	7.82225	tsac	2
gtp	C00044	1441282	1.21866	1.6	39.5	3.4	1	3.4	NaN	NaN	440761328	5e-13	2.60226	tsac	2
nad	C00003	256090	0.151337	1.6	39.5	3.4	1	3.4	NaN	NaN	440761328	5e-13	0.323157	tsac	2
nadh	C00004	147033	0.0698206	1.6	39.5	3.4	1	3.4	NaN	NaN	440761328	5e-13	0.149091	tsac	2
nadp	C00006	5256362	0.513317	1.6	39.5	3.4	1	3.4	NaN	NaN	440761328	5e-13	1.09611	tsac	2
nadph	C00005	643941	0.159736	1.6	39.5	3.4	1	3.4	NaN	NaN	440761328	5e-13	0.341091	tsac	2
pep	C00074	6388884	1.56493	1.6	39.5	3.4	1	3.4	NaN	NaN	440761328	5e-13	3.34166	tsac	2
pyr	C00022	58966884	11.7265	1.6	39.5	3.4	1	3.4	NaN	NaN	440761328	5e-13	25.0401	tsac	2
3pg	C00197	6683794	2.63964	1.6	43	1.7	1	1.7	NaN	NaN	440761328	5e-13	11.2731	tsac	2
accoa	C00024	26665058	0.69409	1.6	43	1.7	1	1.7	NaN	NaN	440761328	5e-13	2.96424	tsac	2
adp	C00008	2.76711e+06	0.273813	1.6	43	1.7	1	1.7	NaN	NaN	440761328	5e-13	1.16937	tsac	2
amp	C00020	22003536	0.468753	1.6	43	1.7	1	1.7	NaN	NaN	440761328	5e-13	2.0019	tsac	2
atp	C00002	177158	0.0131258	1.6	43	1.7	1	1.7	NaN	NaN	440761328	5e-13	0.0560561	tsac	2
cb	C00185	106979864	467.718	1.6	43	1.7	1	1.7	NaN	NaN	440761328	5e-13	1997.48	tsac	2
dhap	C00111	7.20237e+06	11.5137	1.6	43	1.7	1	1.7	NaN	NaN	440761328	5e-13	49.1716	tsac	2
fbp	C00354	75913632	0.775688	1.6	43	1.7	1	1.7	NaN	NaN	440761328	5e-13	3.31272	tsac	2
g6p	C00092	36169080	1.36243	1.6	43	1.7	1	1.7	NaN	NaN	440761328	5e-13	5.81851	tsac	2
gdp	C00035	2.21252e+06	4.15668	1.6	43	1.7	1	1.7	NaN	NaN	440761328	5e-13	17.7519	tsac	2
glc	C00031	31077560	122.425	1.6	43	1.7	1	1.7	NaN	NaN	440761328	5e-13	522.838	tsac	2
gmp	C06193	714259	2.17501	1.6	43	1.7	1	1.7	NaN	NaN	440761328	5e-13	9.28878	tsac	2
gtp	C00044	126648	0.168479	1.6	43	1.7	1	1.7	NaN	NaN	440761328	5e-13	0.719523	tsac	2
nad	C00003	256694	0.15171	1.6	43	1.7	1	1.7	NaN	NaN	440761328	5e-13	0.647906	tsac	2
nadh	C00004	184937	0.0841789	1.6	43	1.7	1	1.7	NaN	NaN	440761328	5e-13	0.359502	tsac	2
nadp	C00006	2.40964e+06	0.197682	1.6	43	1.7	1	1.7	NaN	NaN	440761328	5e-13	0.844236	tsac	2
nadph	C00005	505961	0.141324	1.6	43	1.7	1	1.7	NaN	NaN	440761328	5e-13	0.603552	tsac	2
pep	C00074	2.38067e+06	0.507525	1.6	43	1.7	1	1.7	NaN	NaN	440761328	5e-13	2.16748	tsac	2
pyr	C00022	45217084	9.38156	1.6	43	1.7	1	1.7	NaN	NaN	440761328	5e-13	40.0657	tsac	2
3pg	C00197	2.73053e+06	1.11223	1.6	47	1.1	1	1.1	NaN	NaN	440761328	5e-13	7.34089	tsac	2
accoa	C00024	14965624	0.396436	1.6	47	1.1	1	1.1	NaN	NaN	440761328	5e-13	2.61654	tsac	2
adp	C00008	1.16683e+06	0.126493	1.6	47	1.1	1	1.1	NaN	NaN	440761328	5e-13	0.834876	tsac	2
amp	C00020	10797371	0.265204	1.6	47	1.1	1	1.1	NaN	NaN	440761328	5e-13	1.75039	tsac	2
atp	C00002	89590.5	0.00907727	1.6	47	1.1	1	1.1	NaN	NaN	440761328	5e-13	0.0599113	tsac	2
cb	C00185	90301432	310.891	1.6	47	1.1	1	1.1	NaN	NaN	440761328	5e-13	2051.93	tsac	2
dhap	C00111	5063814	8.23803	1.6	47	1.1	1	1.1	NaN	NaN	440761328	5e-13	54.3722	tsac	2
fbp	C00354	38279924	0.35293	1.6	47	1.1	1	1.1	NaN	NaN	440761328	5e-13	2.32939	tsac	2
g6p	C00092	29309262	1.10922	1.6	47	1.1	1	1.1	NaN	NaN	440761328	5e-13	7.32099	tsac	2
gdp	C00035	1.00007e+06	2.33933	1.6	47	1.1	1	1.1	NaN	NaN	440761328	5e-13	15.4399	tsac	2
glc	C00031	28362176	107.277	1.6	47	1.1	1	1.1	NaN	NaN	440761328	5e-13	708.043	tsac	2
gmp	C06193	275779	0.825592	1.6	47	1.1	1	1.1	NaN	NaN	440761328	5e-13	5.44903	tsac	2
gtp	C00044	54193.9	0.1106	1.6	47	1.1	1	1.1	NaN	NaN	440761328	5e-13	0.729978	tsac	2
nad	C00003	510325	0.308028	1.6	47	1.1	1	1.1	NaN	NaN	440761328	5e-13	2.03303	tsac	2
nadh	C00004	108604	0.0552633	1.6	47	1.1	1	1.1	NaN	NaN	440761328	5e-13	0.364746	tsac	2
nadp	C00006	1.03532e+06	0.0847438	1.6	47	1.1	1	1.1	NaN	NaN	440761328	5e-13	0.559322	tsac	2
nadph	C00005	279610	0.111121	1.6	47	1.1	1	1.1	NaN	NaN	440761328	5e-13	0.733414	tsac	2
pep	C00074	918332	0.202304	1.6	47	1.1	1	1.1	NaN	NaN	440761328	5e-13	1.33524	tsac	2
pyr	C00022	57221328	11.4288	1.6	47	1.1	1	1.1	NaN	NaN	440761328	5e-13	75.4319	tsac	2
3pg	C00197	2910486	1.17022	1.6	51	1	1	1	NaN	NaN	440761328	5e-13	8.49598	tsac	2
accoa	C00024	20572320	0.53908	1.6	51	1	1	1	NaN	NaN	440761328	5e-13	3.91381	tsac	2
adp	C00008	2.25646e+06	0.235751	1.6	51	1	1	1	NaN	NaN	440761328	5e-13	1.71159	tsac	2
amp	C00020	13086827	0.30679	1.6	51	1	1	1	NaN	NaN	440761328	5e-13	2.22735	tsac	2
atp	C00002	229699	0.0155549	1.6	51	1	1	1	NaN	NaN	440761328	5e-13	0.112931	tsac	2
cb	C00185	90803936	315.617	1.6	51	1	1	1	NaN	NaN	440761328	5e-13	2291.43	tsac	2
dhap	C00111	5902078	9.52203	1.6	51	1	1	1	NaN	NaN	440761328	5e-13	69.1315	tsac	2
fbp	C00354	50596940	0.491293	1.6	51	1	1	1	NaN	NaN	440761328	5e-13	3.56687	tsac	2
g6p	C00092	36993792	1.39287	1.6	51	1	1	1	NaN	NaN	440761328	5e-13	10.1125	tsac	2
gdp	C00035	1144881	2.55639	1.6	51	1	1	1	NaN	NaN	440761328	5e-13	18.5598	tsac	2
glc	C00031	41154868	178.643	1.6	51	1	1	1	NaN	NaN	440761328	5e-13	1296.97	tsac	2
gmp	C06193	304056	0.908182	1.6	51	1	1	1	NaN	NaN	440761328	5e-13	6.59355	tsac	2
gtp	C00044	132857	0.17344	1.6	51	1	1	1	NaN	NaN	440761328	5e-13	1.2592	tsac	2
nad	C00003	93344.9	0.0510341	1.6	51	1	1	1	NaN	NaN	440761328	5e-13	0.370516	tsac	2
nadh	C00004	115652	0.057933	1.6	51	1	1	1	NaN	NaN	440761328	5e-13	0.420603	tsac	2
nadp	C00006	1.37396e+06	0.112573	1.6	51	1	1	1	NaN	NaN	440761328	5e-13	0.817296	tsac	2
nadph	C00005	399194	0.127078	1.6	51	1	1	1	NaN	NaN	440761328	5e-13	0.922606	tsac	2
pep	C00074	1.33353e+06	0.288965	1.6	51	1	1	1	NaN	NaN	440761328	5e-13	2.09794	tsac	2
pyr	C00022	49946316	10.1881	1.6	51	1	1	1	NaN	NaN	440761328	5e-13	73.9673	tsac	2
3pg	C00197	2670268	1.09281	1.6	54.5	1	1	1	NaN	NaN	440761328	5e-13	7.93399	tsac	2
accoa	C00024	18382030	0.483355	1.6	54.5	1	1	1	NaN	NaN	440761328	5e-13	3.50924	tsac	2
adp	C00008	2.97396e+06	0.289231	1.6	54.5	1	1	1	NaN	NaN	440761328	5e-13	2.09987	tsac	2
amp	C00020	10701343	0.26346	1.6	54.5	1	1	1	NaN	NaN	440761328	5e-13	1.91276	tsac	2
atp	C00002	635551	0.0343188	1.6	54.5	1	1	1	NaN	NaN	440761328	5e-13	0.24916	tsac	2
cb	C00185	85502984	265.772	1.6	54.5	1	1	1	NaN	NaN	440761328	5e-13	1929.55	tsac	2
dhap	C00111	4.29092e+06	7.05415	1.6	54.5	1	1	1	NaN	NaN	440761328	5e-13	51.2143	tsac	2
fbp	C00354	44009260	0.417291	1.6	54.5	1	1	1	NaN	NaN	440761328	5e-13	3.0296	tsac	2
g6p	C00092	36148304	1.36166	1.6	54.5	1	1	1	NaN	NaN	440761328	5e-13	9.88589	tsac	2
gdp	C00035	962674	2.28328	1.6	54.5	1	1	1	NaN	NaN	440761328	5e-13	16.577	tsac	2
glc	C00031	51201108	234.687	1.6	54.5	1	1	1	NaN	NaN	440761328	5e-13	1703.87	tsac	2
gmp	C06193	356853	1.06699	1.6	54.5	1	1	1	NaN	NaN	440761328	5e-13	7.7465	tsac	2
gtp	C00044	247112	0.264711	1.6	54.5	1	1	1	NaN	NaN	440761328	5e-13	1.92184	tsac	2
nad	C00003	90777.2	0.0494516	1.6	54.5	1	1	1	NaN	NaN	440761328	5e-13	0.359027	tsac	2
nadh	C00004	99329.7	0.05175	1.6	54.5	1	1	1	NaN	NaN	440761328	5e-13	0.375714	tsac	2
nadp	C00006	1224654	0.100303	1.6	54.5	1	1	1	NaN	NaN	440761328	5e-13	0.728216	tsac	2
nadph	C00005	283035	0.111578	1.6	54.5	1	1	1	NaN	NaN	440761328	5e-13	0.810073	tsac	2
pep	C00074	1.1172e+06	0.243813	1.6	54.5	1	1	1	NaN	NaN	440761328	5e-13	1.77012	tsac	2
pyr	C00022	40387356	8.55787	1.6	54.5	1	1	1	NaN	NaN	440761328	5e-13	62.1316	tsac	2
3pg	C00197	2.53453e+06	1.04907	1.6	58.5	1	1	1	NaN	NaN	440761328	5e-13	7.61642	tsac	2
accoa	C00024	15052819	0.398654	1.6	58.5	1	1	1	NaN	NaN	440761328	5e-13	2.8943	tsac	2
adp	C00008	1.85836e+06	0.206078	1.6	58.5	1	1	1	NaN	NaN	440761328	5e-13	1.49616	tsac	2
amp	C00020	10882672	0.266754	1.6	58.5	1	1	1	NaN	NaN	440761328	5e-13	1.93667	tsac	2
atp	C00002	308479	0.0191972	1.6	58.5	1	1	1	NaN	NaN	440761328	5e-13	0.139375	tsac	2
cb	C00185	74959864	166.635	1.6	58.5	1	1	1	NaN	NaN	440761328	5e-13	1209.8	tsac	2
dhap	C00111	4.10879e+06	6.77517	1.6	58.5	1	1	1	NaN	NaN	440761328	5e-13	49.1889	tsac	2
fbp	C00354	39586276	0.367605	1.6	58.5	1	1	1	NaN	NaN	440761328	5e-13	2.66887	tsac	2
g6p	C00092	36727836	1.38305	1.6	58.5	1	1	1	NaN	NaN	440761328	5e-13	10.0412	tsac	2
gdp	C00035	874629	2.15131	1.6	58.5	1	1	1	NaN	NaN	440761328	5e-13	15.6189	tsac	2
glc	C00031	45686208	203.921	1.6	58.5	1	1	1	NaN	NaN	440761328	5e-13	1480.5	tsac	2
gmp	C06193	276643	0.828118	1.6	58.5	1	1	1	NaN	NaN	440761328	5e-13	6.01228	tsac	2
gtp	C00044	190836	0.219755	1.6	58.5	1	1	1	NaN	NaN	440761328	5e-13	1.59546	tsac	2
nad	C00003	554847	0.335468	1.6	58.5	1	1	1	NaN	NaN	440761328	5e-13	2.43556	tsac	2
nadh	C00004	85076.8	0.0463508	1.6	58.5	1	1	1	NaN	NaN	440761328	5e-13	0.336515	tsac	2
nadp	C00006	919923	0.0752611	1.6	58.5	1	1	1	NaN	NaN	440761328	5e-13	0.546408	tsac	2
nadph	C00005	339553	0.119119	1.6	58.5	1	1	1	NaN	NaN	440761328	5e-13	0.864827	tsac	2
pep	C00074	889472	0.193234	1.6	58.5	1	1	1	NaN	NaN	440761328	5e-13	1.40291	tsac	2
pyr	C00022	37807256	8.11785	1.6	58.5	1	1	1	NaN	NaN	440761328	5e-13	58.9369	tsac	2
3pg	C00197	2.42633e+06	1.0142	1.6	71	1	1	1	NaN	NaN	440761328	5e-13	7.36329	tsac	2
accoa	C00024	20123394	0.527659	1.6	71	1	1	1	NaN	NaN	440761328	5e-13	3.83089	tsac	2
adp	C00008	3009130	0.291853	1.6	71	1	1	1	NaN	NaN	440761328	5e-13	2.1189	tsac	2
amp	C00020	13995225	0.32329	1.6	71	1	1	1	NaN	NaN	440761328	5e-13	2.34714	tsac	2
atp	C00002	522562	0.0290949	1.6	71	1	1	1	NaN	NaN	440761328	5e-13	0.211234	tsac	2
cb	C00185	50354156	45.7944	1.6	71	1	1	1	NaN	NaN	440761328	5e-13	332.475	tsac	2
dhap	C00111	6.06306e+06	9.76862	1.6	71	1	1	1	NaN	NaN	440761328	5e-13	70.9218	tsac	2
fbp	C00354	52105140	0.508236	1.6	71	1	1	1	NaN	NaN	440761328	5e-13	3.68987	tsac	2
g6p	C00092	35682092	1.34445	1.6	71	1	1	1	NaN	NaN	440761328	5e-13	9.76095	tsac	2
gdp	C00035	1.43906e+06	2.99734	1.6	71	1	1	1	NaN	NaN	440761328	5e-13	21.7612	tsac	2
glc	C00031	101428416	514.887	1.6	71	1	1	1	NaN	NaN	440761328	5e-13	3738.16	tsac	2
gmp	C06193	435454	1.31349	1.6	71	1	1	1	NaN	NaN	440761328	5e-13	9.53614	tsac	2
gtp	C00044	375444	0.367227	1.6	71	1	1	1	NaN	NaN	440761328	5e-13	2.66613	tsac	2
nad	C00003	20137.5	0.00591475	1.6	71	1	1	1	NaN	NaN	440761328	5e-13	0.042942	tsac	2
nadh	C00004	105062	0.0539216	1.6	71	1	1	1	NaN	NaN	440761328	5e-13	0.39148	tsac	2
nadp	C00006	497487	0.0405466	1.6	71	1	1	1	NaN	NaN	440761328	5e-13	0.294375	tsac	2
nadph	C00005	231306	0.104675	1.6	71	1	1	1	NaN	NaN	440761328	5e-13	0.759959	tsac	2
pep	C00074	1.07191e+06	0.23436	1.6	71	1	1	1	NaN	NaN	440761328	5e-13	1.70149	tsac	2
pyr	C00022	37770152	8.11152	1.6	71	1	1	1	NaN	NaN	440761328	5e-13	58.891	tsac	2
3pg	C00197	2.12375e+06	0.898807	1.6	75.5	1	1	1	NaN	NaN	440761328	5e-13	6.52548	tsac	2
accoa	C00024	15997853	0.422698	1.6	75.5	1	1	1	NaN	NaN	440761328	5e-13	3.06886	tsac	2
adp	C00008	2.2517e+06	0.235396	1.6	75.5	1	1	1	NaN	NaN	440761328	5e-13	1.70901	tsac	2
amp	C00020	15052597	0.342496	1.6	75.5	1	1	1	NaN	NaN	440761328	5e-13	2.48658	tsac	2
atp	C00002	267779	0.0173155	1.6	75.5	1	1	1	NaN	NaN	440761328	5e-13	0.125713	tsac	2
cb	C00185	56885008	66.0014	1.6	75.5	1	1	1	NaN	NaN	440761328	5e-13	479.181	tsac	2
dhap	C00111	5.65153e+06	9.13826	1.6	75.5	1	1	1	NaN	NaN	440761328	5e-13	66.3453	tsac	2
fbp	C00354	45203676	0.430708	1.6	75.5	1	1	1	NaN	NaN	440761328	5e-13	3.12701	tsac	2
g6p	C00092	35713876	1.34563	1.6	75.5	1	1	1	NaN	NaN	440761328	5e-13	9.76947	tsac	2
gdp	C00035	2.664e+06	4.8334	1.6	75.5	1	1	1	NaN	NaN	440761328	5e-13	35.0913	tsac	2
glc	C00031	103080968	524.106	1.6	75.5	1	1	1	NaN	NaN	440761328	5e-13	3805.09	tsac	2
gmp	C06193	268060	0.803047	1.6	75.5	1	1	1	NaN	NaN	440761328	5e-13	5.83026	tsac	2
gtp	C00044	382635	0.372972	1.6	75.5	1	1	1	NaN	NaN	440761328	5e-13	2.70784	tsac	2
nad	C00003	14142.6	0.00221995	1.6	75.5	1	1	1	NaN	NaN	440761328	5e-13	0.0161172	tsac	2
nadh	C00004	97928.7	0.0512193	1.6	75.5	1	1	1	NaN	NaN	440761328	5e-13	0.37186	tsac	2
nadp	C00006	442433	0.0360225	1.6	75.5	1	1	1	NaN	NaN	440761328	5e-13	0.261529	tsac	2
nadph	C00005	225093	0.103846	1.6	75.5	1	1	1	NaN	NaN	440761328	5e-13	0.75394	tsac	2
pep	C00074	979681	0.215109	1.6	75.5	1	1	1	NaN	NaN	440761328	5e-13	1.56173	tsac	2
pyr	C00022	33853880	7.44362	1.6	75.5	1	1	1	NaN	NaN	440761328	5e-13	54.0419	tsac	2
3pg	C00197	2.21724e+06	0.935406	1.6	79	1	1	1	NaN	NaN	440761328	5e-13	6.7912	tsac	2
accoa	C00024	17054240	0.449574	1.6	79	1	1	1	NaN	NaN	440761328	5e-13	3.26398	tsac	2
adp	C00008	2636932	0.26411	1.6	79	1	1	1	NaN	NaN	440761328	5e-13	1.91748	tsac	2
amp	C00020	17612978	0.389003	1.6	79	1	1	1	NaN	NaN	440761328	5e-13	2.82423	tsac	2
atp	C00002	325064	0.019964	1.6	79	1	1	1	NaN	NaN	440761328	5e-13	0.144942	tsac	2
cb	C00185	62203308	82.4567	1.6	79	1	1	1	NaN	NaN	440761328	5e-13	598.649	tsac	2
dhap	C00111	6019164	9.70138	1.6	79	1	1	1	NaN	NaN	440761328	5e-13	70.4336	tsac	2
fbp	C00354	43195256	0.408147	1.6	79	1	1	1	NaN	NaN	440761328	5e-13	2.96321	tsac	2
g6p	C00092	41662648	1.56521	1.6	79	1	1	1	NaN	NaN	440761328	5e-13	11.3637	tsac	2
gdp	C00035	2.86616e+06	5.13643	1.6	79	1	1	1	NaN	NaN	440761328	5e-13	37.2913	tsac	2
glc	C00031	106453920	542.922	1.6	79	1	1	1	NaN	NaN	440761328	5e-13	3941.71	tsac	2
gmp	C06193	423086	1.2747	1.6	79	1	1	1	NaN	NaN	440761328	5e-13	9.25453	tsac	2
gtp	C00044	411975	0.39641	1.6	79	1	1	1	NaN	NaN	440761328	5e-13	2.878	tsac	2
nad	C00003	25507.7	0.00922451	1.6	79	1	1	1	NaN	NaN	440761328	5e-13	0.0669715	tsac	2
nadh	C00004	86476.7	0.0468812	1.6	79	1	1	1	NaN	NaN	440761328	5e-13	0.340365	tsac	2
nadp	C00006	519705	0.0423725	1.6	79	1	1	1	NaN	NaN	440761328	5e-13	0.307631	tsac	2
nadph	C00005	208009	0.101567	1.6	79	1	1	1	NaN	NaN	440761328	5e-13	0.73739	tsac	2
pep	C00074	1.11399e+06	0.243143	1.6	79	1	1	1	NaN	NaN	440761328	5e-13	1.76526	tsac	2
pyr	C00022	41723296	8.78571	1.6	79	1	1	1	NaN	NaN	440761328	5e-13	63.7857	tsac	2
3pg	C00197	2.60409e+06	1.07149	1.6	82.5	1	1	1	NaN	NaN	440761328	5e-13	7.77917	tsac	2
accoa	C00024	22384512	0.585185	1.6	82.5	1	1	1	NaN	NaN	440761328	5e-13	4.24854	tsac	2
adp	C00008	3361888	0.318147	1.6	82.5	1	1	1	NaN	NaN	440761328	5e-13	2.3098	tsac	2
amp	C00020	19453422	0.422433	1.6	82.5	1	1	1	NaN	NaN	440761328	5e-13	3.06693	tsac	2
atp	C00002	480729	0.0271608	1.6	82.5	1	1	1	NaN	NaN	440761328	5e-13	0.197192	tsac	2
cb	C00185	55172868	60.7039	1.6	82.5	1	1	1	NaN	NaN	440761328	5e-13	440.72	tsac	2
dhap	C00111	5.62736e+06	9.10124	1.6	82.5	1	1	1	NaN	NaN	440761328	5e-13	66.0765	tsac	2
fbp	C00354	44208672	0.419531	1.6	82.5	1	1	1	NaN	NaN	440761328	5e-13	3.04586	tsac	2
g6p	C00092	40538904	1.52373	1.6	82.5	1	1	1	NaN	NaN	440761328	5e-13	11.0625	tsac	2
gdp	C00035	3.96184e+06	6.77874	1.6	82.5	1	1	1	NaN	NaN	440761328	5e-13	49.2148	tsac	2
glc	C00031	102795904	522.516	1.6	82.5	1	1	1	NaN	NaN	440761328	5e-13	3793.55	tsac	2
gmp	C06193	276350	0.827262	1.6	82.5	1	1	1	NaN	NaN	440761328	5e-13	6.00606	tsac	2
gtp	C00044	707191	0.632239	1.6	82.5	1	1	1	NaN	NaN	440761328	5e-13	4.59016	tsac	2
nad	C00003	246368	0.145346	1.6	82.5	1	1	1	NaN	NaN	440761328	5e-13	1.05524	tsac	2
nadh	C00004	97214.7	0.0509488	1.6	82.5	1	1	1	NaN	NaN	440761328	5e-13	0.369897	tsac	2
nadp	C00006	727083	0.0594141	1.6	82.5	1	1	1	NaN	NaN	440761328	5e-13	0.431356	tsac	2
nadph	C00005	262490	0.108836	1.6	82.5	1	1	1	NaN	NaN	440761328	5e-13	0.79017	tsac	2
pep	C00074	1.47707e+06	0.318925	1.6	82.5	1	1	1	NaN	NaN	440761328	5e-13	2.31545	tsac	2
pyr	C00022	33572956	7.39571	1.6	82.5	1	1	1	NaN	NaN	440761328	5e-13	53.6941	tsac	2
3pg	C00197	1.70987e+06	0.736793	1.6	94	1	1	1	NaN	NaN	440761328	5e-13	5.34924	tsac	2
accoa	C00024	15766001	0.416799	1.6	94	1	1	1	NaN	NaN	440761328	5e-13	3.02603	tsac	2
adp	C00008	2.04089e+06	0.219683	1.6	94	1	1	1	NaN	NaN	440761328	5e-13	1.59493	tsac	2
amp	C00020	10608292	0.26177	1.6	94	1	1	1	NaN	NaN	440761328	5e-13	1.90049	tsac	2
atp	C00002	411718	0.0239702	1.6	94	1	1	1	NaN	NaN	440761328	5e-13	0.174028	tsac	2
cb	C00185	47559020	37.146	1.6	94	1	1	1	NaN	NaN	440761328	5e-13	269.686	tsac	2
dhap	C00111	3.52139e+06	5.87543	1.6	94	1	1	1	NaN	NaN	440761328	5e-13	42.6566	tsac	2
fbp	C00354	23941130	0.194221	1.6	94	1	1	1	NaN	NaN	440761328	5e-13	1.41008	tsac	2
g6p	C00092	27946618	1.05892	1.6	94	1	1	1	NaN	NaN	440761328	5e-13	7.68791	tsac	2
gdp	C00035	1065283	2.43708	1.6	94	1	1	1	NaN	NaN	440761328	5e-13	17.6936	tsac	2
glc	C00031	104037608	529.443	1.6	94	1	1	1	NaN	NaN	440761328	5e-13	3843.84	tsac	2
gmp	C06193	324062	0.966614	1.6	94	1	1	1	NaN	NaN	440761328	5e-13	7.01778	tsac	2
gtp	C00044	323879	0.326035	1.6	94	1	1	1	NaN	NaN	440761328	5e-13	2.36707	tsac	2
nad	C00003	136892	0.077873	1.6	94	1	1	1	NaN	NaN	440761328	5e-13	0.56537	tsac	2
nadh	C00004	72904.3	0.0417398	1.6	94	1	1	1	NaN	NaN	440761328	5e-13	0.303038	tsac	2
nadp	C00006	323609	0.0262579	1.6	94	1	1	1	NaN	NaN	440761328	5e-13	0.190637	tsac	2
nadph	C00005	142473	0.0664481	1.6	94	1	1	1	NaN	NaN	440761328	5e-13	0.482424	tsac	2
pep	C00074	506663	0.0808995	1.6	94	1	1	1	NaN	NaN	440761328	5e-13	0.587343	tsac	2
pyr	C00022	40675500	8.60701	1.6	94	1	1	1	NaN	NaN	440761328	5e-13	62.4883	tsac	2
3pg	C00197	1.92434e+06	0.820747	1.6	100	1	1	1	NaN	NaN	440761328	5e-13	5.95876	tsac	2
accoa	C00024	19984326	0.52412	1.6	100	1	1	1	NaN	NaN	440761328	5e-13	3.8052	tsac	2
adp	C00008	1944761	0.212518	1.6	100	1	1	1	NaN	NaN	440761328	5e-13	1.54291	tsac	2
amp	C00020	13141049	0.307775	1.6	100	1	1	1	NaN	NaN	440761328	5e-13	2.2345	tsac	2
atp	C00002	207191	0.0145143	1.6	100	1	1	1	NaN	NaN	440761328	5e-13	0.105376	tsac	2
cb	C00185	47663692	37.4699	1.6	100	1	1	1	NaN	NaN	440761328	5e-13	272.037	tsac	2
dhap	C00111	4364684	7.16714	1.6	100	1	1	1	NaN	NaN	440761328	5e-13	52.0346	tsac	2
fbp	C00354	30556106	0.266165	1.6	100	1	1	1	NaN	NaN	440761328	5e-13	1.9324	tsac	2
g6p	C00092	36074864	1.35895	1.6	100	1	1	1	NaN	NaN	440761328	5e-13	9.86621	tsac	2
gdp	C00035	2.10231e+06	3.99149	1.6	100	1	1	1	NaN	NaN	440761328	5e-13	28.9789	tsac	2
glc	C00031	107665512	549.681	1.6	100	1	1	1	NaN	NaN	440761328	5e-13	3990.78	tsac	2
gmp	C06193	365772	1.09496	1.6	100	1	1	1	NaN	NaN	440761328	5e-13	7.94958	tsac	2
gtp	C00044	279971	0.29096	1.6	100	1	1	1	NaN	NaN	440761328	5e-13	2.11242	tsac	2
nad	C00003	133962	0.0760674	1.6	100	1	1	1	NaN	NaN	440761328	5e-13	0.552262	tsac	2
nadh	C00004	90403.2	0.0483685	1.6	100	1	1	1	NaN	NaN	440761328	5e-13	0.351164	tsac	2
nadp	C00006	571268	0.0466097	1.6	100	1	1	1	NaN	NaN	440761328	5e-13	0.338394	tsac	2
nadph	C00005	184595	0.092719	1.6	100	1	1	1	NaN	NaN	440761328	5e-13	0.673155	tsac	2
pep	C00074	735885	0.134921	1.6	100	1	1	1	NaN	NaN	440761328	5e-13	0.979548	tsac	2
pyr	C00022	52454848	10.6159	1.6	100	1	1	1	NaN	NaN	440761328	5e-13	77.0733	tsac	2
3pg	C00197	1.86306e+06	0.796761	1.6	106	1	1	1	NaN	NaN	440761328	5e-13	5.78462	tsac	2
accoa	C00024	21448938	0.561383	1.6	106	1	1	1	NaN	NaN	440761328	5e-13	4.07573	tsac	2
adp	C00008	2296241	0.238716	1.6	106	1	1	1	NaN	NaN	440761328	5e-13	1.73312	tsac	2
amp	C00020	12768359	0.301005	1.6	106	1	1	1	NaN	NaN	440761328	5e-13	2.18535	tsac	2
atp	C00002	329021	0.0201469	1.6	106	1	1	1	NaN	NaN	440761328	5e-13	0.14627	tsac	2
cb	C00185	47021620	35.4833	1.6	106	1	1	1	NaN	NaN	440761328	5e-13	257.614	tsac	2
dhap	C00111	4899393	7.98618	1.6	106	1	1	1	NaN	NaN	440761328	5e-13	57.981	tsac	2
fbp	C00354	22087634	0.179447	1.6	106	1	1	1	NaN	NaN	440761328	5e-13	1.30281	tsac	2
g6p	C00092	38617380	1.4528	1.6	106	1	1	1	NaN	NaN	440761328	5e-13	10.5476	tsac	2
gdp	C00035	2.43141e+06	4.48477	1.6	106	1	1	1	NaN	NaN	440761328	5e-13	32.5602	tsac	2
glc	C00031	107210904	547.145	1.6	106	1	1	1	NaN	NaN	440761328	5e-13	3972.36	tsac	2
gmp	C06193	182068	0.55189	1.6	106	1	1	1	NaN	NaN	440761328	5e-13	4.00681	tsac	2
gtp	C00044	416284	0.399852	1.6	106	1	1	1	NaN	NaN	440761328	5e-13	2.90299	tsac	2
nad	C00003	65526.5	0.033889	1.6	106	1	1	1	NaN	NaN	440761328	5e-13	0.24604	tsac	2
nadh	C00004	131684	0.0640061	1.6	106	1	1	1	NaN	NaN	440761328	5e-13	0.464695	tsac	2
nadp	C00006	782224	0.0639454	1.6	106	1	1	1	NaN	NaN	440761328	5e-13	0.464254	tsac	2
nadph	C00005	257308	0.108145	1.6	106	1	1	1	NaN	NaN	440761328	5e-13	0.78515	tsac	2
pep	C00074	850389	0.178396	1.6	106	1	1	1	NaN	NaN	440761328	5e-13	1.29518	tsac	2
pyr	C00022	73572632	14.2174	1.6	106	1	1	1	NaN	NaN	440761328	5e-13	103.221	tsac	2
3pg	C00197	805688	0.382844	1.6	118	1	1	1	NaN	NaN	440761328	5e-13	2.77951	tsac	2
accoa	C00024	20588590	0.539494	1.6	118	1	1	1	NaN	NaN	440761328	5e-13	3.91681	tsac	2
adp	C00008	1.58322e+06	0.17667	1.6	118	1	1	1	NaN	NaN	440761328	5e-13	1.28265	tsac	2
amp	C00020	7.05023e+06	0.195206	1.6	118	1	1	1	NaN	NaN	440761328	5e-13	1.41723	tsac	2
atp	C00002	263448	0.0171153	1.6	118	1	1	1	NaN	NaN	440761328	5e-13	0.12426	tsac	2
cb	C00185	37657996	16.9584	1.6	118	1	1	1	NaN	NaN	440761328	5e-13	123.121	tsac	2
dhap	C00111	3.24243e+06	5.44814	1.6	118	1	1	1	NaN	NaN	440761328	5e-13	39.5544	tsac	2
fbp	C00354	16657135	0.136161	1.6	118	1	1	1	NaN	NaN	440761328	5e-13	0.98855	tsac	2
g6p	C00092	29094522	1.10129	1.6	118	1	1	1	NaN	NaN	440761328	5e-13	7.99554	tsac	2
gdp	C00035	1.73828e+06	3.44585	1.6	118	1	1	1	NaN	NaN	440761328	5e-13	25.0174	tsac	2
glc	C00031	111000704	568.287	1.6	118	1	1	1	NaN	NaN	440761328	5e-13	4125.86	tsac	2
gmp	C06193	177274	0.537888	1.6	118	1	1	1	NaN	NaN	440761328	5e-13	3.90516	tsac	2
gtp	C00044	508198	0.473276	1.6	118	1	1	1	NaN	NaN	440761328	5e-13	3.43606	tsac	2
nad	C00003	217415	0.127501	1.6	118	1	1	1	NaN	NaN	440761328	5e-13	0.925681	tsac	2
nadh	C00004	158616	0.0742082	1.6	118	1	1	1	NaN	NaN	440761328	5e-13	0.538764	tsac	2
nadp	C00006	714228	0.0583578	1.6	118	1	1	1	NaN	NaN	440761328	5e-13	0.423687	tsac	2
nadph	C00005	250461	0.107231	1.6	118	1	1	1	NaN	NaN	440761328	5e-13	0.778516	tsac	2
pep	C00074	310570	0.0536093	1.6	118	1	1	1	NaN	NaN	440761328	5e-13	0.389212	tsac	2
pyr	C00022	56548060	11.314	1.6	118	1	1	1	NaN	NaN	440761328	5e-13	82.1415	tsac	2
3pg	C00197	784708	0.374631	1.6	122.5	1	1	1	NaN	NaN	440761328	5e-13	2.71988	tsac	2
accoa	C00024	20522018	0.5378	1.6	122.5	1	1	1	NaN	NaN	440761328	5e-13	3.90452	tsac	2
adp	C00008	930735	0.0980425	1.6	122.5	1	1	1	NaN	NaN	440761328	5e-13	0.711805	tsac	2
amp	C00020	6.58046e+06	0.180899	1.6	122.5	1	1	1	NaN	NaN	440761328	5e-13	1.31336	tsac	2
atp	C00002	159542	0.0123113	1.6	122.5	1	1	1	NaN	NaN	440761328	5e-13	0.0893823	tsac	2
cb	C00185	28643586	10.669	1.6	122.5	1	1	1	NaN	NaN	440761328	5e-13	77.4588	tsac	2
dhap	C00111	2.78224e+06	4.74326	1.6	122.5	1	1	1	NaN	NaN	440761328	5e-13	34.4368	tsac	2
fbp	C00354	14438848	0.118479	1.6	122.5	1	1	1	NaN	NaN	440761328	5e-13	0.860178	tsac	2
g6p	C00092	34829084	1.31297	1.6	122.5	1	1	1	NaN	NaN	440761328	5e-13	9.53235	tsac	2
gdp	C00035	1.9319e+06	3.73606	1.6	122.5	1	1	1	NaN	NaN	440761328	5e-13	27.1244	tsac	2
glc	C00031	89959368	450.905	1.6	122.5	1	1	1	NaN	NaN	440761328	5e-13	3273.65	tsac	2
gmp	C06193	169783	0.51601	1.6	122.5	1	1	1	NaN	NaN	440761328	5e-13	3.74632	tsac	2
gtp	C00044	343884	0.342016	1.6	122.5	1	1	1	NaN	NaN	440761328	5e-13	2.48309	tsac	2
nad	C00003	206234	0.12061	1.6	122.5	1	1	1	NaN	NaN	440761328	5e-13	0.87565	tsac	2
nadh	C00004	141142	0.0675891	1.6	122.5	1	1	1	NaN	NaN	440761328	5e-13	0.490708	tsac	2
nadp	C00006	788512	0.0644622	1.6	122.5	1	1	1	NaN	NaN	440761328	5e-13	0.468006	tsac	2
nadph	C00005	304940	0.114501	1.6	122.5	1	1	1	NaN	NaN	440761328	5e-13	0.831294	tsac	2
pep	C00074	301633	0.0523656	1.6	122.5	1	1	1	NaN	NaN	440761328	5e-13	0.380183	tsac	2
pyr	C00022	50211884	10.2334	1.6	122.5	1	1	1	NaN	NaN	440761328	5e-13	74.2961	tsac	2
3pg	C00197	590037	0.298426	1.6	126.5	1	1	1	NaN	NaN	440761328	5e-13	2.16662	tsac	2
accoa	C00024	11833535	0.31675	1.6	126.5	1	1	1	NaN	NaN	440761328	5e-13	2.29966	tsac	2
adp	C00008	872382	0.0910107	1.6	126.5	1	1	1	NaN	NaN	440761328	5e-13	0.660753	tsac	2
amp	C00020	5.0337e+06	0.133793	1.6	126.5	1	1	1	NaN	NaN	440761328	5e-13	0.971359	tsac	2
atp	C00002	146691	0.0117172	1.6	126.5	1	1	1	NaN	NaN	440761328	5e-13	0.0850688	tsac	2
cb	C00185	28383914	10.4878	1.6	126.5	1	1	1	NaN	NaN	440761328	5e-13	76.1435	tsac	2
dhap	C00111	2.47209e+06	4.26817	1.6	126.5	1	1	1	NaN	NaN	440761328	5e-13	30.9877	tsac	2
fbp	C00354	12249173	0.101025	1.6	126.5	1	1	1	NaN	NaN	440761328	5e-13	0.733461	tsac	2
g6p	C00092	30808808	1.16457	1.6	126.5	1	1	1	NaN	NaN	440761328	5e-13	8.45496	tsac	2
gdp	C00035	1.38977e+06	2.92346	1.6	126.5	1	1	1	NaN	NaN	440761328	5e-13	21.2248	tsac	2
glc	C00031	126122216	652.645	1.6	126.5	1	1	1	NaN	NaN	440761328	5e-13	4738.31	tsac	2
gmp	C06193	257585	0.772454	1.6	126.5	1	1	1	NaN	NaN	440761328	5e-13	5.60814	tsac	2
gtp	C00044	316534	0.320168	1.6	126.5	1	1	1	NaN	NaN	440761328	5e-13	2.32447	tsac	2
nad	C00003	147985	0.0847099	1.6	126.5	1	1	1	NaN	NaN	440761328	5e-13	0.615008	tsac	2
nadh	C00004	164287	0.0763567	1.6	126.5	1	1	1	NaN	NaN	440761328	5e-13	0.554362	tsac	2
nadp	C00006	737988	0.0603103	1.6	126.5	1	1	1	NaN	NaN	440761328	5e-13	0.437863	tsac	2
nadph	C00005	305443	0.114568	1.6	126.5	1	1	1	NaN	NaN	440761328	5e-13	0.831782	tsac	2
pep	C00074	230466	0.0424613	1.6	126.5	1	1	1	NaN	NaN	440761328	5e-13	0.308276	tsac	2
pyr	C00022	64086124	12.5996	1.6	126.5	1	1	1	NaN	NaN	440761328	5e-13	91.475	tsac	2
3pg	C00197	283335	0.102204	1.6	144	1	1	1	NaN	NaN	440761328	5e-13	0.742019	tsac	2
accoa	C00024	10657613	0.286833	1.6	144	1	1	1	NaN	NaN	440761328	5e-13	2.08245	tsac	2
adp	C00008	455684	0.0407968	1.6	144	1	1	1	NaN	NaN	440761328	5e-13	0.296191	tsac	2
amp	C00020	2.19495e+06	0.0512589	1.6	144	1	1	1	NaN	NaN	440761328	5e-13	0.372148	tsac	2
atp	C00002	118465	0.0104122	1.6	144	1	1	1	NaN	NaN	440761328	5e-13	0.0755945	tsac	2
cb	C00185	21981450	7.366	1.6	144	1	1	1	NaN	NaN	440761328	5e-13	53.4784	tsac	2
dhap	C00111	2.13058e+06	3.74508	1.6	144	1	1	1	NaN	NaN	440761328	5e-13	27.1899	tsac	2
fbp	C00354	11619344	0.0960051	1.6	144	1	1	1	NaN	NaN	440761328	5e-13	0.697013	tsac	2
g6p	C00092	22150560	0.831629	1.6	144	1	1	1	NaN	NaN	440761328	5e-13	6.03776	tsac	2
gdp	C00035	333297	0.85323	1.6	144	1	1	1	NaN	NaN	440761328	5e-13	6.19459	tsac	2
glc	C00031	93480064	470.546	1.6	144	1	1	1	NaN	NaN	440761328	5e-13	3416.24	tsac	2
gmp	C06193	126913	0.390798	1.6	144	1	1	1	NaN	NaN	440761328	5e-13	2.83726	tsac	2
gtp	C00044	123737	0.166154	1.6	144	1	1	1	NaN	NaN	440761328	5e-13	1.20631	tsac	2
nad	C00003	140621	0.0801717	1.6	144	1	1	1	NaN	NaN	440761328	5e-13	0.58206	tsac	2
nadh	C00004	472856	0.193246	1.6	144	1	1	1	NaN	NaN	440761328	5e-13	1.403	tsac	2
nadp	C00006	1.03998e+06	0.0851271	1.6	144	1	1	1	NaN	NaN	440761328	5e-13	0.618037	tsac	2
nadph	C00005	472296	0.136832	1.6	144	1	1	1	NaN	NaN	440761328	5e-13	0.993425	tsac	2
pyr	C00022	68016120	13.2698	1.6	144	1	1	1	NaN	NaN	440761328	5e-13	96.341	tsac	2
accoa	C00024	3.2914e+06	0.0853334	1.6	152.5	1	1	1	NaN	NaN	440761328	5e-13	0.619534	tsac	2
adp	C00008	282176	0.0198883	1.6	152.5	1	1	1	NaN	NaN	440761328	5e-13	0.144392	tsac	2
amp	C00020	1.52547e+06	0.0323875	1.6	152.5	1	1	1	NaN	NaN	440761328	5e-13	0.235139	tsac	2
atp	C00002	63924.4	0.00789065	1.6	152.5	1	1	1	NaN	NaN	440761328	5e-13	0.0572874	tsac	2
cb	C00185	23948088	8.27428	1.6	152.5	1	1	1	NaN	NaN	440761328	5e-13	60.0726	tsac	2
dhap	C00111	1.82047e+06	3.27006	1.6	152.5	1	1	1	NaN	NaN	440761328	5e-13	23.7412	tsac	2
fbp	C00354	5.74519e+06	0.0491828	1.6	152.5	1	1	1	NaN	NaN	440761328	5e-13	0.357075	tsac	2
g6p	C00092	26715322	1.01347	1.6	152.5	1	1	1	NaN	NaN	440761328	5e-13	7.35794	tsac	2
gdp	C00035	75472.8	0.181855	1.6	152.5	1	1	1	NaN	NaN	440761328	5e-13	1.3203	tsac	2
glc	C00031	114142208	585.812	1.6	152.5	1	1	1	NaN	NaN	440761328	5e-13	4253.09	tsac	2
gmp	C06193	32426.5	0.104033	1.6	152.5	1	1	1	NaN	NaN	440761328	5e-13	0.755298	tsac	2
gtp	C00044	21950.7	0.0848431	1.6	152.5	1	1	1	NaN	NaN	440761328	5e-13	0.615975	tsac	2
nad	C00003	75655.3	0.0401316	1.6	152.5	1	1	1	NaN	NaN	440761328	5e-13	0.291362	tsac	2
nadh	C00004	478751	0.195479	1.6	152.5	1	1	1	NaN	NaN	440761328	5e-13	1.41921	tsac	2
nadp	C00006	619754	0.0505942	1.6	152.5	1	1	1	NaN	NaN	440761328	5e-13	0.367322	tsac	2
nadph	C00005	370612	0.123264	1.6	152.5	1	1	1	NaN	NaN	440761328	5e-13	0.894916	tsac	2
pyr	C00022	82198208	15.6885	1.6	152.5	1	1	1	NaN	NaN	440761328	5e-13	113.901	tsac	2
accoa	C00024	326933	0.0138794	1.6	170	1	1	1	NaN	NaN	440761328	5e-13	0.100766	tsac	2
atp	C00002	34930.9	0.00655018	1.6	170	1	1	1	NaN	NaN	440761328	5e-13	0.0475554	tsac	2
cb	C00185	15666813	4.44964	1.6	170	1	1	1	NaN	NaN	440761328	5e-13	32.3051	tsac	2
dhap	C00111	624489	1.2529	1.6	170	1	1	1	NaN	NaN	440761328	5e-13	9.09627	tsac	2
fbp	C00354	2.48726e+06	0.0232141	1.6	170	1	1	1	NaN	NaN	440761328	5e-13	0.168538	tsac	2
g6p	C00092	25028378	0.946998	1.6	170	1	1	1	NaN	NaN	440761328	5e-13	6.87536	tsac	2
gdp	C00035	26732.2	0.054934	1.6	170	1	1	1	NaN	NaN	440761328	5e-13	0.39883	tsac	2
glc	C00031	93622400	471.34	1.6	170	1	1	1	NaN	NaN	440761328	5e-13	3422.01	tsac	2
gtp	C00044	8131.18	0.0738036	1.6	170	1	1	1	NaN	NaN	440761328	5e-13	0.535826	tsac	2
nadh	C00004	114570	0.0575234	1.6	170	1	1	1	NaN	NaN	440761328	5e-13	0.417629	tsac	2
nadp	C00006	77220.1	0.00601042	1.6	170	1	1	1	NaN	NaN	440761328	5e-13	0.0436367	tsac	2
nadph	C00005	90540.5	0.0340586	1.6	170	1	1	1	NaN	NaN	440761328	5e-13	0.247271	tsac	2
pyr	C00022	57263072	11.4359	1.6	170	1	1	1	NaN	NaN	440761328	5e-13	83.0268	tsac	2
3pg	C00197	49527.1	0.244628	1.6	0	0.07	7	0.49	NaN	NaN	220000000	4.53e-12	0.80151	zmm	1
6pgn	C00345	25917.2	0.0728945	1.6	0	0.07	7	0.49	NaN	NaN	220000000	4.53e-12	0.238835	zmm	1
adp	C00008	68526.1	0.0109687	1.6	0	0.07	7	0.49	NaN	NaN	220000000	4.53e-12	0.0359383	zmm	1
amp	C00020	56485.9	0.00124162	1.6	0	0.07	7	0.49	NaN	NaN	220000000	4.53e-12	0.00406808	zmm	1
atp	C00002	399320	0.0791924	1.6	0	0.07	7	0.49	NaN	NaN	220000000	4.53e-12	0.25947	zmm	1
g6p	C00092	2223100	0.0732268	1.6	0	0.07	7	0.49	NaN	NaN	220000000	4.53e-12	0.239924	zmm	1
glc	C00031	156156736	101.441	1.6	0	0.07	7	0.49	NaN	NaN	220000000	4.53e-12	332.365	zmm	1
gtp	C00044	17147	0.647336	1.6	0	0.07	7	0.49	NaN	NaN	220000000	4.53e-12	2.12096	zmm	1
kdpg	C04442	220964	0.339444	1.6	0	0.07	7	0.49	NaN	NaN	220000000	4.53e-12	1.11217	zmm	1
nad	C00003	233966	0.118459	1.6	0	0.07	7	0.49	NaN	NaN	220000000	4.53e-12	0.388124	zmm	1
nadp	C00006	7246.09	0	1.6	0	0.07	7	0.49	NaN	NaN	220000000	4.53e-12	0	zmm	1
pep	C00074	22583.8	0.0131084	1.6	0	0.07	7	0.49	NaN	NaN	220000000	4.53e-12	0.0429488	zmm	1
pyr	C00022	1086047	0	1.6	0	0.07	7	0.49	NaN	NaN	220000000	4.53e-12	0	zmm	1
3pg	C00197	27312.1	0.241331	1.6	7	0.1	5	0.5	NaN	NaN	220000000	4.53e-12	0.774893	zmm	1
6pgn	C00345	14453.3	0.0660797	1.6	7	0.1	5	0.5	NaN	NaN	220000000	4.53e-12	0.212176	zmm	1
adp	C00008	63426.8	0.0106326	1.6	7	0.1	5	0.5	NaN	NaN	220000000	4.53e-12	0.0341405	zmm	1
amp	C00020	44082.1	0.00103044	1.6	7	0.1	5	0.5	NaN	NaN	220000000	4.53e-12	0.00330866	zmm	1
atp	C00002	137346	0.0713718	1.6	7	0.1	5	0.5	NaN	NaN	220000000	4.53e-12	0.229169	zmm	1
g6p	C00092	1.1013e+06	0.0304558	1.6	7	0.1	5	0.5	NaN	NaN	220000000	4.53e-12	0.0977912	zmm	1
glc	C00031	148078016	96.0926	1.6	7	0.1	5	0.5	NaN	NaN	220000000	4.53e-12	308.545	zmm	1
gtp	C00044	8194.63	0.641326	1.6	7	0.1	5	0.5	NaN	NaN	220000000	4.53e-12	2.05925	zmm	1
kdpg	C04442	185739	0.294028	1.6	7	0.1	5	0.5	NaN	NaN	220000000	4.53e-12	0.944101	zmm	1
nad	C00003	146774	0.0644584	1.6	7	0.1	5	0.5	NaN	NaN	220000000	4.53e-12	0.20697	zmm	1
nadp	C00006	1337.48	0	1.6	7	0.1	5	0.5	NaN	NaN	220000000	4.53e-12	0	zmm	1
pep	C00074	10216.7	0.00972133	1.6	7	0.1	5	0.5	NaN	NaN	220000000	4.53e-12	0.0312144	zmm	1
pyr	C00022	1.42713e+06	0	1.6	7	0.1	5	0.5	NaN	NaN	220000000	4.53e-12	0	zmm	1
3pg	C00197	19928.8	0.240235	1.6	15	0.14	5	0.7	NaN	NaN	220000000	4.53e-12	0.550982	zmm	1
6pgn	C00345	10444	0.0636963	1.6	15	0.14	5	0.7	NaN	NaN	220000000	4.53e-12	0.146088	zmm	1
adp	C00008	70625	0.011107	1.6	15	0.14	5	0.7	NaN	NaN	220000000	4.53e-12	0.0254741	zmm	1
amp	C00020	47584.8	0.00109007	1.6	15	0.14	5	0.7	NaN	NaN	220000000	4.53e-12	0.00250009	zmm	1
atp	C00002	147875	0.0716861	1.6	15	0.14	5	0.7	NaN	NaN	220000000	4.53e-12	0.164413	zmm	1
g6p	C00092	1.17073e+06	0.033103	1.6	15	0.14	5	0.7	NaN	NaN	220000000	4.53e-12	0.0759222	zmm	1
glc	C00031	163398160	106.235	1.6	15	0.14	5	0.7	NaN	NaN	220000000	4.53e-12	243.65	zmm	1
gtp	C00044	17143.5	0.647333	1.6	15	0.14	5	0.7	NaN	NaN	220000000	4.53e-12	1.48467	zmm	1
kdpg	C04442	157412	0.257506	1.6	15	0.14	5	0.7	NaN	NaN	220000000	4.53e-12	0.590594	zmm	1
nad	C00003	139391	0.059886	1.6	15	0.14	5	0.7	NaN	NaN	220000000	4.53e-12	0.137349	zmm	1
nadp	C00006	4109.36	0	1.6	15	0.14	5	0.7	NaN	NaN	220000000	4.53e-12	0	zmm	1
pep	C00074	10430.2	0.0097798	1.6	15	0.14	5	0.7	NaN	NaN	220000000	4.53e-12	0.0224301	zmm	1
pyr	C00022	1305245	0	1.6	15	0.14	5	0.7	NaN	NaN	220000000	4.53e-12	0	zmm	1
3pg	C00197	24108.2	0.240855	1.6	27	0.19	5	0.95	NaN	NaN	220000000	4.53e-12	0.407035	zmm	1
6pgn	C00345	11853	0.0645338	1.6	27	0.19	5	0.95	NaN	NaN	220000000	4.53e-12	0.109059	zmm	1
adp	C00008	91890.6	0.0125084	1.6	27	0.19	5	0.95	NaN	NaN	220000000	4.53e-12	0.0211387	zmm	1
amp	C00020	81514.7	0.00166773	1.6	27	0.19	5	0.95	NaN	NaN	220000000	4.53e-12	0.00281839	zmm	1
atp	C00002	412753	0.0795934	1.6	27	0.19	5	0.95	NaN	NaN	220000000	4.53e-12	0.134509	zmm	1
g6p	C00092	1.72602e+06	0.0542745	1.6	27	0.19	5	0.95	NaN	NaN	220000000	4.53e-12	0.0917215	zmm	1
glc	C00031	162863808	105.881	1.6	27	0.19	5	0.95	NaN	NaN	220000000	4.53e-12	178.934	zmm	1
gtp	C00044	34351.7	0.658884	1.6	27	0.19	5	0.95	NaN	NaN	220000000	4.53e-12	1.11349	zmm	1
kdpg	C04442	146463	0.24339	1.6	27	0.19	5	0.95	NaN	NaN	220000000	4.53e-12	0.411318	zmm	1
nad	C00003	255431	0.131753	1.6	27	0.19	5	0.95	NaN	NaN	220000000	4.53e-12	0.222656	zmm	1
nadp	C00006	12128.9	0	1.6	27	0.19	5	0.95	NaN	NaN	220000000	4.53e-12	0	zmm	1
pep	C00074	17692.7	0.0117688	1.6	27	0.19	5	0.95	NaN	NaN	220000000	4.53e-12	0.0198888	zmm	1
pyr	C00022	1.09647e+06	0	1.6	27	0.19	5	0.95	NaN	NaN	220000000	4.53e-12	0	zmm	1
3pg	C00197	12862.8	0.239186	1.6	39	0.19	5	0.95	NaN	NaN	220000000	4.53e-12	0.404214	zmm	1
6pgn	C00345	17919.2	0.06814	1.6	39	0.19	5	0.95	NaN	NaN	220000000	4.53e-12	0.115154	zmm	1
adp	C00008	202426	0.0197928	1.6	39	0.19	5	0.95	NaN	NaN	220000000	4.53e-12	0.033449	zmm	1
amp	C00020	168568	0.00314983	1.6	39	0.19	5	0.95	NaN	NaN	220000000	4.53e-12	0.00532307	zmm	1
atp	C00002	369076	0.0782895	1.6	39	0.19	5	0.95	NaN	NaN	220000000	4.53e-12	0.132306	zmm	1
g6p	C00092	2.20977e+06	0.0727186	1.6	39	0.19	5	0.95	NaN	NaN	220000000	4.53e-12	0.122891	zmm	1
glc	C00031	151102640	98.0949	1.6	39	0.19	5	0.95	NaN	NaN	220000000	4.53e-12	165.776	zmm	1
gmp	C06193	18014	0.0609048	1.6	39	0.19	5	0.95	NaN	NaN	220000000	4.53e-12	0.102926	zmm	1
gtp	C00044	60966.8	0.676749	1.6	39	0.19	5	0.95	NaN	NaN	220000000	4.53e-12	1.14368	zmm	1
kdpg	C04442	105531	0.190615	1.6	39	0.19	5	0.95	NaN	NaN	220000000	4.53e-12	0.322131	zmm	1
nad	C00003	215604	0.107087	1.6	39	0.19	5	0.95	NaN	NaN	220000000	4.53e-12	0.180972	zmm	1
nadp	C00006	5316.16	0	1.6	39	0.19	5	0.95	NaN	NaN	220000000	4.53e-12	0	zmm	1
pep	C00074	14790	0.0109738	1.6	39	0.19	5	0.95	NaN	NaN	220000000	4.53e-12	0.0185453	zmm	1
pyr	C00022	2.53587e+06	0.0643343	1.6	39	0.19	5	0.95	NaN	NaN	220000000	4.53e-12	0.108722	zmm	1
3pg	C00197	25018	0.24099	1.6	54.5	0.19	5	0.95	NaN	NaN	220000000	4.53e-12	0.407263	zmm	1
6pgn	C00345	27211.3	0.0736639	1.6	54.5	0.19	5	0.95	NaN	NaN	220000000	4.53e-12	0.124489	zmm	1
adp	C00008	196682	0.0194143	1.6	54.5	0.19	5	0.95	NaN	NaN	220000000	4.53e-12	0.0328093	zmm	1
amp	C00020	267261	0.00483007	1.6	54.5	0.19	5	0.95	NaN	NaN	220000000	4.53e-12	0.00816261	zmm	1
atp	C00002	239068	0.0744085	1.6	54.5	0.19	5	0.95	NaN	NaN	220000000	4.53e-12	0.125747	zmm	1
g6p	C00092	3.19256e+06	0.11019	1.6	54.5	0.19	5	0.95	NaN	NaN	220000000	4.53e-12	0.186216	zmm	1
gdp	C00035	9363.98	0.372984	1.6	54.5	0.19	5	0.95	NaN	NaN	220000000	4.53e-12	0.630326	zmm	1
glc	C00031	150724288	97.8445	1.6	54.5	0.19	5	0.95	NaN	NaN	220000000	4.53e-12	165.353	zmm	1
gmp	C06193	54755.3	0.178244	1.6	54.5	0.19	5	0.95	NaN	NaN	220000000	4.53e-12	0.301224	zmm	1
[truncated: 9,852 more rows]
