# Supplementary material for: Metabolic imbalance limits fermentation in microbes engineered for high-titer ethanol production
Source: mSystems. 2026 Mar 25;11(4):e00074-26. doi: 10.1128/msystems.00074-26 (PMC13098246; doi:10.1128/msystems.00074-26)
Supplement: File S4 — KEGG metabolite groups. [file msystems.00074-26-s0004.xlsx]

## Sheet: Sheet1
kegg_id	kegg_name	map_id	map_name	category
C00022	Pyruvate	map00010	Glycolysis	Central carbon metabolism
C00024	Acetyl-CoA	map00010	Glycolysis	Central carbon metabolism
C00031	Glucose	map00010	Glycolysis	Central carbon metabolism
C00036	oxaloacetate	map00010	Glycolysis	Central carbon metabolism
C00074	PEP	map00010	Glycolysis	Central carbon metabolism
C00074	Phosphoenolpyruvate	map00010	Glycolysis	Central carbon metabolism
C00085	F6P	map00010	Glycolysis	Central carbon metabolism
C00085	Fructose-6-phosphate	map00010	Glycolysis	Central carbon metabolism
C00103	G1P	map00010	Glycolysis	Central carbon metabolism
C00103	Glucose-1-phosphate	map00010	Glycolysis	Central carbon metabolism
C00111	DHAP	map00010	Glycolysis	Central carbon metabolism
C00197	3PG	map00010	Glycolysis	Central carbon metabolism
C00354	FBP	map00010	Glycolysis	Central carbon metabolism
C00354	Fructose-1-6-bisphosphate	map00010	Glycolysis	Central carbon metabolism
C01159	2_3-Diphosphoglyceric acid	map00010	Glycolysis	Central carbon metabolism
C00042	succinate	map00020	TCA	Central carbon metabolism
C00122	fumarate	map00020	TCA	Central carbon metabolism
C00417	aconitate	map00020	TCA	Central carbon metabolism
C00117	ribose-phosphate	map00030	PPP	Central carbon metabolism
C00198	glucono-δ-lactone	map00030	PPP	Central carbon metabolism
C00257	D-gluconate	map00030	PPP	Central carbon metabolism
C00258	glycerate	map00030	PPP	Central carbon metabolism
C00279	D-erythrose-4-phosphate	map00030	PPP	Central carbon metabolism
C00345	6PGN	map00030	PPP	Central carbon metabolism
C00673	deoxyribose-phosphate	map00030	PPP	Central carbon metabolism
C04442	KDPG	map00030	PPP	Central carbon metabolism
C00092	G6P	map00500	Sugar uptake	Central carbon metabolism
C00092	Glucose-6-phosphate	map00500	Sugar uptake	Central carbon metabolism
C00185	Cellobiose	map00500	Sugar uptake	Central carbon metabolism
C00498	ADP-D-glucose	map00500	Sugar uptake	Central carbon metabolism
C00689	trehalose-6-Phosphate	map00500	Sugar uptake	Central carbon metabolism
C01083	trehalose/sucrose	map00500	Sugar uptake	Central carbon metabolism
C00022	Pyruvate	map00290		Pyruvate metabolism
C00024	Acetyl-CoA	map00290		Pyruvate metabolism
C00109	2-oxobutanoate	map00290		Pyruvate metabolism
C00123	leucine/isoleucine	map00290		Pyruvate metabolism
C00141	2-keto-isovalerate	map00290		Pyruvate metabolism
C00183	valine	map00290		Pyruvate metabolism
C02226	Citraconic acid	map00290		Pyruvate metabolism
C02612	2-Hydroxy-2-methylbutanedioic acid	map00290		Pyruvate metabolism
C00036	oxaloacetate	map00250		Pyruvate metabolism
C00041	alanine	map00250		Pyruvate metabolism
C00042	succinate	map00250		Pyruvate metabolism
C00049	aspartate	map00250		Pyruvate metabolism
C00122	fumarate	map00250		Pyruvate metabolism
C00152	asparagine	map00250		Pyruvate metabolism
C00074	PEP	map00620		Pyruvate metabolism
C00074	Phosphoenolpyruvate	map00620		Pyruvate metabolism
C00083	malonyl-CoA	map00620		Pyruvate metabolism
C00186	lactate	map00620		Pyruvate metabolism
C00227	acetylphosphate	map00620		Pyruvate metabolism
C00002	ATP	map00230		Energy cofactor metabolism
C00008	ADP	map00230		Energy cofactor metabolism
C00020	AMP	map00230		Energy cofactor metabolism
C00035	GDP	map00230		Energy cofactor metabolism
C00044	GTP	map00230		Energy cofactor metabolism
C00064	glutamine	map00230		Energy cofactor metabolism
C00117	ribose-phosphate	map00230		Energy cofactor metabolism
C00130	IMP	map00230		Energy cofactor metabolism
C00144	GMP	map00230		Energy cofactor metabolism
C00147	adenine	map00230		Energy cofactor metabolism
C00224	adenosine 5'-phosphosulfate	map00230		Energy cofactor metabolism
C00242	guanine	map00230		Energy cofactor metabolism
C00262	hypoxanthine	map00230		Energy cofactor metabolism
C00294	inosine	map00230		Energy cofactor metabolism
C00385	xanthine	map00230		Energy cofactor metabolism
C00387	guanosine	map00230		Energy cofactor metabolism
C00655	xanthosine-5-phosphate	map00230		Energy cofactor metabolism
C01762	xanthosine	map00230		Energy cofactor metabolism
C05512	deoxyinosine	map00230		Energy cofactor metabolism
C00015	UDP	map00240		Energy cofactor metabolism
C00055	CMP	map00240		Energy cofactor metabolism
C00063	CTP	map00240		Energy cofactor metabolism
C00105	UMP	map00240		Energy cofactor metabolism
C00106	uracil	map00240		Energy cofactor metabolism
C00178	thymine	map00240		Energy cofactor metabolism
C00214	thymidine	map00240		Energy cofactor metabolism
C00295	orotate	map00240		Energy cofactor metabolism
C00299	uridine	map00240		Energy cofactor metabolism
C00337	dihydroorotate	map00240		Energy cofactor metabolism
C00363	dTDP	map00240		Energy cofactor metabolism
C00365	dUMP	map00240		Energy cofactor metabolism
C00475	cytidine	map00240		Energy cofactor metabolism
C00526	deoxyuridine	map00240		Energy cofactor metabolism
C00705	dCDP	map00240		Energy cofactor metabolism
C01103	orotidine-5'-phosphate	map00240		Energy cofactor metabolism
