# Supplementary material for: Metabolic imbalance limits fermentation in microbes engineered for high-titer ethanol production
Source: mSystems. 2026 Mar 25;11(4):e00074-26. doi: 10.1128/msystems.00074-26 (PMC13098246; doi:10.1128/msystems.00074-26)
Supplement: File S5 — Figure generation code: Jupyter notebook ipynb file. [file msystems.00074-26-s0005.txt]

{
 "cells": [
  {
   "cell_type": "markdown",
   "id": "md-0",
   "metadata": {},
   "source": [
    "# Metabolomics Heatmap Analysis for Publication\n",
    "\n",
    "This notebook generates heatmap figures showing metabolite abundance patterns across growth phases for three microbial species:\n",
    "- *E. coli* (Eco)\n",
    "- *Z. mobilis* (Zmo)  \n",
    "- *T. saccharolyticum* (Tsc)\n",
    "\n",
    "**Workflow:**\n",
    "1. Load LC-MS metabolomics data from single Excel file\n",
    "2. Process and organize data by organism and replicate\n",
    "3. Define metabolite pathways based on KEGG categories\n",
    "4. Generate **Supplemental Figures** (combined replicates)\n",
    "5. Generate **Main Publication Figures** (individual replicates)\n",
    "6. Export cleaned dataset for supplemental materials\n",
    "\n",
    "**Version History:**\n",
    "- 10-21-2025: Original document created (DO)\n",
    "- 11-20-2025: Updated with complete LCMS dataset (DO)\n",
    "- Current: Cleaned for publication (DO)"
   ]
  },
  {
   "cell_type": "markdown",
   "id": "md-1",
   "metadata": {},
   "source": [
    "## 1. Setup and Imports"
   ]
  },
  {
   "cell_type": "code",
   "execution_count": 1,
   "id": "code-2",
   "metadata": {},
   "outputs": [
    {
     "name": "stdout",
     "output_type": "stream",
     "text": [
      "All packages imported successfully.\n"
     ]
    }
   ],
   "source": [
    "# Data analysis\n",
    "import pandas as pd\n",
    "import numpy as np\n",
    "from scipy.stats import zscore\n",
    "from scipy.cluster.hierarchy import linkage, leaves_list\n",
    "from scipy.spatial.distance import pdist\n",
    "\n",
    "# Plotting\n",
    "import matplotlib.pyplot as plt\n",
    "from matplotlib.patches import Patch\n",
    "from matplotlib.colors import ListedColormap\n",
    "from matplotlib.ticker import MaxNLocator\n",
    "from mpl_toolkits.axes_grid1 import make_axes_locatable\n",
    "import seaborn as sns\n",
    "\n",
    "print(\"All packages imported successfully.\")"
   ]
  },
  {
   "cell_type": "markdown",
   "id": "md-3",
   "metadata": {},
   "source": [
    "## 2. Load and Prepare Data\n",
    "\n",
    "Load metabolomics data from a single Excel file containing all organisms and replicates."
   ]
  },
  {
   "cell_type": "code",
   "execution_count": 2,
   "id": "code-4",
   "metadata": {},
   "outputs": [
    {
     "name": "stdout",
     "output_type": "stream",
     "text": [
      "Loaded Additional File X - Quant non-quant.xlsx: 11851 rows, 16 columns\n"
     ]
    },
    {
     "data": {
      "text/html": [
       "<div>\n",
       "<style scoped>\n",
       "    .dataframe tbody tr th:only-of-type {\n",
       "        vertical-align: middle;\n",
       "    }\n",
       "\n",
       "    .dataframe tbody tr th {\n",
       "        vertical-align: top;\n",
       "    }\n",
       "\n",
       "    .dataframe thead th {\n",
       "        text-align: right;\n",
       "    }\n",
       "</style>\n",
       "<table border=\"1\" class=\"dataframe\">\n",
       "  <thead>\n",
       "    <tr style=\"text-align: right;\">\n",
       "      <th></th>\n",
       "      <th>compound</th>\n",
       "      <th>compoundId</th>\n",
       "      <th>peakAreaTop</th>\n",
       "      <th>extract concentration (uM)</th>\n",
       "      <th>volume of metabolite extraction buffer (mL)</th>\n",
       "      <th>time (hrs)</th>\n",
       "      <th>OD</th>\n",
       "      <th>volume taken from culture (mL)</th>\n",
       "      <th>ODxml</th>\n",
       "      <th>OD_correction</th>\n",
       "      <th>corrected_peakAreaTop</th>\n",
       "      <th>cell_no</th>\n",
       "      <th>cell volume (mL)</th>\n",
       "      <th>intracellular concentration (mM)</th>\n",
       "      <th>microbe</th>\n",
       "      <th>replicate</th>\n",
       "    </tr>\n",
       "  </thead>\n",
       "  <tbody>\n",
       "    <tr>\n",
       "      <th>0</th>\n",
       "      <td>3pg</td>\n",
       "      <td>C00197</td>\n",
       "      <td>526815.19</td>\n",
       "      <td>0.157728</td>\n",
       "      <td>1.6</td>\n",
       "      <td>0.0</td>\n",
       "      <td>0.05</td>\n",
       "      <td>8.0</td>\n",
       "      <td>0.4</td>\n",
       "      <td>NaN</td>\n",
       "      <td>NaN</td>\n",
       "      <td>885416666.7</td>\n",
       "      <td>6.600000e-13</td>\n",
       "      <td>1.079635</td>\n",
       "      <td>eco</td>\n",
       "      <td>1</td>\n",
       "    </tr>\n",
       "    <tr>\n",
       "      <th>1</th>\n",
       "      <td>accoa</td>\n",
       "      <td>C00024</td>\n",
       "      <td>216349.50</td>\n",
       "      <td>0.031041</td>\n",
       "      <td>1.6</td>\n",
       "      <td>0.0</td>\n",
       "      <td>0.05</td>\n",
       "      <td>8.0</td>\n",
       "      <td>0.4</td>\n",
       "      <td>NaN</td>\n",
       "      <td>NaN</td>\n",
       "      <td>885416666.7</td>\n",
       "      <td>6.600000e-13</td>\n",
       "      <td>0.212475</td>\n",
       "      <td>eco</td>\n",
       "      <td>1</td>\n",
       "    </tr>\n",
       "    <tr>\n",
       "      <th>2</th>\n",
       "      <td>adp</td>\n",
       "      <td>C00008</td>\n",
       "      <td>262997.84</td>\n",
       "      <td>0.062460</td>\n",
       "      <td>1.6</td>\n",
       "      <td>0.0</td>\n",
       "      <td>0.05</td>\n",
       "      <td>8.0</td>\n",
       "      <td>0.4</td>\n",
       "      <td>NaN</td>\n",
       "      <td>NaN</td>\n",
       "      <td>885416666.7</td>\n",
       "      <td>6.600000e-13</td>\n",
       "      <td>0.427531</td>\n",
       "      <td>eco</td>\n",
       "      <td>1</td>\n",
       "    </tr>\n",
       "    <tr>\n",
       "      <th>3</th>\n",
       "      <td>amp</td>\n",
       "      <td>C00020</td>\n",
       "      <td>58047.21</td>\n",
       "      <td>0.006284</td>\n",
       "      <td>1.6</td>\n",
       "      <td>0.0</td>\n",
       "      <td>0.05</td>\n",
       "      <td>8.0</td>\n",
       "      <td>0.4</td>\n",
       "      <td>NaN</td>\n",
       "      <td>NaN</td>\n",
       "      <td>885416666.7</td>\n",
       "      <td>6.600000e-13</td>\n",
       "      <td>0.043010</td>\n",
       "      <td>eco</td>\n",
       "      <td>1</td>\n",
       "    </tr>\n",
       "    <tr>\n",
       "      <th>4</th>\n",
       "      <td>atp</td>\n",
       "      <td>C00002</td>\n",
       "      <td>2952111.75</td>\n",
       "      <td>0.450104</td>\n",
       "      <td>1.6</td>\n",
       "      <td>0.0</td>\n",
       "      <td>0.05</td>\n",
       "      <td>8.0</td>\n",
       "      <td>0.4</td>\n",
       "      <td>NaN</td>\n",
       "      <td>NaN</td>\n",
       "      <td>885416666.7</td>\n",
       "      <td>6.600000e-13</td>\n",
       "      <td>3.080923</td>\n",
       "      <td>eco</td>\n",
       "      <td>1</td>\n",
       "    </tr>\n",
       "  </tbody>\n",
       "</table>\n",
       "</div>"
      ],
      "text/plain": [
       "  compound compoundId  peakAreaTop  extract concentration (uM)  \\\n",
       "0      3pg     C00197    526815.19                    0.157728   \n",
       "1    accoa     C00024    216349.50                    0.031041   \n",
       "2      adp     C00008    262997.84                    0.062460   \n",
       "3      amp     C00020     58047.21                    0.006284   \n",
       "4      atp     C00002   2952111.75                    0.450104   \n",
       "\n",
       "   volume of metabolite extraction buffer (mL)  time (hrs)    OD  \\\n",
       "0                                          1.6         0.0  0.05   \n",
       "1                                          1.6         0.0  0.05   \n",
       "2                                          1.6         0.0  0.05   \n",
       "3                                          1.6         0.0  0.05   \n",
       "4                                          1.6         0.0  0.05   \n",
       "\n",
       "   volume taken from culture (mL)  ODxml  OD_correction  \\\n",
       "0                             8.0    0.4            NaN   \n",
       "1                             8.0    0.4            NaN   \n",
       "2                             8.0    0.4            NaN   \n",
       "3                             8.0    0.4            NaN   \n",
       "4                             8.0    0.4            NaN   \n",
       "\n",
       "   corrected_peakAreaTop      cell_no  cell volume (mL)  \\\n",
       "0                    NaN  885416666.7      6.600000e-13   \n",
       "1                    NaN  885416666.7      6.600000e-13   \n",
       "2                    NaN  885416666.7      6.600000e-13   \n",
       "3                    NaN  885416666.7      6.600000e-13   \n",
       "4                    NaN  885416666.7      6.600000e-13   \n",
       "\n",
       "   intracellular concentration (mM) microbe  replicate  \n",
       "0                          1.079635     eco          1  \n",
       "1                          0.212475     eco          1  \n",
       "2                          0.427531     eco          1  \n",
       "3                          0.043010     eco          1  \n",
       "4                          3.080923     eco          1  "
      ]
     },
     "execution_count": 2,
     "metadata": {},
     "output_type": "execute_result"
    }
   ],
   "source": [
    "# Load the complete dataset\n",
    "data_file = 'Additional File X - Quant non-quant.xlsx'\n",
    "df_raw = pd.read_excel(data_file)\n",
    "\n",
    "print(f\"Loaded {data_file}: {df_raw.shape[0]} rows, {df_raw.shape[1]} columns\")\n",
    "df_raw.head()"
   ]
  },
  {
   "cell_type": "code",
   "execution_count": 3,
   "id": "code-5",
   "metadata": {},
   "outputs": [
    {
     "data": {
      "text/html": [
       "<div>\n",
       "<style scoped>\n",
       "    .dataframe tbody tr th:only-of-type {\n",
       "        vertical-align: middle;\n",
       "    }\n",
       "\n",
       "    .dataframe tbody tr th {\n",
       "        vertical-align: top;\n",
       "    }\n",
       "\n",
       "    .dataframe thead th {\n",
       "        text-align: right;\n",
       "    }\n",
       "</style>\n",
       "<table border=\"1\" class=\"dataframe\">\n",
       "  <thead>\n",
       "    <tr style=\"text-align: right;\">\n",
       "      <th></th>\n",
       "      <th>compound</th>\n",
       "      <th>compoundId</th>\n",
       "      <th>peakAreaTop</th>\n",
       "      <th>extract concentration (uM)</th>\n",
       "      <th>volume of metabolite extraction buffer (mL)</th>\n",
       "      <th>time (hrs)</th>\n",
       "      <th>OD</th>\n",
       "      <th>volume taken from culture (mL)</th>\n",
       "      <th>ODxml</th>\n",
       "      <th>OD_correction</th>\n",
       "      <th>corrected_peakAreaTop</th>\n",
       "      <th>cell_no</th>\n",
       "      <th>cell volume (mL)</th>\n",
       "      <th>intracellular concentration (mM)</th>\n",
       "      <th>microbe</th>\n",
       "      <th>replicate</th>\n",
       "    </tr>\n",
       "  </thead>\n",
       "  <tbody>\n",
       "    <tr>\n",
       "      <th>0</th>\n",
       "      <td>3pg</td>\n",
       "      <td>C00197</td>\n",
       "      <td>526815.19</td>\n",
       "      <td>0.157728</td>\n",
       "      <td>1.6</td>\n",
       "      <td>0.0</td>\n",
       "      <td>0.05</td>\n",
       "      <td>8.0</td>\n",
       "      <td>0.4</td>\n",
       "      <td>NaN</td>\n",
       "      <td>1317037.975</td>\n",
       "      <td>885416666.7</td>\n",
       "      <td>6.600000e-13</td>\n",
       "      <td>1.079635</td>\n",
       "      <td>Eco</td>\n",
       "      <td>1</td>\n",
       "    </tr>\n",
       "    <tr>\n",
       "      <th>1</th>\n",
       "      <td>accoa</td>\n",
       "      <td>C00024</td>\n",
       "      <td>216349.50</td>\n",
       "      <td>0.031041</td>\n",
       "      <td>1.6</td>\n",
       "      <td>0.0</td>\n",
       "      <td>0.05</td>\n",
       "      <td>8.0</td>\n",
       "      <td>0.4</td>\n",
       "      <td>NaN</td>\n",
       "      <td>540873.750</td>\n",
       "      <td>885416666.7</td>\n",
       "      <td>6.600000e-13</td>\n",
       "      <td>0.212475</td>\n",
       "      <td>Eco</td>\n",
       "      <td>1</td>\n",
       "    </tr>\n",
       "    <tr>\n",
       "      <th>2</th>\n",
       "      <td>adp</td>\n",
       "      <td>C00008</td>\n",
       "      <td>262997.84</td>\n",
       "      <td>0.062460</td>\n",
       "      <td>1.6</td>\n",
       "      <td>0.0</td>\n",
       "      <td>0.05</td>\n",
       "      <td>8.0</td>\n",
       "      <td>0.4</td>\n",
       "      <td>NaN</td>\n",
       "      <td>657494.600</td>\n",
       "      <td>885416666.7</td>\n",
       "      <td>6.600000e-13</td>\n",
       "      <td>0.427531</td>\n",
       "      <td>Eco</td>\n",
       "      <td>1</td>\n",
       "    </tr>\n",
       "    <tr>\n",
       "      <th>3</th>\n",
       "      <td>amp</td>\n",
       "      <td>C00020</td>\n",
       "      <td>58047.21</td>\n",
       "      <td>0.006284</td>\n",
       "      <td>1.6</td>\n",
       "      <td>0.0</td>\n",
       "      <td>0.05</td>\n",
       "      <td>8.0</td>\n",
       "      <td>0.4</td>\n",
       "      <td>NaN</td>\n",
       "      <td>145118.025</td>\n",
       "      <td>885416666.7</td>\n",
       "      <td>6.600000e-13</td>\n",
       "      <td>0.043010</td>\n",
       "      <td>Eco</td>\n",
       "      <td>1</td>\n",
       "    </tr>\n",
       "    <tr>\n",
       "      <th>4</th>\n",
       "      <td>atp</td>\n",
       "      <td>C00002</td>\n",
       "      <td>2952111.75</td>\n",
       "      <td>0.450104</td>\n",
       "      <td>1.6</td>\n",
       "      <td>0.0</td>\n",
       "      <td>0.05</td>\n",
       "      <td>8.0</td>\n",
       "      <td>0.4</td>\n",
       "      <td>NaN</td>\n",
       "      <td>7380279.375</td>\n",
       "      <td>885416666.7</td>\n",
       "      <td>6.600000e-13</td>\n",
       "      <td>3.080923</td>\n",
       "      <td>Eco</td>\n",
       "      <td>1</td>\n",
       "    </tr>\n",
       "  </tbody>\n",
       "</table>\n",
       "</div>"
      ],
      "text/plain": [
       "  compound compoundId  peakAreaTop  extract concentration (uM)  \\\n",
       "0      3pg     C00197    526815.19                    0.157728   \n",
       "1    accoa     C00024    216349.50                    0.031041   \n",
       "2      adp     C00008    262997.84                    0.062460   \n",
       "3      amp     C00020     58047.21                    0.006284   \n",
       "4      atp     C00002   2952111.75                    0.450104   \n",
       "\n",
       "   volume of metabolite extraction buffer (mL)  time (hrs)    OD  \\\n",
       "0                                          1.6         0.0  0.05   \n",
       "1                                          1.6         0.0  0.05   \n",
       "2                                          1.6         0.0  0.05   \n",
       "3                                          1.6         0.0  0.05   \n",
       "4                                          1.6         0.0  0.05   \n",
       "\n",
       "   volume taken from culture (mL)  ODxml  OD_correction  \\\n",
       "0                             8.0    0.4            NaN   \n",
       "1                             8.0    0.4            NaN   \n",
       "2                             8.0    0.4            NaN   \n",
       "3                             8.0    0.4            NaN   \n",
       "4                             8.0    0.4            NaN   \n",
       "\n",
       "   corrected_peakAreaTop      cell_no  cell volume (mL)  \\\n",
       "0            1317037.975  885416666.7      6.600000e-13   \n",
       "1             540873.750  885416666.7      6.600000e-13   \n",
       "2             657494.600  885416666.7      6.600000e-13   \n",
       "3             145118.025  885416666.7      6.600000e-13   \n",
       "4            7380279.375  885416666.7      6.600000e-13   \n",
       "\n",
       "   intracellular concentration (mM) microbe  replicate  \n",
       "0                          1.079635     Eco          1  \n",
       "1                          0.212475     Eco          1  \n",
       "2                          0.427531     Eco          1  \n",
       "3                          0.043010     Eco          1  \n",
       "4                          3.080923     Eco          1  "
      ]
     },
     "execution_count": 3,
     "metadata": {},
     "output_type": "execute_result"
    }
   ],
   "source": [
    "# Standardize microbe names\n",
    "rename_dict = {\n",
    "    'tsac': 'Tsc',\n",
    "    'zmm': 'Zmo',\n",
    "    'eco': 'Eco'\n",
    "}\n",
    "df_raw['microbe'] = df_raw['microbe'].replace(rename_dict)\n",
    "\n",
    "# Standardize compound names (lowercase)\n",
    "df_raw['compound'] = df_raw['compound'].str.lower()\n",
    "\n",
    "# Calculate OD-corrected peak areas\n",
    "df_raw['corrected_peakAreaTop'] = df_raw['peakAreaTop'] / df_raw['ODxml']\n",
    "\n",
    "df_raw.head()"
   ]
  },
  {
   "cell_type": "code",
   "execution_count": 4,
   "id": "code-6",
   "metadata": {},
   "outputs": [
    {
     "name": "stdout",
     "output_type": "stream",
     "text": [
      "Created 6 organism-replicate dataframes\n"
     ]
    }
   ],
   "source": [
    "# Organize data by organism and replicate\n",
    "dfs = {}\n",
    "for microbe in df_raw['microbe'].unique():\n",
    "    for rep in df_raw['replicate'].unique():\n",
    "        subset = df_raw[(df_raw['microbe'] == microbe) & (df_raw['replicate'] == rep)].copy()\n",
    "        dfs[(microbe, rep)] = subset\n",
    "\n",
    "print(f\"Created {len(dfs)} organism-replicate dataframes\")"
   ]
  },
  {
   "cell_type": "markdown",
   "id": "md-7",
   "metadata": {},
   "source": [
    "## 3. Define Metabolic Pathways\n",
    "\n",
    "Load pathway information from Excel file and organize into categories."
   ]
  },
  {
   "cell_type": "code",
   "execution_count": 5,
   "id": "code-8",
   "metadata": {},
   "outputs": [
    {
     "name": "stdout",
     "output_type": "stream",
     "text": [
      "Loaded kegg_pathway_info.xlsx: 86 entries\n"
     ]
    },
    {
     "data": {
      "text/html": [
       "<div>\n",
       "<style scoped>\n",
       "    .dataframe tbody tr th:only-of-type {\n",
       "        vertical-align: middle;\n",
       "    }\n",
       "\n",
       "    .dataframe tbody tr th {\n",
       "        vertical-align: top;\n",
       "    }\n",
       "\n",
       "    .dataframe thead th {\n",
       "        text-align: right;\n",
       "    }\n",
       "</style>\n",
       "<table border=\"1\" class=\"dataframe\">\n",
       "  <thead>\n",
       "    <tr style=\"text-align: right;\">\n",
       "      <th></th>\n",
       "      <th>Unnamed: 0</th>\n",
       "      <th>kegg_id</th>\n",
       "      <th>kegg_name</th>\n",
       "      <th>map_id</th>\n",
       "      <th>map_name</th>\n",
       "      <th>category</th>\n",
       "    </tr>\n",
       "  </thead>\n",
       "  <tbody>\n",
       "    <tr>\n",
       "      <th>0</th>\n",
       "      <td>0</td>\n",
       "      <td>C00022</td>\n",
       "      <td>Pyruvate</td>\n",
       "      <td>map00010</td>\n",
       "      <td>Glycolysis</td>\n",
       "      <td>Central carbon metabolism</td>\n",
       "    </tr>\n",
       "    <tr>\n",
       "      <th>1</th>\n",
       "      <td>1</td>\n",
       "      <td>C00024</td>\n",
       "      <td>Acetyl-CoA</td>\n",
       "      <td>map00010</td>\n",
       "      <td>Glycolysis</td>\n",
       "      <td>Central carbon metabolism</td>\n",
       "    </tr>\n",
       "    <tr>\n",
       "      <th>2</th>\n",
       "      <td>2</td>\n",
       "      <td>C00031</td>\n",
       "      <td>Glucose</td>\n",
       "      <td>map00010</td>\n",
       "      <td>Glycolysis</td>\n",
       "      <td>Central carbon metabolism</td>\n",
       "    </tr>\n",
       "    <tr>\n",
       "      <th>3</th>\n",
       "      <td>3</td>\n",
       "      <td>C00036</td>\n",
       "      <td>oxaloacetate</td>\n",
       "      <td>map00010</td>\n",
       "      <td>Glycolysis</td>\n",
       "      <td>Central carbon metabolism</td>\n",
       "    </tr>\n",
       "    <tr>\n",
       "      <th>4</th>\n",
       "      <td>4</td>\n",
       "      <td>C00074</td>\n",
       "      <td>PEP</td>\n",
       "      <td>map00010</td>\n",
       "      <td>Glycolysis</td>\n",
       "      <td>Central carbon metabolism</td>\n",
       "    </tr>\n",
       "  </tbody>\n",
       "</table>\n",
       "</div>"
      ],
      "text/plain": [
       "   Unnamed: 0 kegg_id     kegg_name    map_id    map_name  \\\n",
       "0           0  C00022      Pyruvate  map00010  Glycolysis   \n",
       "1           1  C00024    Acetyl-CoA  map00010  Glycolysis   \n",
       "2           2  C00031       Glucose  map00010  Glycolysis   \n",
       "3           3  C00036  oxaloacetate  map00010  Glycolysis   \n",
       "4           4  C00074           PEP  map00010  Glycolysis   \n",
       "\n",
       "                    category  \n",
       "0  Central carbon metabolism  \n",
       "1  Central carbon metabolism  \n",
       "2  Central carbon metabolism  \n",
       "3  Central carbon metabolism  \n",
       "4  Central carbon metabolism  "
      ]
     },
     "execution_count": 5,
     "metadata": {},
     "output_type": "execute_result"
    }
   ],
   "source": [
    "# Load pathway information from file\n",
    "pathway_file = 'kegg_pathway_info.xlsx'\n",
    "df_pathways = pd.read_excel(pathway_file)\n",
    "\n",
    "print(f\"Loaded {pathway_file}: {df_pathways.shape[0]} entries\")\n",
    "df_pathways.head()"
   ]
  },
  {
   "cell_type": "code",
   "execution_count": 6,
   "id": "code-9",
   "metadata": {},
   "outputs": [
    {
     "name": "stdout",
     "output_type": "stream",
     "text": [
      "Central carbon metabolism: 32 KEGG IDs\n",
      "Pyruvate metabolism: 19 KEGG IDs\n",
      "Energy cofactor metabolism: 35 KEGG IDs\n"
     ]
    }
   ],
   "source": [
    "# Define the pathways to plot\n",
    "pathways_info = [\n",
    "    {\n",
    "        'name': 'Central carbon metabolism',\n",
    "        'data': df_pathways[df_pathways['category'] == 'Central carbon metabolism'],\n",
    "        'map_colors': {\n",
    "            'Glycolysis': '#D55E00',      # Vermillion\n",
    "            'TCA': '#0072B2',              # Blue\n",
    "            'PPP': '#009E73',              # Bluish green\n",
    "            'Sugar uptake': '#F0E442'     # Yellow\n",
    "        }\n",
    "    },\n",
    "    {\n",
    "        'name': 'Pyruvate metabolism',\n",
    "        'data': df_pathways[df_pathways['category'] == 'Pyruvate metabolism'],\n",
    "        'map_colors': {}\n",
    "    },\n",
    "    {\n",
    "        'name': 'Energy cofactor metabolism',\n",
    "        'data': df_pathways[df_pathways['category'] == 'Energy cofactor metabolism'],\n",
    "        'map_colors': {}\n",
    "    }\n",
    "]\n",
    "\n",
    "# Print pathway statistics\n",
    "for p in pathways_info:\n",
    "    n_kegg = len(p['data'])\n",
    "    print(f\"{p['name']}: {n_kegg} KEGG IDs\")"
   ]
  },
  {
   "cell_type": "markdown",
   "id": "md-10",
   "metadata": {},
   "source": [
    "## 4. Define Growth Phase Transitions\n",
    "\n",
    "Set transition times between growth phases for each organism and replicate."
   ]
  },
  {
   "cell_type": "code",
   "execution_count": 7,
   "id": "code-11",
   "metadata": {},
   "outputs": [],
   "source": [
    "# Growth transitions dictionary for adding column coloring\n",
    "growth_transitions = {\n",
    "    ('Zmo', 1): [104.5, 173],\n",
    "    ('Zmo', 2): [104.5, 169],\n",
    "    ('Eco', 1): [28.75, 93.5],\n",
    "    ('Eco', 2): [28.75, 93.5],\n",
    "    ('Tsc', 1): [40, 142],\n",
    "    ('Tsc', 2): [36, 127],\n",
    "}\n",
    "\n",
    "# Define colors for each phase\n",
    "phase_colors = {\n",
    "    'log-phase': '#4a4a4a',           # Dark gray\n",
    "    'growth-uncoupled': '#808080',     # Gray\n",
    "    'no-fermentation': '#bfbfbf'       # Light gray\n",
    "}"
   ]
  },
  {
   "cell_type": "markdown",
   "id": "md-12",
   "metadata": {},
   "source": [
    "## 5. Data Processing Functions\n",
    "\n",
    "Helper functions for:\n",
    "- Preparing data matrices for heatmaps\n",
    "- Filtering by pathway\n",
    "- Clustering metabolites\n",
    "- Assigning growth phase colors\n",
    "- Formatting plot elements"
   ]
  },
  {
   "cell_type": "code",
   "execution_count": 8,
   "id": "code-13",
   "metadata": {},
   "outputs": [
    {
     "name": "stdout",
     "output_type": "stream",
     "text": [
      "Helper functions loaded successfully.\n"
     ]
    }
   ],
   "source": [
    "def prepare_matrix(dfs, organism, replicate=None, mode=\"single\"):\n",
    "    \"\"\"\n",
    "    Return z-scored pivot table.\n",
    "    \n",
    "    Parameters:\n",
    "    -----------\n",
    "    dfs : dict\n",
    "        Dictionary of dataframes keyed by (organism, replicate)\n",
    "    organism : str\n",
    "        'Eco', 'Zmo', or 'Tsc'\n",
    "    replicate : int\n",
    "        Replicate number (used only in single mode)\n",
    "    mode : str\n",
    "        'single' for one replicate or 'combined' for both\n",
    "    \n",
    "    Returns:\n",
    "    --------\n",
    "    pd.DataFrame\n",
    "        Z-scored matrix with compounds as rows, time points as columns\n",
    "    \"\"\"\n",
    "    if mode == \"single\":\n",
    "        reps = [replicate]\n",
    "    else:  # combined\n",
    "        reps = [1, 2]\n",
    "\n",
    "    mats = []\n",
    "    for rep in reps:\n",
    "        met_data = dfs[(organism, rep)]\n",
    "        pivot = met_data.pivot_table(\n",
    "            index=\"compound\", \n",
    "            columns=\"time (hrs)\", \n",
    "            values=\"peakAreaTop\",\n",
    "            aggfunc=\"mean\", \n",
    "            fill_value=0\n",
    "        )\n",
    "        pivot = pd.DataFrame(\n",
    "            zscore(pivot, axis=1, nan_policy=\"omit\"),\n",
    "            index=pivot.index, \n",
    "            columns=pivot.columns\n",
    "        )\n",
    "        pivot.columns = [f\"Rep{rep}_T{c:.0f}\" for c in pivot.columns]\n",
    "        mats.append(pivot)\n",
    "\n",
    "    df = pd.concat(mats, axis=1) if len(mats) > 1 else mats[0]\n",
    "    return df.fillna(0)\n",
    "\n",
    "\n",
    "def filter_pathway(df, pathway_df, df_raw):\n",
    "    \"\"\"\n",
    "    Filter dataframe to include only compounds in specified pathway.\n",
    "    \n",
    "    Parameters:\n",
    "    -----------\n",
    "    df : pd.DataFrame\n",
    "        Full data matrix\n",
    "    pathway_df : pd.DataFrame\n",
    "        Pathway dataframe with 'kegg_id' column\n",
    "    df_raw : pd.DataFrame\n",
    "        Raw data for compound-to-KEGG mapping\n",
    "    \n",
    "    Returns:\n",
    "    --------\n",
    "    pd.DataFrame\n",
    "        Filtered matrix\n",
    "    \"\"\"\n",
    "    # Create mapping from compound name to compoundId\n",
    "    compound_to_id = df_raw[['compound', 'compoundId']].drop_duplicates().set_index('compound')['compoundId'].to_dict()\n",
    "    \n",
    "    # Get the compoundIds for compounds in the dataframe\n",
    "    df_compound_ids = [compound_to_id.get(idx) for idx in df.index]\n",
    "    \n",
    "    # Filter to only include rows where compoundId is in pathway_df's kegg_id column\n",
    "    mask = [cid in pathway_df['kegg_id'].values if cid is not None else False \n",
    "            for cid in df_compound_ids]\n",
    "    \n",
    "    return df[mask]\n",
    "\n",
    "\n",
    "def cluster_rows(df):\n",
    "    \"\"\"\n",
    "    Hierarchically cluster rows using correlation distance.\n",
    "    \n",
    "    Parameters:\n",
    "    -----------\n",
    "    df : pd.DataFrame\n",
    "        Data matrix to cluster\n",
    "    \n",
    "    Returns:\n",
    "    --------\n",
    "    pd.DataFrame\n",
    "        Reordered dataframe with rows clustered\n",
    "    \"\"\"\n",
    "    if len(df) <= 1:\n",
    "        return df\n",
    "    row_link = linkage(pdist(df, metric=\"correlation\"), method=\"average\")\n",
    "    order = leaves_list(row_link)\n",
    "    return df.iloc[order]\n",
    "\n",
    "\n",
    "def assign_phase_color(timepoint, transitions):\n",
    "    \"\"\"\n",
    "    Assign phase color based on timepoint value.\n",
    "    \n",
    "    Parameters:\n",
    "    -----------\n",
    "    timepoint : float\n",
    "        Time point in hours\n",
    "    transitions : list\n",
    "        [transition_1, transition_2] transition times\n",
    "    \n",
    "    Returns:\n",
    "    --------\n",
    "    str\n",
    "        Hex color code for the growth phase\n",
    "    \"\"\"\n",
    "    transition_1, transition_2 = transitions\n",
    "    \n",
    "    if timepoint <= transition_1:\n",
    "        return phase_colors['log-phase']\n",
    "    elif timepoint <= transition_2:\n",
    "        return phase_colors['growth-uncoupled']\n",
    "    else:\n",
    "        return phase_colors['no-fermentation']\n",
    "\n",
    "\n",
    "def format_yticks(ax, df_raw):\n",
    "    \"\"\"\n",
    "    Format y-axis labels with KEGG ID and compound name.\n",
    "    \n",
    "    Parameters:\n",
    "    -----------\n",
    "    ax : matplotlib.axes.Axes\n",
    "        Axes object to format\n",
    "    df_raw : pd.DataFrame\n",
    "        Raw data for compound-to-KEGG mapping\n",
    "    \"\"\"\n",
    "    compound_to_id = df_raw[['compound', 'compoundId']].drop_duplicates().set_index('compound')['compoundId'].to_dict()\n",
    "    \n",
    "    labels = []\n",
    "    for t in ax.get_yticklabels():\n",
    "        name = t.get_text()\n",
    "        compound_id = compound_to_id.get(name)\n",
    "        labels.append(f\"{compound_id}: {name}\" if compound_id and pd.notna(compound_id) else name)\n",
    "    ax.set_yticklabels(labels, fontsize=6, rotation=0)\n",
    "\n",
    "\n",
    "def add_phase_strip(ax, fig, colors):\n",
    "    \"\"\"\n",
    "    Add colored strip above heatmap indicating growth phases.\n",
    "    \n",
    "    Parameters:\n",
    "    -----------\n",
    "    ax : matplotlib.axes.Axes\n",
    "        Axes to add strip above\n",
    "    fig : matplotlib.figure.Figure\n",
    "        Figure object\n",
    "    colors : list\n",
    "        List of colors for each column\n",
    "    \"\"\"\n",
    "    divider = make_axes_locatable(ax)\n",
    "    axcol = divider.append_axes(\"top\", size=\"6%\", pad=0.05)\n",
    "    axcol.imshow(np.arange(len(colors)).reshape(1, -1), aspect=\"auto\",\n",
    "                 cmap=ListedColormap(colors), vmin=0, vmax=len(colors)-1)\n",
    "    axcol.set_xticks([])\n",
    "    axcol.set_yticks([])\n",
    "    for s in axcol.spines.values():\n",
    "        s.set_visible(False)\n",
    "\n",
    "print(\"Helper functions loaded successfully.\")"
   ]
  },
  {
   "cell_type": "markdown",
   "id": "md-14",
   "metadata": {},
   "source": [
    "## 6. Main Plotting Function\n",
    "\n",
    "Generate multi-panel heatmap figures with:\n",
    "- Three panels (one per pathway)\n",
    "- Hierarchical clustering of metabolites\n",
    "- Growth phase color annotations\n",
    "- Z-score normalized values\n",
    "\n",
    "Generate supplemental figures:\n",
    " - One plot for each organism\n",
    " - Both replicates\n",
    " - All metabolites"
   ]
  },
  {
   "cell_type": "code",
   "execution_count": 11,
   "id": "code-15",
   "metadata": {},
   "outputs": [
    {
     "name": "stdout",
     "output_type": "stream",
     "text": [
      "Main plotting function loaded.\n"
     ]
    }
   ],
   "source": [
    "def plot_organism(dfs, organism, pathways_info, df_raw,\n",
    "                  growth_transitions, phase_colors, mode=\"single\"):\n",
    "    \"\"\"\n",
    "    Generate multi-panel heatmap figures, main figures for publication.\n",
    "    \n",
    "    Parameters:\n",
    "    -----------\n",
    "    dfs : dict\n",
    "        Dictionary of dataframes\n",
    "    organism : str\n",
    "        'Eco', 'Zmo', or 'Tsc'\n",
    "    pathways_info : list\n",
    "        List of pathway dictionaries\n",
    "    df_raw : pd.DataFrame\n",
    "        Raw data for compound mapping\n",
    "    growth_transitions : dict\n",
    "        Growth phase transition times\n",
    "    phase_colors : dict\n",
    "        Color scheme for growth phases\n",
    "    mode : str\n",
    "        'single' or 'combined'\n",
    "    \"\"\"\n",
    "    replicates = [1, 2] if mode == \"single\" else [1]\n",
    "\n",
    "    for replicate in replicates:\n",
    "        # First pass: compute heights\n",
    "        heights = []\n",
    "        for p in pathways_info:\n",
    "            m = prepare_matrix(dfs, organism, replicate, mode)\n",
    "            f = filter_pathway(m, p[\"data\"], df_raw)\n",
    "            heights.append(len(f))\n",
    "\n",
    "        total_h = max(6, min(30, sum(heights) * 0.16))\n",
    "        fig, axes = plt.subplots(3, 1, figsize=(4, total_h), \n",
    "                                gridspec_kw={\"height_ratios\": heights})\n",
    "        fig.subplots_adjust(hspace=0.11)\n",
    "\n",
    "        for idx, p in enumerate(pathways_info):\n",
    "            m = prepare_matrix(dfs, organism, replicate, mode)\n",
    "            f = filter_pathway(m, p[\"data\"], df_raw)\n",
    "            c = cluster_rows(f)\n",
    "\n",
    "            # Determine growth phase colors\n",
    "            col_colors = []\n",
    "            for col in c.columns:\n",
    "                rep_num = int(col.split(\"_T\")[0].replace(\"Rep\", \"\"))\n",
    "                tp = float(col.split(\"_T\")[1])\n",
    "                col_colors.append(assign_phase_color(tp, growth_transitions[(organism, rep_num)]))\n",
    "\n",
    "            ax = axes[idx]\n",
    "            showx = idx == 2\n",
    "            \n",
    "            sns.heatmap(c, cmap=\"RdYlBu_r\", ax=ax,\n",
    "                       cbar=(idx == 0), yticklabels=True,\n",
    "                       xticklabels=showx, linewidths=0)\n",
    "\n",
    "            ax.yaxis.tick_right()\n",
    "            ax.yaxis.set_label_position(\"right\")\n",
    "            format_yticks(ax, df_raw)\n",
    "\n",
    "            if showx:\n",
    "                xt = [t.get_text().split(\"_T\")[1] for t in ax.get_xticklabels()]\n",
    "                ax.set_xticklabels(xt, rotation=90, fontsize=8)\n",
    "\n",
    "            ax.tick_params(axis=\"both\", length=0)\n",
    "\n",
    "            # Axis labels\n",
    "            if idx == 1:\n",
    "                ax.set_ylabel(\"Compound\", fontweight='bold', fontsize=10)\n",
    "            else:\n",
    "                ax.set_ylabel(\"\")\n",
    "            \n",
    "            if idx == 2:\n",
    "                ax.set_xlabel(\"Time (h)\", fontweight=\"bold\", fontsize=10)\n",
    "\n",
    "            # Panel title\n",
    "            title_pad = 20 if idx == 0 else 3\n",
    "            ax.set_title(p[\"name\"], fontsize=10, fontweight=\"normal\", pad=title_pad)\n",
    "\n",
    "            # Growth phase strip (top panel only)\n",
    "            if idx == 0:\n",
    "                add_phase_strip(ax, fig, col_colors)\n",
    "\n",
    "            # Reposition colorbar (top panel only)\n",
    "            if idx == 0:\n",
    "                cbar = ax.collections[0].colorbar\n",
    "                cbar.remove()\n",
    "                \n",
    "                mappable = axes[0].collections[0]\n",
    "                bbox = axes[2].get_position()\n",
    "                \n",
    "                cbar_width = bbox.width * 0.3\n",
    "                cbar_height = 0.01\n",
    "                \n",
    "                cax = fig.add_axes([\n",
    "                    bbox.x1 + 0.01,\n",
    "                    bbox.y0 - 0.03,\n",
    "                    cbar_width,\n",
    "                    cbar_height\n",
    "                ])\n",
    "                \n",
    "                cbar = plt.colorbar(mappable, cax=cax, orientation=\"horizontal\")\n",
    "                cbar.set_label(\"Z-score\", rotation=0, labelpad=1, fontsize=8)\n",
    "                cbar.ax.tick_params(labelsize=8, length=0, rotation=90)\n",
    "                cbar.outline.set_visible(False)\n",
    "                cbar.ax.xaxis.set_ticks_position('bottom')\n",
    "                cbar.ax.xaxis.set_label_position('bottom')\n",
    "                cbar.locator = MaxNLocator(nbins=5)\n",
    "                cbar.update_ticks()\n",
    "\n",
    "        # Figure title\n",
    "        name_map = {\"Zmo\": \"Z. mobilis\", \"Eco\": \"E. coli\", \"Tsc\": \"T. saccharolyticum\"}\n",
    "        title = f\"{name_map[organism]}\"\n",
    "        if mode == \"combined\":\n",
    "            title += \" (Combined Replicates)\"\n",
    "        fig.suptitle(title, fontsize=16, y=0.95, style=\"italic\")\n",
    "\n",
    "        # Growth phase legend\n",
    "        top_bbox = axes[0].get_position()\n",
    "        legend = [Patch(facecolor=\"none\", edgecolor=\"none\", label=\"Growth Phase:\")]\n",
    "        for ph, col in phase_colors.items():\n",
    "            legend.append(Patch(facecolor=col, label=f\"  {ph}\"))\n",
    "\n",
    "        fig.legend(handles=legend,\n",
    "                  bbox_to_anchor=(top_bbox.x1 + 0.3, top_bbox.y1 + 0.08),\n",
    "                  loc=\"upper right\",\n",
    "                  frameon=True,\n",
    "                  fontsize=6)\n",
    "\n",
    "        # Save figure\n",
    "        if mode == \"combined\":\n",
    "            fname = f\"Supplemental_{organism}_combined.pdf\"\n",
    "        else:\n",
    "            fname = f\"Figure_{organism}_Rep{replicate}.pdf\"\n",
    "        \n",
    "        plt.savefig(fname, bbox_inches=\"tight\", dpi=300)\n",
    "        print(f\"Saved: {fname}\")\n",
    "        plt.show()\n",
    "        plt.close()\n",
    "\n",
    "print(\"Main plotting function loaded.\")"
   ]
  },
  {
   "cell_type": "code",
   "execution_count": 12,
   "id": "fd31dd8f-6638-4f42-a4e1-ba9fc5fcfded",
   "metadata": {},
   "outputs": [
    {
     "name": "stdout",
     "output_type": "stream",
     "text": [
      "Supplemental plotting function loaded.\n"
     ]
    }
   ],
   "source": [
    "def plot_all_metabolites_heatmap(dfs, organism, df_raw, growth_transitions, phase_colors):\n",
    "    \"\"\"\n",
    "    Generate supplemental heatmap figure showing all metabolites for both replicates.\n",
    "    \n",
    "    Parameters:\n",
    "    -----------\n",
    "    dfs : dict\n",
    "        Dictionary of dataframes keyed by (organism, replicate)\n",
    "    organism : str\n",
    "        'Eco', 'Zmo', or 'Tsc'\n",
    "    df_raw : pd.DataFrame\n",
    "        Raw data for compound-to-KEGG mapping\n",
    "    growth_transitions : dict\n",
    "        Growth phase transition times\n",
    "    phase_colors : dict\n",
    "        Color scheme for growth phases\n",
    "    \"\"\"\n",
    "    replicates = [1, 2]\n",
    "    \n",
    "    # List to store processed dataframes\n",
    "    processed_dfs = []\n",
    "    for replicate in replicates:\n",
    "        # Extract data for this organism and replicate\n",
    "        met_data = dfs[(organism, replicate)]\n",
    "        met_pivot = met_data.pivot_table(\n",
    "            index='compound',\n",
    "            columns='time (hrs)',\n",
    "            values='peakAreaTop',\n",
    "            aggfunc='mean',\n",
    "            fill_value=0,\n",
    "        )\n",
    "        \n",
    "        # Normalize by calculating z-scores\n",
    "        met_pivot = pd.DataFrame(\n",
    "            zscore(met_pivot, axis=1, nan_policy='omit'),\n",
    "            index=met_pivot.index,\n",
    "            columns=met_pivot.columns,\n",
    "        )\n",
    "        \n",
    "        # Rename columns to include replicate info\n",
    "        met_pivot.columns = [f\"Rep{replicate}_T{col:.0f}\" for col in met_pivot.columns]\n",
    "        processed_dfs.append(met_pivot)\n",
    "    \n",
    "    # Concatenate side-by-side\n",
    "    combined_df = pd.concat(processed_dfs, axis=1)\n",
    "    combined_df = combined_df.fillna(0)\n",
    "    \n",
    "    # Create clustered heatmap\n",
    "    g = sns.clustermap(\n",
    "        combined_df,\n",
    "        cmap='RdYlBu_r',\n",
    "        figsize=(10, 12),\n",
    "        row_cluster=True,   # Cluster rows (compounds)\n",
    "        col_cluster=False,  # Don't cluster columns (keep time order)\n",
    "        method='average',\n",
    "        metric='correlation',\n",
    "        linewidths=0.5,\n",
    "        cbar_pos=(0, .2, .02, .4),\n",
    "        cbar_kws={'orientation': 'vertical'},\n",
    "        dendrogram_ratio=.15,\n",
    "        yticklabels=True,\n",
    "        xticklabels=True\n",
    "    )\n",
    "    \n",
    "    # Drop the top dendrogram axis\n",
    "    if hasattr(g, \"ax_col_dendrogram\") and g.ax_col_dendrogram is not None:\n",
    "        g.ax_col_dendrogram.set_visible(False)\n",
    "    \n",
    "    # Format y-axis labels with KEGG IDs\n",
    "    format_yticks(g.ax_heatmap, df_raw)\n",
    "    \n",
    "    # Format x-axis labels (remove Rep prefix, keep time)\n",
    "    xtick_labels = [label.get_text().split(\"_T\")[1] for label in g.ax_heatmap.get_xticklabels()]\n",
    "    g.ax_heatmap.set_xticklabels(xtick_labels, rotation=90, fontsize=8)\n",
    "    \n",
    "    # Add title\n",
    "    name_map = {\"Zmo\": \"Z. mobilis\", \"Eco\": \"E. coli\", \"Tsc\": \"T. saccharolyticum\"}\n",
    "    g.fig.suptitle(\n",
    "        f\"{name_map[organism]} (All Metabolites)\",\n",
    "        fontsize=14,\n",
    "        fontweight='bold',\n",
    "        style='italic',\n",
    "        y=0.87,\n",
    "        x=0.4\n",
    "    )\n",
    "    \n",
    "    # Adjust font sizes for axis labels\n",
    "    g.ax_heatmap.tick_params(axis='y', labelsize=6)\n",
    "    g.ax_heatmap.tick_params(axis='x', labelsize=8)\n",
    "    \n",
    "    # Save figure\n",
    "    fname = f\"Supplemental_{organism}_all_metabolites.pdf\"\n",
    "    plt.savefig(fname, bbox_inches=\"tight\", dpi=300)\n",
    "    print(f\"Saved: {fname}\")\n",
    "    plt.show()\n",
    "    plt.close()\n",
    "\n",
    "print(\"Supplemental plotting function loaded.\")"
   ]
  },
  {
   "cell_type": "markdown",
   "id": "md-16",
   "metadata": {},
   "source": [
    "## 7. Generate Supplemental Figures (Combined Replicates)\n",
    "\n",
    "Create heatmap figures showing both replicates side-by-side for supplemental materials."
   ]
  },
  {
   "cell_type": "code",
   "execution_count": 13,
   "id": "code-17",
   "metadata": {},
   "outputs": [
    {
     "name": "stdout",
     "output_type": "stream",
     "text": [
      "============================================================\n",
      "GENERATING SUPPLEMENTAL FIGURES (All Metabolites)\n",
      "============================================================\n",
      "\n",
      "Processing Zmo...\n",
      "Saved: Supplemental_Zmo_all_metabolites.pdf\n"
     ]
    },
    {
     "data": {
      "image/png": "iVBORw0KGgoAAAANSUhEUgAAA64AAAPgCAYAAAAyVCFuAAAAOnRFWHRTb2Z0d2FyZQBNYXRwbG90bGliIHZlcnNpb24zLjEwLjEsIGh0dHBzOi8vbWF0cGxvdGxpYi5vcmcvc2/+5QAAAAlwSFlzAAAPYQAAD2EBqD+naQABAABJREFUeJzsnQd0VNXXxQ81JEAIHYSA9N6rflio0rsUARFEpEoTUUCaFBFBUVDkj6IiIFWqdJDepEov0jtShNAl39on3uebySR5L7QA+7fWW5ncuffd+95MBvbsc8+JFRoaGiqEEEIIIYQQQkgMJfajXgAhhBBCCCGEEBIZFK6EEEIIIYQQQmI0FK6EEEIIIYQQQmI0FK6EEEIIIYQQQmI0FK6EEEIIIYQQQmI0FK6EEEIIIYQQQmI0FK6EEEIIIYQQQmI0FK6EEEIIIYQQQmI0FK6EEEIIIYQQQmI0FK6EEEIIIYQQQmI0FK6EEOJF06ZNJVasWHoUKlTI8bhGjRpZ44oVK2a137p1S+LHj289N3z4cOu5//3vf1Z7nDhx5MqVK/f9euzr+L//+z+dK0WKFHLq1Kn7ct6xY8da14Dj0qVL1nMvvfSS1V6rVi152lm2bJnHvdq2bdsDnS9jxozWXJ06dbLaFy1a5LGOnTt3Skzj5Zdf1rXFjRtXTpw48aiXQwgh5BFD4UoIcSTgnByTJ0+WJ4EtW7ZYj90I17Vr11qPn3/+eevxjh075Pbt29bvhQsX9jkmb968kjhxYnlQdO7cWdasWaOPv/76a0mbNq3PfnYx7UTY2O9X5syZJSgoSB+HhobK1q1bfV53ZNSvX99jbgh6uxg24Px2YWyOffv2yf1879u/hLhX7PcKX2bkzp1bHhQXLlyQo0ePRvm+w+tlX0fv3r2ta0+VKpU8KqpXr64///nnH/nuu+8e2ToIIYTEDOI+6gUQQmIu9v/cOqFIkSLyuHPz5k3ZvXu3a+GK/1y3bdtWxRQoX768T7ECMVCgQAHr93LlylmiIWfOnPKgmDdvnowcOVIfV6xYUV599VWf/f7++2/p2bNnuPbt27dLnjx5XAn9P//8U8/n67nI2LRpk8fvd+/elZUrV0q1atU82r/55htZsWKFR1tgYKBky5bN0TxO1+BUcDvBfq/wRUW8ePHu27kjm8v7/uNvdciQIfr4mWee0felr2t388XN/aZUqVLW4xkzZsiHH374yNZCCCHk0UPhSgjxCcTC22+/bQkxbyfnk08+UbFmgFCD2/a488cff8idO3dc/8cdrmCXLl2iFBBZsmRRcWV47bXX5EFz/fp1ad26tT6OHTu2DB06NMK+H330kZw9e9ancG3YsGG4drw/7OGu9vsVmXCKCDirBw8eDNe+fPlyD+GK0NFu3bqF64c57CIsOly7dk327Nnjat0P2s2/17kSJEjg8cVIlSpV9PBFTBGu9i9KcC34EsT+t0MIIeTpgqHChBCfQOBAiL377rseR/PmzWX+/PkeorVs2bIyc+bMexIMCKe1h3tijs8++0xdKX9/f8mePbv88MMPlrjBWrB/L2HChFK8eHH57bfffJ4Xffv37699kiVLJn5+fjquWbNmHuIkInc0U6ZM0rFjR0mXLp2OxXqwp9ObESNGWGuHi3bjxg2f57S7d97XvGTJEo919+3bV4oWLSpJkiTRcyZPnlzFR7169WTcuHGO7y3u45EjR/QxnNaIwlMPHDggX3zxhfU77pdduEY0xr4v13599utGyCnuYVRs3rzZ43eE0xrhagdCHELG27H05fpDiA4bNkxefPFFXQfOmT59ennjjTfCieQ0adLoe8r+/sZc5jUy4at4fd955x0pU6aMPPvssxpui72Y+FmyZEndx2z/AsR8geAtiCdMmKD3DMISc7dq1cpnWDRACHT79u31PZAoUSIJCAhQcde9e3efY+z3P3/+/Lo+gNcLf9/mmr799lttx7rx++nTp61xgwcPtvrhHHaOHTumXx4gggDXjWvIkSOHrsfXXm2sH9eH9WPteB1wzbgPLVq0sMLYDXgd8J43X5Ds2rXL530hhBDylBBKCCEOuXDhQmjhwoVhwVpHmTJlQq9du3bP5/7xxx89zps/f36P383xww8/hD777LPh2hMlShR6/Phxj3MuW7YsNHny5D7Pg8Pf3z90yZIlHmNat25tPZ8iRYrQvHnz+hz75Zdfeoxr3ry59Vy+fPms9n/++Sc0YcKE1nODBg2K8Jr/+usvbT979mxopkyZIlw3jtdff93RfcVrg+sw41avXh1h3+rVq1v9cuXKFdqvXz/r9/Tp0/scM2nSJI91nTp1ynquUqVKVvsrr7ziaL2ffPKJNcbPzy+0QYMG+jhOnDihf//9t/b5+eefrT5Nmzb1mH/8+PEe59u4cWNounTpIryPiRMnDt2yZYv2PXnyZKT3HEefPn2075o1a6Lsi/eEnfXr13s8X7p0aZ/jihcvHnrnzh2PsUOHDg2NFy9ehHPh/XLixAmPMXgNzfNvv/221b5ixQqPsZs2bdL58PcQ2fW88cYb1jm+/fbbSPvj7+by5csec0Z1/u+++y7c+8H+tz5r1ixH7yFCCCFPJgwVJoQ44uLFi7of0+6IwW2aM2eOOqL3ij2JDzh+/Lj06dNHQ0KRLMiApDnYw/jxxx/LunXrdO8buHr1qrquyOwLNmzYoHs5sWcVwDlFWC6cIJwP7hcOuG6HDh3SUF9vl+r8+fOaLAl7PnH9GIfMvABuaJs2bdS58l6/Pbxy//79EhIS4vM5+5gMGTJYDiccUqwJIIES1p00aVK9J3Bp4Ux5u18RMX36dL0OkDVrVo+kUXYWL14ss2bNsn4fNGiQh+uIuXEPsA479vsF9wyHr+eis78V7vYrr7wiP//8s65l1apVUqJECXU6zfMVKlSwnHhvxxUJpfAeNe4f1oDwWITBI9kPnEU8BxcTe2jRjn2fP/30kxX+DHe+Xbt21jlNeC1eh+eee05fB7iCCGG9fPmy/Prrr9ZYrAtOLxxz7/sBcD1wGuFEw3nFe8W8d+fOnWu5u3DB7WHoyAyN+4I1mIRoeL907dpVxo8fb7nMe/fujfJ9B8ca9xH9+/Xrp/Oa6AW893v16mX1feGFF6zrevPNN/UxnNiqVatqAivczzFjxujfCNaGe4nQcwBnFn9voGDBghr2jb+5w4cPy/r163Vfua/3tPn7BfYEZ4QQQp5CHrVyJoQ8nk4r3KKQkJD7NofdfYKz9Mcff2j73bt3Q+PGjWs9lzp1al0P+PPPPz3W9L///c9yOXPmzGm158mTx3LrwJAhQzzGbdiwwRoXEBBgtWfLli300qVL1rgePXp4jNu3b5+237p1S91B0z5s2DBrzMSJEz3GwE31dc1wOw1169a12gcPHhzuXsHVhDvohJo1a1rn6tKli88+cNvsznKpUqW0fdeuXR5r/+2338KNhZNqnq9cubLHGu1jJ0+e7Gi9WbNmtca89dZboUeOHLF+79atmzrNeBw7dmx1MN9//30P1x3vF4Cf9vdskyZN9PU1TJkyxXouVqxYHu/lQoUKeYyLiBs3bqiTCKfws88+0/eV3bHHcfDgQas/XE/7c3PnzrWe279/v8dz3bt31/ZDhw6Fxo8f32rH9ZtrBFWqVLGeg7NvWLt2rc/3OGjWrJlHZIOdWrVqWc+98MIL4a4Z7zv734j5mzO0bdvWwzk22F1/vG7e7NixI/TmzZsebbjOBAkSWOMWL14c4WtBCCHkyYfClRDiWrS+9NJL91W0gmTJknmEfxoQPmufe+DAgdZz3uGaCA0Gc+bM8WifPn26x1y//vqrx/P43ZdQQ1iynXHjxnk8b8T1tm3bfK4DvPfee1Y7QlYjuubevXtb7R9++KHH+RAuCTGL8GR7KK4TgoKCrPP88ssvPvt89dVXHvPhvhpBbv/S4Isvvgg3NlWqVNbzEPYR3WMIs6hAaClEpBnz9ddfa3uWLFn095QpU1rPderUSZ+rUKGCT6G1aNEij/mjOswXCt5fQnz66afh1nn79m19vZIkSRLpOXEtV69etcZByJnn8KWFHe8vaMyXDO+++67VhnV5f2Fhf3/hMGH79tcU571+/bpPYW7/WwP2EPV27dqFu3bvL28iO3Lnzm2Nw2tj2vGlAwQzQqknTJgQ4VaDY8eOeZzv8OHDPvsRQgh5OmByJkJIhCA0FNmC7eHBqJuJcEIkV7lfoNYkMhUb7NlOkeXXTqVKlSJMGIQQRGBPcgQQTmoH4cd2UqdO7TOU0z6XCZc1IETSJBvyDnM26/A+pz1c0/ua7c8h8ZS9dijCKadOnaohrUgE5Cs5lC+wXnvSHoSEeoPn7eGgtWvX1hBYE0aKLMgR3e+TJ096ZCCOKKMwwmjt54kIvM/sWaxNoieE+4Jz585ZYd9IuGXG+AoTXrhwoTgFSYBSpEihjxGyag9Ptb+WBiQoQ6g4QoMjA1m2cW6AUGf7e9n7vXXmzBmPZE5IHuX9XkYorXftXft7GaG9Jmzffv+RDAmJk0y4rb0mr/01Q7IrvNciu3Y39xVh1gaEO5swcoRk472EcG2EweM+eSflAtgKYEBSLYTTE0IIeXrhHldCiE8gaCBa7XsOkZUVotX8Z/x+4S0YkQHY13P4z7ddfNmfg5hBZlNgz4qK/YXe60VNUwP2bJq9dfbzIYNwypQpPcYh07EhX7581n7PiNbh/VxEGXe9BQSEHvb9QbQsWLBA/1O/evVqFVQ4kJm1fv36UX55cOrUKY/fff3HHwLM7IE1e2Ijyg7tLVy9ryGi64MAcpJx2v5eQwZc87pAuNr3OY8ePVqvHeLfvna7cLULOojADh06RDgvXmezPu8vIew1dwH2btozOmOvZ48ePSQ4OFjXjCy/Jvut/TVFNmGzx9OsKaL3lvmCyPu9jHqrdvBeWLZsmfX7yy+/HOX7Dmsz+7S914hrt39x4H3t3vcVa8T+1oiwz4v3ADI4I/s4MkT//vvv1uuNa8Trg33G3vuuDdivfq9ljgghhDzeULgSQnyKViRisgsJJGZB4pnIROukSZOkQYMG1u9w47zFny/sYgFi0O7U2P8DDlFgSnp4j7P/J9m4Z8ZFgjNo/tOPxDO//PKL9TwS75hz2ueCKIAwMmJv9uzZHiVZUOPW1zrsLhUcT7uwiihBDpIymXnghsFVQxteAxwmkY9JjgPhgf/sR1U31y5QcI2mtIwByXtGjhwpTsHa4JaZhFT2+wWxDtF+vxIz5cqVy3IJjeMKUMbI3BNvl84uXE1CJJO4C0mQ7F8oACTNQnIvey1de8kVJF2yv5cABJcdJEQy141ESfbxkX1RYRIx2Us2GeC2m3uG+c0XEHi9ICyNgEOpGry3DSjbBODcQmBH9b7Deezi1LvcjL3uq/2+mjkxHtEB3mC9GzdutF43OKd4bfBlA2oBm3rAuOYPP/xQH5tyTQZcg0m8Bho3bhxuHkIIIU8XFK6EEA9Qn9LbaYX7iP+Efv311z7HIOwRotJkUwUIC3QiWiPLyOvLuTNAQNlDL+3jatasKV9++aU+xn/0cT2ofYr/cCMjqnGVMAY1J33NBTAOogYC1J65FuNatmxp/W6/7ojCZb2fi0jsov4n5oK7jXaIJwgse8ZfiHC7uI8IhI4aEKpqFz2gc+fOVqZWhJi+/vrrPh02ZI4GWAdcM2R19r4++zXgy4I///zT53VHhv09Zxd9CBPFlyb4MqF06dJWu1244gsV1BC1vyfN+xXCEPVw69Spo1+MIOQY9x8uNsS/yUQN7GHCCOWGEwg3FePgrtrvqRHSlStXVtFnMvz6ugbv98LAgQN1HRDTyGJsQnQRnm2vpYv3snmfw7XFdZUqVUozD+PLFANceCMUEe5sryMc0fsOgtsu8O3XDtq2bauRBcj+26lTJ+u+4vzmSyB8mYJ58aUI/k4gWPG6YD0mKzLeV/gCB/3whQRq0OJLLZMBGZjwdAO+XEL4NECUhfmyghBCyFPMo95kSwiJWTipT+l9mIylyCpr2pA0xykZM2YMl5TGZG21J6yx107dvXu3zwRLBu/srt4HEkyZuqnAnr0Whz27rf3IkSOHR4IcZH21Pz979mzrub59+1rtSMTk5JqLFi0a6bpRC3P+/PmO7isyKduTHZ0/f956bt68eR7ntSeHsoPMyfZ+U6dO9ZnIp3Pnzlb78uXLPcZs377ddWKm4cOHRznG/n4zmZDtmBqwkR2NGjXyGGPPNmw/KlasqM/jHtqTRNlfl/r163u0nTlzxmcG6cyZM2uCIu9zIHswkhXZuXLlSmixYsUiXD/uWfv27T0yJiOpmP15ez1VvO/Nc3Xq1PGYC9l+7a+BOZCh24C/GSRdiuq+mmzD3u9BXweSj+Hvz47978A7uRohhJCnEyZnIoR4YHcPnYBwTuO22cc6rTMKN8weJmh37uA02RPW2J/z3ovo7ep99dVXGroMlweuFpwshOCifiScMewNNHVTfTlicLPgGiFxE9wkJBdCPVe4gvYEOdFJzBTZNcMFRfIfOF1wrBHiCzcRjjaSMyEEFDU8nQB3MHv27NbvcEsB7inmMSBMGXU2fYHrNiG79n2uuAZTa9b7+rz3CsNliwqM8ZWYKTLsjquv/qiNCvcaLi1ea9xLhN7mzp1bQ9q///57rZlrp27duhqCi+u2h6Wb88MBx75jvK+wFxlOLBJa4X1h30OMxF1win29T1A7GPtksQ7cH5wT88JFNWG0BriTK1as0LrFuMcIt8XrAbcUbi/CcOHQmvBtcy8NcJSxToP9b9Q7+RL2liNhklmXr3uL+4h1oj4r1oP14e8DUQDoh9rGiA4wob1w+HGPcY/g1ONvEQ4ufpYsWVKdZ6zJfu+mTZtmhWQj6qFWrVrhXltCCCFPH7GgXh/1IgghhDwYsAdx6NCh+hjh09jTS0hMBeHoEM7YX44wZnxRwmzChBBCAB1XQgh5gmnSpInPLK2ExETg/EO0wqmF+0vRSgghxMDkTIQQ8gSDrLGff/651uS9n7V3CbnfIKkXwuN79+6tYcUILyaEEEIMDBUmhBBCCCGEEBKjYagwIYQQQgghhJAYDYUrIYQQQgghhJAYDYUrIYQQQgghhJAYDZMzEeXCzcOO+ybze1ZWnbzs6vylnkkiX675r+ajE9o/n0nk2gznAwJqSqfJnjU1o+KzegWjNebu4ncc949d7gv5cftJV3O8nv8Z+WfC667GxHntR/n97BXH/YumSvzQ7pebMQ9jDjOmx+ydjvsPqJYnWnPMPfSXqzFVMiWXpccuOu5fJjhptNY1cddpV2Ma5k4jYzYdc9y/RZHgaK2r19xdrsb0q5Lb1Ri3/R/WGK7r4axr4ZELrsZUyJjM9bpCD3nWBo6KWJk6Reta3H5OyJ2FruaQuBVEQpe5GxOrtOv75ebfLfNv1+w/z7saUy1zCrnep6rj/v595rg6PyHk4UDHlRBCCCGEEEJIjIbClRBCCCGEkGiwZs0aefnll+Wll16SMmXKyO+//y7//POPNG/eXF544QXp2LGj1Xf48OHyf//3f1K9enUt/wSqVasmpUqV0mPLli0e565YsaK8++67+vi3336T4OBgnats2bKRrun777+XW7du3dN14Rxr1669p3MQcr+hcCWEEEIIIeRfbt68qcLSfqDNmwsXLkjr1q1l4sSJsnz5cvnll18kduzYMmfOHHnmmWdk5cqVEhISogLw/PnzMmvWLFm1apXUr19fRo4caYlZtH377bfy4YcfWudevXp1uPkwDgJ2yZIlD1S43r17V9544w157rnnon0OQp6aPa4ffPCB3Lhx41Ev46ngs8/c7cUhhBBCCHmSGTRokPTt29ejrXfv3tKnTx+Ptrlz50rNmjUlbdq0+nuSJEmkcOHCMmnSJKlSpYrlmkKEXrp0SV3ZWLFiaVvTpk31+cyZM+vP+PHjq+g1fPHFF9KuXTsVqoZp06bJ+vXrpW7dutKhQwdte/vtt+Wbb76x+kAkb926VSpVqiS1atWSfPnySf/+/eXatWtSp04def/991XYXr16Vc8PkQ2XGNeWO3duKVGihF5HUFCQFC1aVPLmzSuNGjWS9OnTy65du1RoG2e5a9eucufOHalRo4blDBPy1AlXiFYKKkIIIYQQ8igMlM6dO3u0+fn5het38uRJdVa9uXjxogQGBupjiEA4s77a7ED4GfG3YsUKKVCggCRKlMh6HiJy7969+hhCEaHFRYoU8RCtAC5pwYIFVZBiPAQr3GC4qBClRvD64vjx4yqykyZN6iHS4RbjHPv375cePXqocIUAnj59uvZFuHOTJk0kderUUdxZQp5A4UoIIYQQQsijACLVl1D1BqIVYs4buJVmD+vly5clWbJk2nbgwAGPNrubW7JkSXnxxRf1d7iaY8eOlc2bN1t97CIWQnHbtm0qXKNi06ZN6h7fvn1bDh8+LGfPnlXX1xAaGmo9zpo1qwpRb+C6xo0bV/fYQoCD7du3q6ML0Hbs2DEKV/LA4R5XQgghhBBCXIJw4JkzZ8qpU6f0d4hViM3nn39eFi9erG0LFizQhEzFihVTJ9XeBhC2C6cTYbcGCNx69erJe++9p+HBs2fPtoQwwJ5YiMyIiBcvniaIAp988omMGjVKli1bJunSpVOhCnGKOQEEsMEeqmzHl9CFI4xrRygzrtmJiCbkXqHjSgghhBBCiEvgmn799dfSsGFDFXRx4sSRIUOGSNWqVWXGjBmaVbhQoUJWkiMIXQhWCMfx48eruGzZsqWKWmQLzpQpkzqtRkxCFCLkFw7rmDFjZPTo0ep84hzGnfXe4wqQtRjCF3tacZi9rokTJ9bny5UrJ59++qlUrlxZxSwOt3z88cdSu3ZtDUGGO43EVP7+/vfhrhISMRSuhBBCCCGERAO4q/YESgY4qd506tRJDzuRZf+FmMUBWrRooYc33qIVtG/fXg8DMgR7Y9xfO0i4ZLDvcZ06daoVrmyuFQ5rVNmNCbnfxAq1B7fHEPBHzeRMhBBCCCGEEEIAHVeiDF0eljDACV1eyuqq/8Mag/6hp0a7miNW2pYPZV3RmeOzlQddjen0Qhb5ftsJx/3fKJBOhq/609UcHUpljtYYt/drzKZjruZoUSRYRm886mpMy2IZ5MftJx33fz3/M9Fa18h1h12NaVvyWfnlwDnH/WtlTSkbs+V0NUex/Xtk1IYjrsa0Kp5Rpuw967j/qzlSRet+tRi9ztWYMS1Luhrjtv/DGhPdOdqN+88hccKIJkVdr6vL1P/2wDlhaN0C0bqWDhO3OO4/vGGhaH1GRuc9ee5G2P5FJ6RMkFZmHnT+9wtqZEkpcm2GqzESUFMOXXFeNjBT4gRyN3Slqylix3pBdl4IcTUmT7KErv4dxr/BErrM1RwSq7SEnv/R3ZAUr8vBv53fryyBCdytiRDyUGByJkIIIYQQQqLBmjVrNJwXNVpNfVPsXW3evLnuce3YsaPVF9mCsT8Ve1BNsiUkWkK4Mcrb/PHHH9qGnxiLfayoCQuwh9SEDmfIkEHPdb/BvlxkHY6I06dPawZkQh4VFK6EEEIIIYS4BLVYW7duLRMnTtQ6pxCXyMyLhEoolbNy5UoJCQmRtWvXai3UWbNmqVCtX7++jBw5Us+Buqhz586VCRMmSLdu3aw6skjShEzASP5048YNTbCE/aU4smTJIjVr1nzowjVNmjRaWoeQRwWFKyGEEEIIIf9y8+ZNdUTtB9q8geCEgEybNq3+niRJEilcuLC6sBUqVNC2ihUryurVq2Xjxo3qyqK0jGm7fv26ZiJGlmG4qBDC4MyZM1ruBs+lT59eduzY4eF6Yi0ZM2bU3+Ho4jx2UE6nbNmy6s526dJFBfXAgQP1OVwLsgpjLjxfunRpqVGjhhw6dEjmz58vzZo10zI8EMuNGzdWF9k4xKgDW7duXT0Pxnbu3Fld4Xbt2mmbrzGE3E+4x/UxA9/C4YPhfsEkWIQQQggh/zFo0KBwziJCZO2ZdsHJkyfVWfXm4sWLEhgYaIlZiMSo2gBK3SDLMETshg0bJE+ePLJu3TrtZ5g+fbqWuDF8/vnn4eaH8ET9VmT+RbmaO3fu6P/3unfvrnVhIT63bNkixYsX137oA6cYgvrdd9+VvHnzyogRI1SAIuQZ4cooxWNEqwGifdiwYVru5/LlyzJu3LhwY3A+Qu4XFK6PGRCtFJuEEEIIIQ/OJICbaAe1Sr2BaN2/f3+49qCgIMtthKBDvVe0wQn1brO7khCY8ePH11qwcDHhzubKlUtDdO2laRBGHBnHjh1T0QogSHHOAgUKyObNm2XKlCny008/qWBG2HKjRo201qy3wNy1a5e6xD/++KPcvn1b99x6g3EAdWAvXbrkaAwh9wKFKyGEEEIIITaR6kuoelOlShUNtcU+V4QLQ4RCnCLZ0uLFizWMdsGCBRp+i9BfuJMAbUjSFBAQoGIVou/KlSsqZkHmzJnl119/lWvXrknDhg3VeTUhxPYw4YgIDg5WkYqwZeOmNm3aVAYPHiz+/v46D8KLTaIlhDXXq1dP4sWLp4mlQM6cOdVJbdKkif4OIXrihGflAghrA6pr+hpDyP2Ee1wJIYQQQghxCQQgkidBXGL/KkJnIeCqVq0qR48eVccxQYIEKuZSpkypQheCFYmY2rRpo+fo37+/VK5cWRo0aKAhyuD777+39p5++OGHKjx9hQlHtMcV4b/Y24p9qF27dtW2okWL6l7Z1157TX+HM4r1Yd1YG/bSVqpUSc83YMAAadmypSxatEhDf3EsXLgwyvsRnTGEuIGOKyGEEEIIIdEA7ioy/XoD8elNp06d9LADVxbJnOy88cYbengDZ9cbX3tc4e4iI7E3EKgQ1WZeZD22U7t2bT0MCPn1BqHKwH7Npi2iMYTcL+i4EkIIIYQQ8oSCUOTy5curI+wkBJqQmEqsUMQ0xDDwbdSTmIDofmQERn2t8ePH37c1EUIIIYQQQkhMh6HCj1lGYO8Qk/vFyHWHHfdtW/JZaTfud1fnH9GkqPSbv8fVmF4Vc0qHiVsc9x/esJDMPfSXqzmqZEourcZucDVmVLPirtf1wcz/arA5YVCNvNLsq9Wuxoxt83/ScOhyx/0ndnlJ+szb7WqOPpVyyTvjN7ka80WjIvLlmkOO+7d/PpOr96N5T56+ft7VmDT+KWTFiUuO+7+YLkh2X7zmao5cSQPk7PUzrsak8k/t+u8x5J1yruZI+MVikbtLXI2R2GXlr5vHHHdP7hfsqr8ZM3HXaVdjGuZOIy3HrHfcf3SLEq7+fs3fcM1+i1yNmdGrvKu/Yfz91hscPrQvMiZ3Ky2frTzoakynF7JI0xGrHPf/oV0pV/3NmOh8Trj5NwL/Pny35birOZoXSh+tdbl5T+L96OZzxXy2yNXprsZIotoSesj5/ydiZeok5294JtaJihQJ0smqk5ddjSn1TBKR67OcD/CvLqF/jXM1R6zkTWTvJc89nVGRI8hfrt7Z6bh/orhhyZAIITELhgoTQgghhBBCCInRULgSQgghhBASDZBYCdl7kZ0XmXR///13LSnTvHlzzdqLLL0GPI/arXPmzLHaUEsVCZ5KlSolf/zxh7bt2bNHsw8jgRLK2GBXH0rhoJ+Z59SpUxGuCYmT9u3b5/gakAgKGYej4vDhw1K3bl25HyBjMkr1EOIGCldCCCGEEEL+BbVSUZPVfqDNmwsXLmim34kTJ8ry5cvll19+0dI1EKbPPPOMZu0NCQmRtWvXav+ffvrJQ8iCHj16yNy5c7VETrdu3bTtq6++kl69esmKFSskbty4Oj5FihQqcjHP66+/Lt9++61r4RpThOLFixclSZIkVpmfeyGmXBN5OHCP62MG6oHdz32uT2ISLEIIIYSQ6IJ6qn379vVo6927t/Tp08ejDYITmXrTpk2rv0OMFS5cWCZNmqQ1W0HFihVl9erVWssVYtYO6q/GiRNHkiZNqgeEMMidO7dmAgYQzagXi36GK1euSJ48YftwP/74Y6lfv75kypTJOidK8UybNk0mT56szu/QoUNVAFerVk3XgDqtcIXbt2+vNWjBiBEj5ODBg5IwYUIV4EgGitqyd+7ckdSpU+s12UG5HSQdBahJCzGNmrNLlizRzMW4hyVKlJB33nlH3VysH+tCvVjUei1XrpzO16RJE+2fPXt2+eabb9S9hvBPlCiRuruffvqpzo/rOHnypF4H5kC/4sWLy5YtW/RaGzduLJcvX9bXAiV5Nm/eLB06dJCAgAB1qfHazZ8/3+e1k8cHCtfHDFOcmhBCCCGE3H8gyDp37uzR5quMDISUtxg1jmJgYKAlZo0gjawfgCi7deuWVKhQQcvXQCxDCOfMmVOf37p1q7z99tsqahcuXKht77//vsc5/f39NfS3aNGiWrMV7isEHZxagJBkiE4ISYQi16tXT9sRhjxq1CgVwQhZxpwQmFgTBODSpUslW7ZsHvcIAhPXB1H+6quv6pog0jEGTiiEPQQ55lu/fr2KbAhk9IOAxHgITgjfyJzT//3vf3o9Xbp08ej3yiuvyCeffKLitnLlytKqVSv56KOP5Oeff5b9+/fr/UM7xiDcGs95X7v9CwES82GoMCGEEEIIITaRCkFpP3wJV4jWEyfCZ2vGPlY4pQCiEY6pL+z9ANzN+PHjS/fu3TUUGHtdMXbevHn6fMGCBVUAQoC5MTIg+mLFiiXnzp3TEGII47Jly6oARhsoVKiQ/gwODlZB/ddff6njCbfy119/VZFuB64lwpfjxYsnWbNm1efhUsMZhbiGY7tr1y51b+GOvvfee5aLjP26cFEhHA8dOiSNGjXSMGqAdRpMxc7du3frOoA9vLhYsWL688CBA9Zj/IRobdu2ra4b54bTGtm1k8cHOq6EEEIIIYS4BOHApUuX1n2uCFGFCIWIgnu5ePFidfUWLFggzZo18zkeYawQqxBRCP81AheCDaIQ4CfEL5xYiFoAlxNjIwJiEsLSYMQezgUnFY4nznX79m3t60swYs8tHNsWLVpoWK0RkfZznj9/XtcCoQgRjwOh0Rg7evRoFdoQpwghBphv27ZtUqBAAf0dzuyQIUP0MUKf4b7CoT1+/LiK4Z07w0oY5cqVS/f7QoDDPTXXY36i74YNG6RIkSKyceNGdYaxLri7uG9ox7wRXTt5fKBwJYQQQgghxCUQml9//bXulYSwQ9gphBgE34wZMzSrMJxMhNICuJEI3cVz2PeJMN/+/ftrOCuEI5IyAbTDtYSwg5DD7wgTfvfdd3UO5Dv57rvvfO5xBcg6jERPCO+tVauW1Q6h17NnTw1DxuOUKVPqPlhfwJXE/tPZs2dr+LE3AwcOVOGOdbdr1077IHQXSawgxnFf8ubNq2uAuEc/uJ9wOSFuwaxZs1RcAozFmhA2jLDj/PnzqysL3nrrLQ1/hutq9rjawfM4N0KEMQbXjns5ffp0XQvGurl2EnOJFer9FUoMAMmHnsSkQU/qdRFCCCGEEBIVEIu1a9dWAUqIW/iuIUqzr1Y77ju2zf9Jo89WuDr/+E4vSpPhK12NGdfhBVdj0L/piFWu5vihXSlX126uv8XodY77j2lZUrpO3+5qjiG180u3GWH13JwyuGY+GbJsv+P+XUtnkxUnwvabOOXFdEGy+dxVV2MKp0wk525EXG/Om5QJ0spfN4+5miO5X7Bcu+PufgXEzSdy2TNLYqQkqS8Nh4Ylt3DKxC4vyc1/fnc1xi9OUTkR8t+ep6hIlzAwWnPItRmuxkhATVfXj2u/fmebqyn84xaQugOXuhoztXsZqd1/seP+03uWi9YcNfstcjVmRq/yUm/wMsf9J3crLQ2G/OZqjp+7vhytdXWavNVx/8/qFZSBi53XgwTdy2WXn3Y4/5sHjfOmle1/hTjunz95Qjn49w1Xc2QJTCCHrrgbkylxAtl5wfm68iRLKJdu/elqjqD4mUX+cfc6SpzyEnppouPusYIaRmtdp675TioUEWkDkrn6/MZn9527zv89BXFjl5QjV8OXpomMjIn8XP2t4O+EPBhMMihCogOTMxFCCCGEEEIIidFQuBJCCCGEEEIIidFQuBJCCCGEEBIN1qxZo+VekDgISZF+//13zeiLRExIztSxY0er7/Dhw+X//u//pHr16lYZHCReQjZeJF4yoKxMyZIl9TBlYpAVF9mKMU+1atUkJCTiEHYkI0Lyp3sFCaKiQ40aNbQ8DuqoOgVJq+z3ILogWRVK7JAnEwpXQgghhBBC/gWZcSEs7QfavLlw4YKWwpk4caIsX75ca5YiY+2cOXNUjK5cuVIF5tq1a7V0DLLorlq1SrMAjxw5Us8BYTt+/HiP8yKb77p167QEzODBgzVjce7cuVUkYx6Ud8FcD5pvvvnG9RjUgEUpGlw/BPjDBl8E2DMskycLJmd6jPjggw/kxg13iSWiglmOCSGEEEL+Y9CgQeFEF9zDPn36eLTNnTtXatasqTVcAQRb4cKFZdKkSVoqBqD0y+rVq7VWK9xSlIVBW9OmTfX5NGnSyJ49ezzOmzlzZv2JOqMof2MeG65fvy45cuSwhC/W66tkDQTvO++8o+4rzvP9999L+vTptR4qnGFgHqP+LBxWuMUQxkOHDrWeg4OLEjwHDx6UhAkTWqLZ17kXLVok5cqVk8OHD6uDOnXqVK1ji/ObfigjhJqtqE+Le/fjjz96rHv+/PkyYMAAXQtqyKLcENaA86HEDn6i5BDuJ0rxbN++XbMUI2Nx165d9Xl8UQD3Ffflzz//1C8HMNbXucnjA4XrYwREK4UmIYQQQsiDNQo6d+7s0ebn5xeuH8Jh4Sz6ch0DAwMtMQtn1ldbVHz++edSt25dFbsAogtrix8/vjqLpk9EQFijDuyyZctk/fr1KuRM3VRv3nvvPfnkk09UtN69ezfc8whTHjVqlLrFf/zxhxw9etTnuRcuXKjCEOIa3L59W/bu3aviHdeBcw8bNkxr17Zq1Uo++ugjrb+aIUMGS2yjDeeF0H3xxRcjzESMGrNwuOFsA+91Y27cs3nz5mndW4hxX+c2Xw6QmA+FKyGEEEIIITaR6kuoegPRun9/+DJ0QUFB1h5WuIpwGNEG19HeFhkQgBBkcCwNcGpxQGAijNeI14jYtWuXuqMIOYYgDA4ODtcH7eDYsWMqWgHEoDeFChXSnzgHRHhE5z5z5oykTp1aHVfjFLdt21bDn5MnT66iFvfhrbfe0ueLFSumotYI13Pnzsm+ffukQoUK+jucarQZ8W5f8+7du9V1NXivu2DBgh5rjujccL3J4wH3uBJCCCGEEOIShAPPnDlTTp0Kq1sMsbp582Z1JxcvDqsvvWDBAk3IBIEGkWdviwg4mnAGEUJrxJh9jy0c24CAgCjXlzNnTnUUkfgIe2PHjh1rRfAhVBauKQSdEXdYO/DluHoLR1/nRgKpAgUKeIzDPOiHJFMQtNOnT5esWbPKhg0b9PmNGzdKtmzZrP4pUqTQc0O449xbt25VYQl39/jx49oHocEgV65c1j31tW7vNUd0bvL4QMeVEEIIIYQQl8A1/frrr3WfJIQRQk6HDBmi+y9nzJihWYXhVD733HOW0IVghQgzCZmQaRgCFXsyT5w4oYmesG8VocQ4D4A4htBCiC3EGJxLsy80sj2uyD68dOlSKV26tI5r1KiRvPnmm/oTa0KoLJxgABcXLiiuw+xxjQxf54Z7CUfYzpUrVzTLMPrgwHVjnyz6I0QYYrZbt26aeApAqPfs2VPKly+vj1OmTKl7V7HHFa7t//73P0u0Yw0IBS5VqpQ6u+gXGRGdmzw+xAo1fnsMolOnTk/kXs57va4n9b4QQgghhJDHG4jA2rVra6IkQh4EfGcRpc+83c77VsolDYcud3X+iV1ekup9FroaM6tPBSnfebbj/ouGVZOqvRa4mmNOv1ek6YhVrsb80K6UtByz3nH/0S1KyMdL97ma4/0y2aX/wr2uxvSskEPeHLXWcf9vWz0n+y+HJU9wSrYk/jJt/1lXY+pkSyWh2/o57h+rQC/Z/lfE9el8kT95QpHb812NkXgVJXTnQOfrytNddl+85mqKXEkD5FgktfZ8EZwwoUzafcZx//q5UsvSY2GhXk4pE5w0Wvd4zanLjvs/nzaJbDhzxdUcxVMnltt3w8LHnBIvdnFp9tVqx/3Htvk/qdB1jqs5Fg6p+sDHRHeOURuOuBrTqnhG6TbjD8f9B9fMJ/MO/+VqjkrPJo/WGDd/K/g7keuzXM0h/tXl1LWoE+LYSRuQzNVnHj7vjlwNXzYlMjIm8pPQI8NdjYmVsYPcDQ1LSOOE2LFekO+3nXA1xxsF0sl3W8JCM53SvFB6WXjE+T2ukDGZXL+zzdUc/nELuPo32Pw77PZzgrgnoiRKhNwvuMeVEEIIIYQQQkiMhsKVEEIIIYSQaIC9mS+//LJmty1TpozWPUVCoubNm+seV+xBNWA/K/a4Vq9e3co6PG3aNE3cVKJECY9SNShzU7ZsWT33oUOHIhzvC9SbnTPHM4Lj9OnTWovWF0hSZJIlRdQPZXmQKRh7Sk0dV6f4Wg8h0YGhwjEM1OdCtjdfnD3rLkSTEEIIIYQ8GJBAqXXr1irm0qZNq2VuDh48qCINpXJQOxQJj9auXauZc2fNmiWrVq2SCRMmyMiRI/X/fKh/umTJEkmUKJGWb2nTpo1s2bJFM/6i3YDkTb7GOwXZc/v27RuhcL169aoUL1480n7AO/kSIQ8TOq4xDIhWJGDydaRKlepRL48QQggh5IkGpWfgaNoPezkaw9y5c6VmzZoqWk2ZmsKFC6sLa2qFQuihTinKvsCVRWZd0wZy5Mih58f//5AZGNlukUX4+vXr6uC2b99eHdyIxkP4GkfWzqRJk6Ry5co6BueCWwrXFDRr1kzdYLi5aEdmZLi5WLO9H0r64HqQcAkZj8H3339vOcMoR9O0aVMV3CZLMkr5IMsvnGFkOybkfkLH9Ql3aaOCWYoJIYQQQv4DgsvbdUT4LEJe7Zw8eVKdVW9QGzUwMNASs3BmfbWB+vXrq9OJUjoo1QLOnDmjmXlRbua9996TKVOmaI1SX+Pff/99n9cAh3fcuHFaambRokWSP39+bb99+7bs3btXhS9EMM4L1xiOa7t27VS4GrAeiFeUr8mePXu4ORBW/OWXX+pjlJhBiZvu3btryRrUS33llVe0VBAh9wsK1yfIpSWEEEIIIfduCHTu3Nmjzc/PL1w/iNb9+/eHa0dtVLMHFeHDqPeKtgMHDni0GeEJlxKhwtjTisy86AsxC9CG8GDUXfU1PiJQPxYEBweraDag3mnbtm21JirqwQ4YMCDCc8DpNfMY4Wsnc+bMlphGXyNm4cQCuLUInSbkfsFQYUIIIYQQQmwiFYLMfvgSrlWqVNGw3lOnTunvEKubN2+W559/Xp1KsGDBAg2bRQKmFStWeLSB+PHjS+LEifX8cFlhRuA57DsF+AmBGNH4iICbaggNDbUeQ2BCHP/000+SOnVqmT59uopZIzztwAWG6EWYNMR1ZHMYcM7du3frnLgXWbJkiXSdhLiBjishhBBCCCEugRuJ/aEIh4VQg9AbMmSIVK1aVWbMmKH7SOF8wi01QheCM2nSpNaeUDi72BOKsQi3xX5Z9Js9e7buQYUrimRMELa+xmOPK8KNM2XK5GjNV65ckRo1aqjoxIHzQCy//vrrsn79ehk48L/65v369VPH99lnn5UMGTI4Oj8c3BYtWuj9wHoxlpD7BYUrIYQQQggh0QDu6m+//RauHUmMvOnUqZMedhCyi8MORCz2iToZ72uPq30vLvatGqZOnao/ly9fHm4MwpG9+yFZk0kyZXjjjTesxyj94/24QIECVuIoX+sh5F6IFWqPH4gh4I/ySdyz6eS6IusT0XNP6v0ihBBCCCGEEEDHlShvjlrruO+3rZ6TJsNXujr/uA4vSKPPwvZmOGV8pxddzYM5orOupiP++5bRCT+0KyUtRq9z3H9My5LSa+4uV3P0q5Jbukzd5mrM0LoFpOv07Y77D6mdX9adjriAuS9KpgmU/ZevuxqTLYm/hO79xHH/WDnek9Bt/VzNEatAL5G7/9W7c0TssiJXpjnvn7iObP8rxNUU+ZMnlMVHwzI/OqVchmQyeuNRx/1bFssgU/a6q/H8ao5UsvX8VVdjCqZIJAuPOL+WChmTyaTdZ1zNUT9Xamn2lec39VExts3/Sb3Byxz3n9yttDQYEt4diYyfu74sDYeGdygiY2KXl1zNE905onO/Wo5Z77j/6BYlpNXYDa7mGNWsuPSZt9vVmD6VcsnvZ6847l80VWK5+c9/bo8T/OIUldATX7saEytda/n79j7H/QPjZRf5Z5GrOSROeQk9Ocrdup5p5Xpd0fm8/2lH2N5NpzTOm1bWnLrsuP/zaZNE69+UibtOuxrTMHcaV59H+CwihMQ8mJyJEEIIIYQQQkiMhsL1MSJBggTW/gb7cfasO7eFEEIIIYTcO2vWrNEkSi+99JKUKVNG93oiQ2/z5s01OVPHjh2tvsOHD9fkStWrV7fK5WAPKsYia7DZW4r9sajDivOiNipYu3at/o4DNVW997o+LC5duiSTJ0+OtE/RokUdnQs1Y+vWrSsxhbfffvuexiPBVcqUKWXEiBEe7aiHu23bNr13SOSF94nTuR7EPSrq8PVBRusNG9xF3DxoGCr8mBXE9sWj+vAihBBCCHnSQPkXHHaQ1de7JM6FCxekdevWMn/+fM0GjPqqqFs6Z84crfH63XffyVtvvaWiE0J01qxZmgQJWYJHjhyp9WKHDRumJXGQ7RdC14iUDh06eCRWQmZikwQKCZJq1qwpj1K4oqTOk8Y333xzT+OR4Rmi9OpVz604EK39+/fX1/S9996zauzGdLZu3arXYmoKxwTouD4l4MPRl1tLCCGEEEI8jYIkSZJ4HL7Mg7lz56qAhGgF6Fe4cGF1YU023ooVK2qW3Y0bN6qzihI0pg1AtIJr165J7ty5rXN/9dVXKmR//vlnjzlv3bqlLhieM2Lp0KFD4bL4IlNx5cqVdc7r1z33Ed+9e1fKlSunz6EEj3F/x44dKyVLllRXd9GiRVomp3HjxirGjEuM8j/ISow+uIaWLVta54S4xk9fHD16VN1mrKlBgwbhsi7jfEbwQbzDacS64VBinSjLA5YtW6ZrxPHjjz9q24cffqjZnUuXLi3r1q2TM2fO6GPzRQAccJwPfVA6KE+ePDJp0iQtW4QsyPv37/dwIvHFQKtWrfTe4PVFHlsc7du31/Pi3h0/fjzcNeLLCm+wFtS2BVu2bNHXFdeKckne4HXD9eL9gQNfZgDUCca68+XLJ0uXLnV8H/BFB96H1apVU0ff1OLFa4QvRUqUKCGDBw/WNrzexvnHewrgtUaUgHkvo1QS+rz44os+6/o+DOi4PiXgw4eZhwkhhBBCov6yH/VV7Xi7reDkyZM+xcrFixclMDDQErNwZn21GSDkIEQ++SQskSHEEsJOQ0JCVLBBLBhxvHjxYm2LHTt2hOVwABzecePGSbdu3VSUQHgaMBbub0BAgP7fECIOc44ePVpWrFihYhriBiILohVhz+iD5+Eww1U2Yc3du3dXdxpiHes06/IG19a7d28VQa+99po4ASWBICa7dOliCWK8NnC0cQ8hlF999VVZuHChiui4ceNqvzt37ug143e4nBB7uB94DVauXClLlizR8+DLBNTLxX1CzVo7EICjRo1SwQiRBuGN+rl4nVDvFuLOOyTYFwsWLJBXXnlFH2Pc0KFDJVeuXCr+IE6xDdAO6vFOnDhR58b1165dW86fP69fFuzfv1969Oihr4mT+4DXEl+IYA179uzR9wJed7jmXbt2lfTp06twRzu+VMAcGAdBi/uG1xpfJkDk7tixQ/bu3at98L7HczNnzpSHDR1XQgghhBBCbCIVItN++BKuEK0nTpwI1x4UFGS5mAgfTpYsmc82A1xVCIsBAwaocEBfCMDEiROrO7d7939ZuqdMmaIiJSpMOGpwcLAKNoQn41wQgRAjCGGG0EQ4M4TIn3/+KUWKFLEcYMy/a9cudd0w7osvvlAB5Q0EMZzn8ePHqztrB+LbuLcHDhzQ8wPz0w6caIOp1InrxhrNegDc0xQpUki8ePEka9asuva+ffuquMa+UeR9+euvv9Rpxdhff/1V+wA42qiRi9ctb968es506dLp/Ynq/uFe/PLLL3o9CPeF+IMgtu9D9gWuHc6tORcczUSJEkmOHDn0vWO/R/Z7g37GCcZaIUaD/12L0/tgrgP3FmIZzi2AAM+YMaPeCyOcN23apE4y3Fq40975c3D9Zj83vnjwDod+WNBxJYQQQgghxCVVqlTR/+jDfYIjCmEKgQa3Ds4oXDW4Xc2aNVNxgf2sAG1wuADcSohiuJ8QqhBTOA/EMsQJXLo2bdpo39u3b6tL+O2330a5Nm8hCLFhnM5p06apswexCQcQIalZsmSRzZs36xwQQxDQOXPmVDcPYcdmfggarMsA0QYRDCEDgWXHhLACuHMIlYU4Mj/tQEwh/Bb3aefOndoGsQXXEK4r1oN7gwMCGk4jhB1EKA64lxDncIUTJkyoYcAtWrTQ8F4jhO33xJdQjuz+4V5gXy/Ccc29wH2C+xkRWDNeS3wRAeBu4v2Bew/XGu8Z+z2CW4p7U6dOHU3yhXsR0VpjO7gPeP9hnyrG7Nu3z3Lt7eezO+JweTNnzqzh7hiD6zOvNa4fXwSMGTPGuv5HAYUrIYQQQgghLoFrCkcS+xLxH304WEOGDFHRhD2M2GMJxwvizwhdCFaINIhGgFBUuHfYu4owUIDw3Xnz5uk5ce5nn31W2yGGIZTs4bgIWcU5IIacgn2R2K8IkYT9lxkyZFD3DkIP64PwQwgw9q/iwN5XALe2UqVKuvcUjib2/SIEFwIN1xwZcClxLRDK/v7+KorsQJzDSc6fP7+1JxSCGPtNIZjgOCLEF+vGfYT4QggrzoVQXHwBgBBhvB4QWxDbCAPG8/cD7BOFw4ovKjA3BPubb77p0QfhuwjFxfwQpnhd4JwasHZcE+4ffuLLCm+OHTum4dSYA+66PaTcjpP7AOcZwhZrx17byL7wgFiuVauW7qPFFygA71s4wvjyBGIYr7UJB4eLjPfIw4bClRBCCCGEkGgAd9Vk+7XjnXwI+EqM6StJD/aC4vAGohGHHV97XJHkx2DPTGxAeCxCQ71BmCkOO3ZH0IAsynYQXmzftwq30Bu4gSYhFfrCTYQgN3tl4cD6SviDvbV2sL8XQsoOHGxvfJ3LzAVn2Lw+cHNNUiazbvtr9+mnn1qPP//8c4kMCHl7Ei+sE2LdgPBg7JGNDIh3+5cAcN7NuhMlSmS915zcB/SFU2q/Bvt12h/jCwIc3iALtgF7YXE8SmKF+vLHHzH4o34SEwk5ua7oXDu+4UHypchAaIf5do8QQgghhJB7BS4dwoy9xZE3cCAhjOAGImQWYakk/BcOENFRuddOgXBFAqeoXpvHCTquT3B9VztRlb5pOHS54/kmdnnJVf+HNeZhrqvJ8JWO+4/r8IK8OWqtqzm+bfWctPlho6sxXzUtJv0X7nXcv2eFHLLzQoirOfIkSyjHQtyNCU6YUOTGHOcDElQVubPQ1RwSt4LI9VnuxvhXl9BTox13j5W2pVy69aerKYLiZ5Yrt/9LquGExPFyyZS9nkkRIuPVHKlk8VHfoUQRUS5DMtn+l7vXMX/yhDJtv/N11cmWSsZsOuZqjhZFgl39bZm/r0afrXDcf3ynF6M1x4MeE905Wo7x/MY9Kka3KCHvjA/vtETEF42KSL/5e1zN0atiTvl+W/iENZHxRoF0cvp6+MQvEZHGP4Vcu+OuHENA3Hxy9voZV2NS+aeWczfCEpo4IWWCtCKXPR2iKElSX0I3hXfXIiNWkb4S+tc45/2TN5Hfz4aV1nBK0VSJ5bst4Ut+REbzQull0m7n97h+rtTy2/FLruZ4OX2QfLx0n6sx75fJLn3mOf8s7lMpl6vzP80gYZETIG6R0ZdEjN0pvx+8/PLLejxJMKswIYQQQgghhJAYDYUrIYQQQggh0cCUCEHSGiROwp5BJOfBXlEkZ+rYsaPVd/jw4Zr8CCVkTGkcJM4pVaqUHkiWBJCUB/shzd5LO0jG5KvdDvZoItmTcfEQLno/QJkVb959910NSUX2WiQEIuRBQuFKCCGEEELIvyAzK4Sl/UCbN8j4ilI4EydOlOXLl2vYLDKuQigiGRFCY0NCQmTt2rVaugQZZ5HsBtlmR44caYlZtCHjqym1AgHsK7kQytb4ao9MuN5PvvnmmwifK1iwoN4LQh4kFK5PCSgwbLLZ2Q9CCCGEEOKZOwRlROyHr3wic+fOlZo1a1r1MdEPNTDhwqKkCUBdTWTTRf1VuLIoX2LaAOpmmsy8psxN8uTJ9XdvIHK9swR7u6AQyXA/kX3Y1I1FZt7KlSvr/CjFgiSgKG8CUN8TpV0OHz6sGZIhqvPkyaNjkCQIiZRQJxQYp3fbtm1a5gXPb9++XdvgusJ9BbgHWGeJEiVk8ODB2gbhjnsFUY757LVgCXEKkzM9JThJ4EQIIYQQ8rSDag2dO3f2aPPz8wvX7+TJk+qsenPx4kUtY2LELJxZX212IPqM8PPF5cuX1W3t2bNnpC4oam/C/YTri/IpCBVG/c1x48ZpKZNFixapcEQdUZSlQcUJ1Dw164ZLjHqpuAcQ26iFirH9+vWz5sAafvrpJz0vQpy9QV3arl27Svr06VX4Yl6EOL/zzjsqXCFm4U6jFiwhbqBwvY8lZ6ICJWkIIYQQQkjMBSLVl1D1BqLVuJF2goKCrD2sEJzJkiXTtgMHDni0GVCztWTJkvLiiy9GOBdqiLZv3z5a11OoUCH9GRwcrOI0VapU6u6eOXNGRWqvXr3k2LFjkjt3bokTJ45eF2qdog9qvi5evNjjfKdPn9Y9uKBIkSLh5kuaNKlkzJjRivgDu3bt0rqjEMBwfY1YJsQNFK4OgWi919qyDM0lhBBCCHkyqFKlipQuXVr3diJcGGIV4hQhtxB7EKILFiyQZs2aSdasWa3QXbQhSZPZj3r8+HHd4xoZOC/CgAHE8oABA6RHjx4++8aLF88jFBfhyYbQ0FD9CdcViaMQ8gux6t3P1xhD6tSpdQ24ps2bN0udOnU8nrePNeTMmVNrviJhFbh9+3ak10uIL7jHlRBCCCGEEJfANUUm3YYNG+r+UezhhMjD3s+jR4+qSIPjiPDdlClTqtCFYMX+0jZt2qi4bNmypezZs0czE0Pgmv2i5cqV0/2n+ImQZITrzp8/Xw+E6BrR6ivTL7IW16tXT0aPjrhWObIZQ0A3btzY9XV/9NFHGmaM64S76gSsFwYQQoVxYJ8sIW6h40oIIYQQQkg0gLsKoekNnFRvfCXG9JX9FyIWR0Sg5E5kmX4RUuwrrNg7sVO+fPmsUN9nn31Wpk6dqo8RJmzWj4RMJimTmRehx9j/6mvd3uszj5Fwavr06RFeEyFOiBXq7f/HAPBHfa9huTFxTU7OEROvnRBCCCGEPBkgzPfNN9/UZElMkEQeJ+i4EqXduP++HYuKEU2KuupvxrQau8HVmFHNikvLMesd9x/dooR0mBhWvNspwxsWkjY/hP/WMDK+alrM1TyYIzrr6jYj6lptdgbXzCfvjN/kuP8XjYrIBzN3uJpjUI280bqWrtPD0uU7YUjt/HLjH3dzJIhTSO7OCR8uFRmxq34j1+84D1Xyj1tAdl4IcTVHnmQJRa7PcjVG/KvL1Ts7HXdPFDePhMpyV1PEkpdk76XrrsbkCPKXNacuO+7/fNokMmWvu4R0r+ZIFa33l9v3fXQ+v9zMEZ15MEeXqe5C54bWLeDqb8v8fbmZ52HMYebpM2+34/59KuWK1ueXmznMPH/dPOa4f3K/YLnzg7vQy7hNf5LQTb1djYlVpK8cver8bzhDIn+5fdfdv8HxYheXI1fD1y6NjIyJ/GTuob8c96+SKbmrz5V7+WzZev6q4/4FUySSJxmEGq9YseJRL4MQ13CPKyGEEEIIIdEANVsRIos9rti7idBY7F1t3ry57nFFAiR7HVbsccUeVJN1GHtNUVIGx5YtYV/coewNxiK5E+qp2kFZGRO6GxGYE5l77wWECptkUITEFChcCSGEEEIIcQlqsSKj8MSJE2X58uVamxQlZFBDFSVlUBM1JCREBeD58+dl1qxZsmrVKqlfv76MHDnSErNoQ1bhDz/80CrBOHbsWFm2bJkmfzLlGK9cuaKiNipQOsff3/+eru2NN97QpFKExCQoXAkhhBBCCPmXmzdvqiNqP9Dmzdy5czWTMErhgCRJkkjhwoXVha1QoYK2VaxYUVavXq3JjODKolSMaQOZM2fWn/Hjx1fRC1BfFaVmUKYmffr0smPHDkvkeidY8pVVGA7w1atX1TVFqRq4uih7c+rUKX0eZXkgSuHyopwNStOgj0kKBaHcp08fFeCHDx9WlxhiG8mcli5dqueAs4xSQHCGP/300/t6/wmJCO5xjcHgGzfzLduDgomgCCGEEEL+Y9CgQdK3b1+Ptt69e6uYs4MyNXBWvbl48aIEBgZaYhbOrK82O++++64eIEOGDLJhwwbJkyePrFu3TsdevnxZ3daePXt6jPOVVdgO5vruu+/UuZ0yZYqWyZkxY4YKZ5Tseeutt2TUqFESEBAgs2fP1nI+3nVY4RbDUUZSJ5S1QUj0+++/r1mCUQ4HordJkyZa35WQBwmFawwGopXCkhBCCCHk4RoHnTt39mjz8/ML1w+iFWLOm6CgIGsPKwQn6r2i7cCBAx5tdlFcsmRJ3dMKhgwZos4qBGSuXLkkTZo0Gv7rq8RNVKB0DQgODpZNmzapg1qgQAF1d1EC59KlS5IlSxYt64OarhkzZpR+/fp5nAPlceLGjavngIgG27dvl1q1auljtB07dozClTxwGCpMCCGEEEKITaTCHbUfvoRrlSpVZObMmVYILsQqQm8hAhcvXqxtCxYs0FBbhOqaTL6mDSCc9/jx49K1a1frvAgf/vXXX9UhhcCE8wrR279/fw0zhlgeMGCAo2uxu6dwUyFWt27dKnfv3lURC0GNMGiI4p9++knOnTtnhTFHdA4A8YtrRw1bXLOpB0vIg4SOKyGEEEIIIS6Ba4oQ3IYNG6qgw55UuKVVq1bVcFzs/4TjaZIcQehCsCK8dvz48Zp9uGXLlipqsbc0U6ZMmpQJYvaHH35QlxNhyxCv48aNs+ZFVmGE7Jo9rlGFC9uBe1ujRg0V1zjvl19+KUeOHNG6rlh/woQJdZ+u2csaEchuXLt2bRXAEPVITHWvCaEIiQoKV0IIIYQQQqIBBCBcR28gPr3p1KmTHnZu3brlM6MvjohAYiSDL9Fq1mM/B8Q0Du/9tAZkQLZj3887depU/ZkoUSLr3HBYlyxZEuEaCXkQxAo1nn8MAn/UMW1v5/1Yk5Nz2PvExPtACCGEEEIIIQ8bOq5EeWf8Jsd9v2hURFqMXufq/GNalnzgY9C/5Zj1ruYY3aKEtBq7wdWYUc2KS5sfNjru/1XTYtJhYlhRcacMb1jI1WtiXpd24/77FjYqRjQpKj1m73Q1x4BqeaTL1G2uxgytW0D6zNvtuH+fSrlk+18hrubInzyh7L/srth6tiT+cuW283UljpdLrt5xd78Sxc0jf9/e52pMYLzsMmn3Gcf96+dKLXfuuvvbihu7pISe+NrVmFjpWkvopYnO+wc1FPl7iqs5JPDVaP0Nu/2ciM5n0YP+bHH7uWI+W6LzOeH28z46f/NuPovM51G3GVHXpzQMrplPes3d5WqOflVyy8dL3f09vl8mu2w+d9Vx/8IpE8nlW2EJeJySJH5W2XDmiqsxxVMnltBNvR33j1Wkr6w6ednVHKWeSSISuszVGIlVWkJPjXbePW1LOX39vKsp0vinkHWnwxIfOaVkmkCRazOcDwio6er8hJCHA5MzEUIIIYQQQgiJ0VC4EkIIIYQQEg3WrFmjiZVeeuklrW+K/adIutS8eXNNztSxY0er7/DhwzU5U/Xq1a1yOaiBWqpUKT22bAmLzkK9VoxFeZxJkyZpG/pjXOnSpT0yEEcXJHXyZsSIEbo39/Tp01qih5CYBoUrIYQQQgghLrlw4YK0bt1aJk6cKMuXL9fMusjUO2fOHK3xioRHISEhsnbtWjl//rzMmjVLVq1aJfXr15eRI0daYhZt3377rXz44YdWHVlkF162bJlmLb5x44aMHj1aswGjDefcsMHdNic7yAQcWSZiZB7u27dvtM9PyIOCwpUQQgghhJB/QV1TOJz2A23ezJ07V2rWrClp06bV35MkSaKlZODCVqhQQdtQdxV1UTdu3KiuLGqimjZTsxXEjx9fRS84c+aMZM2aVcvTpE+fXnbs2CEHDx6UggUL6vOYw9SE9eWcwgG+ejVsb3bdunW1Xiuc1AYNGqjDO3/+fC2pA44dO6bubqVKlazas+iPceZcnTt3Vve3Xbt22gYh3bhxY3WY7e4xIQ8aJmd6QsG3dfhgiQpmLSaEEEII+Q/UTvV2HBE6ay8RA06ePKnOqjcXL16UwMBAS8zCmfXVZsdeoiZDhgzqqObJk0fWrVunY3Pnzq21VVGGBgIzS5Ys2tdNDdd48eLJ7Nmz9XGvXr305+DBg9XphdCGsPUFxPmwYcO0Hu3ly5e1pixEK8KhEcoMN9i7vA4hDwIK1ycUiFaKUkIIIYQQ91/+w2W04+fnF64fROv+/fvDtQcFBVkuJIResmTJtO3AgQMebXZRXLJkSXU1wZAhQ9TdhDubK1cuDd3FHti2bdtKuXLl5Nlnn9W2iMA4g73qZbFixcL1xZoghiN6HhQqVEh/pkuXTi5duiS7du1SB/nHH3+U27dvq2NLyMOAocKEEEIIIYTYRCrcUfvhS7hWqVJFZs6cKadOndLfIVY3b94szz//vBV2u2DBAk3IBFFowntNG0AI7/Hjxz0SLiF8+Ndff5UpU6Zo+DCcV39/f/nuu++s81atWjXC9SdNmlTPeefOHdm5878ybiYU2Q5Ckk1SKCSWciKEc+bMKe+884789ttvGvL80UcfRXlPCbkfULgSQgghhBDiErimSJ7UsGFD3b+KkFoIO4jKo0ePqhOZIEECDbFNmTKlCl0I1gkTJkibNm00+3DLli1lz549upe0WbNmlphF9mAkY0IYLwTn1q1btQ9CdHGOTJkyRbjHFed+9dVXpWnTppI6depIr+G9997TEGjsu8V6nIA1L1q0SNeCY+HChdG6f4S4haHChBBCCCGERAO4q3AevYH49KZTp0562Ll161a4fm+88YYedpCYydc8vva4IpwYJXW8z2nHuKvYT4usxt5MnTpVf9rnNG0AYcKEPGxihdqD32MI+KOOafsz78eanJzD3ude5oyJ95AQQgghhBBCogMdV6L0mP3fHoioGFAtj3SYGLYfwinDGxaSLlO3uRoztG4BV/NEd45Ok7e6GvNZvYKu1xWd+/Wgx8TkdQ1dHpbAwildXsoqv5+94mpM0VSJ5Z/QNY77x4n1vFy+5W5dSeJnlZPXLrka80xAkPx23PmYl9MHyV83j7maI7lfsMjt+a7GSLyKcjd0pePusWO9IHd+auJqiriNx8k74ze5GvNFoyKuxrjt/7DGcF1FXH0W43M4OnNE5/Nr9p/nHfevljmFnAhxVxokXcLAaP0NHwsJcdw/OGFCuXN3nas54sYuKVdu73Y1JnG8XCJXprkYUEfuzgkf6hoZsat+I0uPXXQ1pkxwUrl2x9OBjIyAuPlcnZ8Q8nDgHldCCCGEEEIIITEaCldCCCGEEEKiwZo1azRpEpIzIVER9o4iyRFqnCI5U8eOHa2+w4cP18RK1atXt8rlVKtWTUvd4DDZfQ1ImGTqo6L+aokSJbRfhw4dHvJVhu3ZXbt27UOflxA7FK6EEEIIIYS45MKFC9K6dWuZOHGiLF++XH755RfNADxnzhyt8bpy5UoJCQlRwXf+/HmZNWuWJkKqX7++jBw50hKzaPv22281g7ABZWbsFChQQNvQ9+zZsxGWrnlQILkTsiMT8iihcH2CimWbbHU48KFGCCGEEELccfPmTXVE7QfavJk7d66WwEmbNq3+niRJEilcuLC6sBUqVLBcUwjOjRs3qiuLmqimzdRsBfHjx/eos/rFF19Iu3btrN+R/Tdu3Ljh+voqh4PyNIUKFdKSOC+++KIcPnxYHdMRI0bo8xDWKIEDXnvtNV0XnFyU8AG4BswNh3fw4MHahv4Yh3PBNYb4zpcvnyxdulSfh5BGCR+4zJ9++ul9eR0I8YbJmZ4Qbty44ZFF2KRbh6DFcxHBzMOEEEIIIf8xaNAg6du3r0db7969LbFnOHnypDqr3ly8eFECAwMtMQtn1lebHYQEm7DgFStWqMOaKFGicOeGAIY5AXEZUTmcXr16yZIlSyRhwoSSM2fOSK91zJgxEhAQoG4xzjVgwAC5dOmSdO3aVdKnT6/r6Natm8cYuMdwmPfv3y89evTQEOn3339fpk+fLkmTJtXw5yZNmkRZQ5YQt1C4PmWClhBCCCGERAy+9O/cubNHm5+fX7h+EK0Qb94EBQVZe1gvX74syZIl07YDBw54tNlFccmSJdUdNeHDY8eOlc2bN3uc9/jx47pnFiIzMrDH1pw/b968+hNOr8FUwkS/9957T7Zv3y7Xr1+3+kJ8ZsyYUR8nSJAg3PnRD+5vcHCwCnKAc9SqVUsfo+3YsWMUruS+Q+FKCCGEEEKITaT6EqreVKlSRcNjsc8V4cIQqxCnzz//vCxevFiF6IIFC6RZs2aSNWtWGTZsmI5DG8JtAUJ4IUixx9WAc9SrV09d2XPnzmkoLxJANWjQQF3RVKlSRbquOHHiqHiE47pz505LjO7eHVbeaNu2sNKBW7duVXcVDu+0adM0AZS3yPWFLxEMZ3bq1KnqJkMQ28OeCblf8F1FCCGEEEKIS+Bqfv3119KwYUMVl9jvCiFXtWpV3S+K/Z5wLJHUKGXKlCp0IVgnTJggbdq0UYHXsmVL2bNnjwpTCFwjLOfPny+ffPKJ1KlTR0NvP//8czl06JDuPUVfhOpGtMe1X79+UrZsWV1XmjRpJF68eFKuXDnde1u5cmU5cuSI9kMYMR6XL19efvvtt3u6Fx9//LHUrl1bhTyuM7JtaoREFzquhBBCCCGERAO4q75EH5xUb0wCTTu3bt2K8NwQqDgAMg7bsw4bfO1xhXhEmDESShUrVkzFK1xYOKveIPOxN/aMxeaxfX8vnFWAPbjm2osUKaL7agl5kMQKNR5/DAJ/1DFtX+b9WJOTc9j7uJnTu6/5PSbeS0IIIYQQ8mCYMmWKlttB6DIcWtSUJeRJgI4rUd4Zv8lx3y8aFZE2P2x0df6vmhaTduPc1Rwb0aSoqzHo7+Y6zLV0mrzV1ZjP6hV0NQb9u07f7mqOIbXzS7cZf7gaM7hmPtfris4c0bmWD2bucNx/UI28MnzVn67m6FAqs0zZ664E1Ks5UsneS9cd988R5C+3725wNUe82MUlVMLCuZwSS16SK7fD9iE5IXG8XBJ67nt3c6R8Q+7OesvVmNjV/ycnr11y3P+ZgCA5ERKWnMQp6RIGRutzws3nUXQ/i6Lz2eL2c7XL1LB9Z04ZWrdAtP6G3czzMOYw87j5bMHnyoP+LDKfR6M2hIVVOqFV8Yyy5tRlV3M8nzaJXLrl7jMvKH5mCT36peP+sTK0j9Zn0T+ha1yNiRPredl5IcRx/zzJEsrdGW+6miN2zW9l87mrrsYUTplIdl+85rh/rqQB8jiDMjg4CHnS4B5XQgghhBBCCCExGgpXQgghhBBCogESHmEfKpIzoZ4p9oQi6RLCc5GcCeVrDChzg+RM1atXt8rlIPFSqVKl9NiyZYu2YRcfSvIgwRLOjURHGzZs0CRPyFSMpEu3b9+OcE1vvPGG7NjhLrrgQYJ9sPv27bMem3q1dnwlmSLEGwpXQgghhBBC/gVJjSAs7QfavEG5GpTCmThxomb5RX1VlIGZM2eO1nhF4qOQkBBZu3atnD9/XmbNmiWrVq2S+vXr6x5UI2bRhnI4JvkSStMgoRKSHUHoITMxaqYuXbpUEyw9++yzMnPmTHlcsAvXiPCVZIoQbyhcn1DwIYfETGfPntVv7UwmO++DEEIIIYT8x6BBg7Qeqf1Amzdz587VEjio4QrQr3DhwurCVqhQQdsqVqwoq1evlo0bN6orixqopg1kzpxZf8aPH9+qfQqBi3I6cFv79u2rbZjD398/XF84utevh8/XMGLECC1zY0r0dOjQQdcFFi5cKD169FBBiXXC9UX24T/+CNvP/vPPP0uJEiWkZMmSWnP29OnT6h7D+f3uu++kd+/e2u+1117Ta4JbjPUCXD8SQmH84MGDdW3IsIz/i77++uvaB25wrVq1tParcYaLFi1qZS9u0qSJlu3Buc21DRw4UH+H42zWSZ4+mJzpCcV8wEKc4oOGmYUJIYQQQqIGIqtz584ebX5+fuH6nTx5Up1Vby5evCiBgYGWmIUz66vNDsJnTQjtmTNnJF++fCos4c6uW7dORSRA3VUIz549e+rvqO8aUZmeUaNG6XgIvaZNm8qYMWO0ffz48XqNEKTXrl1TcYpast26dVPXGP+HXL9+vZbqMeHPEKMtWrSQEydO6PwA5wsICNAxcEwHDBggly5dkq5du0r69OlVmOKcCF2GMEV9W1wTwpxRp3bevHkqhIcNG+ax9mzZssm4ceN07KJFi1Tc7927V11t3HO43I+T40zuHxSuhBBCCCGE2ESqL6HqDUTr/v37w7UHBQVZe1gvX74syZIl07YDBw54tBngYEKYwk004yEYAX7u3LlTn8c54UbCwYwXL16kaytUqJD+RIgxRDPcyl27duncx44dk5w5c6pwRT+4wLly5ZJTp07JuXPnJEOGDBq5hwPz3LlzR+rUqaNiHi4q2rCP97333pPt27erK5o3b16dL2nSpJIxY0Z9jPG+KFiwoMfaolo71m32EgPUpCVPJwwVJoQQQgghxCVVqlRR5w+CD0BYbt68WV3NxYsXaxvcTCRkQigu9qfa2wBE6PHjx9WlNOC5rVvDytvhJxxHiMcGDRqoyM2RI0eUa4MYNSBUGMDxbNWqldSoUcN6DufH83A0EY6cMmVKdXURrYfrgesaN25c+fjjjzXcGM7q1atXdRzcVVzT+++/b81hn9dghG5ka4ts7RDZEN5wa3HArSVPJxSuhBBCCCGEuASu6ddff61ZfiGszH5SCETs+cS+ULiOyAYMQQihC1E6YcIEadOmjYq5li1bapgu3MRmzZrped98800VZzgn+pQuXVoTQCF896OPPtK+kyZNinSPqy8aNWqkYb1YrwFhy9jj2rhxY+nfv7+6mRCicH+x/xVt27Zt03BhOKx4DiHNEJMQuNhHCzEZGXCNhw4dqsI3OuTPn1/Dh3E/cC+GDBkSrfOQxx+GChNCCCGEEBIN4K76Em5wUr3xlRgTjqY3CRMmlClTpni0IUQYhze+9rja5/7000+txyYxVKpUqaw2CFB7H5N0CYedGTNm6E+IbxwAWZO9gcD1fgzhbtxmYEJ+EV5s1mr6IjmTAftqDdjvioM83cQK9eXRP2LwRx3TkgndjzU5OYe9j5s5I+prPiBj2v0khBBCCCEPB2QxRjgyRCrENoDgRukeb+FKSEyFjitR6g1e5rjv5G6lpWqvBa7OP6ffK9Ea02BI5OEndn7u+nK05mgyPPw3hpExrsML8tnKg477d3ohi0zcddrVHA1zp5Gu07e7GjOkdn75YKbzguODauSVMZuOuZqjRZFgGbIsfCKKyOhaOptM2XvWcf9Xc6SS4av+dDVHh1KZ5bfjl1yNeTl9kJy9fsZx/1T+qeXK7d2u5kgcL5ecuuaZOTIq0gYkk9PXzzvun8Y/hVy/s83VHP5xC4hcDgszc0yS+nLn7jrH3ePGLimhOwe6miJWnu5SpYe7vUtzB1R0NcZtfzOm2VdhpSucMrbN/0nDocsd95/Y5SVpN+4/p8IJI5oUjdbfo9vPiZHrDruao23JZ2Xo8rAkNE7p8lJW15+rbvqbMR8vjbyWpDfvl8kuozeGlflwQstiGWTNqcuu5ng+bRI5etVZqKchQyJ/Cf1rnOP+sZI3idbn17GQEFdjghMmFLm7xPmA2GXl7hp3Llrs5wfLuRthe0qdkjJBWtefq08aCFE25XDszqdxPwl5HOAeV0IIIYQQQgghMRoKV0IIIYQQQqKBKdOCxEGm5ikSKjVv3lyTMyF5kgHPo9QNwnMNyPCL8UiGhFIy9r2rZcuW1ecOHTqkB86HebDHFGVtHhSjR4+2HmN+ZBGODm+//fZ9XBUhDBV+qCCznPemfG/Onj173+dEZjtCCCGEEBI1N2/e1COq2q4XLlyQ1q1bawZglJKBmDx48KAKU9R4/e677+Stt96StWvXaoKin376yUMUApTTMftNf/jhB328adMm/b/bkiX/hV2jnuns2bNV+KIkzf/+9z/N7vsgwBqR7fhewToJuZ9QuD5EBg0aFGWfqIRtdOa0n/ODDz7Q2lwGJm0ihBBCCPH8v1Pfvn092lA/1Z7xFsydO1dL4EC0mtIyhQsX1lI1JvMusvgiMRKEK8RsRCCLcL169SwxixI3cGjz5Mmj7qvdjY0fP77Ejh0WNIn6qvXr15dMmTJZz/fo0UOyZ8+u50NJm2nTpmlJG5S2uXbtmtSpU0fL2iCjL8QwMhufPn1aZs2apdmDUdMVTmuvXr30fPgJJxllaUaMGKH1XVE+B0Id1/7jjz9q/VqUuwkICFBXGPeqaNGiOg6PIej/+usvCQkJUaHv7+8vAwcO1Jq2yBM7cuRIyZcv33149ciTDEOFnzIgWiFWzUEIIYQQQsTjS36IMvuBNm9OnjzpU4zCHQ0MDLTELJzZyLh7964sW7ZMypUrp7+fOXNGhenSpUtV4NlL41y6dElrx77xxhv6OwSoXbQakW3cXoQqo/wNkjMtX75ca8FCyJrar1gfxCtCmzEPHOQcOXKoAwzhDCDOUc4GTjDuBRzZypUr6/kgrH/++WcV8ZgX12EErx3UYf3111+lZMmSsmjRItmxY4cKZJwD43v27OnotSFPNxSuhBBCCCGE/AtCgiE87Yd3mDCAaD1x4kS4doTzwpUEEHrJkiWLdD7UQ4WgixcvnjXeiEbsc925c6c+vn37tjRq1EiGDRsW6TnhyDZo0EBFKtxVANEJYVy6dGk5fPiwtTWtUKFC+jM4OFgFty9Mn3Tp0qlwPnDggBQrVkzb8HP//v3Stm1bFaZYHxzViM5h5tm1a5e1Pxg1Y6O7j5Y8XVC4EkIIIYQQ4hKEAyOs99SpsPI8EKsImUWd1MWLF2sbQmHhdkaGPUwYoP/WrVv1MX5mzpxZH2PfKfqVKlUq0vMhJHfChAkqCOHOgk8++URGjRqljigEKMJzQaxYsaxxvtp89cmaNats2LBBf9+4caO6qXBuEUY8duxY6dYtfIkj73PkzJlTQ4rh7OLwJXYJ8YbClRBCCCGEEJfA9YQwbNiwoYowhNRClFWtWlWTKyELMJJkYn8rQDgu9oMiLBZ7U02YMISbCRM2ghh7TuFGQiBCgMKVnTx5sgpDtA8fPlz74jzIOGynffv2KlQRsjt9+nTdXwrntVatWro3NXHixJFeF0KF0R97c32BEGSEBuOa//jjD3V3kYgJmZGxNhPGHBnYLwvBi3PABR4yZIiDO06edpiciRBCCCGEkGgAdxXC0xskPvIG+069wV5W7Pe0EydOHM0abAciGImNvMEeV2/gthqwnxRkyZIlnKC0/w6xjQMg+7HBfm1Tp061HttL+gDspbWX/gFIzATsSa3atWtnPYYz68udJSQiYoWauIAYBLLgxrTEQQ9rTfZ53MwZWd/onpMQQgghhBBCYgJ0XInyzvhNjvt+0aiItByz3tX5R7co8cDHoH+bHza6muOrpsWk1diwfRpOGdWsuLQbF/YtohNGNCkqH8z0/DY1KgbVyCtdp293NWZI7fzSaXLYnhgnfFavoPSbv8fVHL0q5pQ+83a7GtOnUi75eOk+x/3fL5NdPlt50NUcnV7IIj9uP+lqzOv5n5FVJ50XcC/1TBK5cPOwqzmS+T0rV267u1+J4+WSczfC9ks5IWWCtCL/hH2j7pg45SV050BXQ2Ll6S6hlyY67x/UUELPhXccIh2T8g15c9RaV2O+bfWcNPvKdzibL8a2+b8HPkd05sEcLUavczXHmJYlXX0Wmc+jDhO3OO4/vGGhaH0WdZvxh6sxg2vmk/4L9zru37NCDhm42PnnCuheLrurOcw8w1f96bh/h1KZZeGRyDPIelMhYzI55sNJi4zghAkl9PyPjvvHSvG6XLvj7jUJiJtPLt864GpMkvhZ3X0e4bPoSFjIq1NiZewgd0NXuhoTO9YLcv3ONsf9/eMWcHV+QsjDgXtcnwKwvwJOKw6TRY4QQgghhNwbJjMu9moiEzDCY//55x/dz4rwXnv4LPalIvFS9erVrazD1apV02RLOLZs2WKF1qKmKc7bpUsXbUP5GvTFPMg0jJI5bkDI77vvvisPGiSTMombCLnfULg+BaCQtqnbilpehBBCCCHk3kB9VtQ9nThxotYj/eWXX3TPKvZ/olQOEiphX+ratWvl/PnzMmvWLFm1apXUr19fRo4caYlZtH377bfy4YcfevzfDWJz6NCh+vu8efMkb968Og/2pqL/owRJpXxB4UoeJBSuhBBCCCGE/MvNmzfVEbUfaPMGmXWRSTht2rT6O0rCFC5cWF3YChUqaFvFihU1Oy/KxsAtRVkY0wZMqRvUXoXoNUDEov/SpUv1d5SgMcmZUAc1RYoU+hiOLtxYO3BuixYtqs4uXFp7giU8h7I6Rnwi4zF+ogYrasnC5R03bpxmR0Z2YmT8Rcbj48eP65jcuXNLs2bNpHPnzpr4CWtELVeTJRlZliHGzfUPHDhQ+yDjMDIQE3IvcI/rU8oHH3wgN27cYKImQgghhBAbcDv79u3r0da7d2+P7Ljg5MmT6qx6A2EZGBhoiVk4s77a7CCM14TyvvPOOzoXwoEhGjdt2qSlY3bt2iV58uRRUWlczc8//zzc/BC9yCyMMQhXtlOoUCHZu3evCnEIbIhK8/9COMRYI4QsRHnSpEm17uv69etVmKJOKwQsRDeeu3btmjrA6F+iRAnp0KGDOtBXr17V7MHIloy50Af3Cs+h7i0h0YXC9SmFopUQQgghJDwQcXAU7fj5+YXrB9G6f//+cO1BQUHWHtbLly9rvVe0HThwwKPNLorhdsKVBOa51KlTS65cuVQsLly4UPfBQtCiLM1HH30kgwcP9rl+CN7s2bNbQtUbOLEQpnBZ4dieO3dOgoODLWEN5xciGaHPK1asUKGM543zC9EKIKgh8G/fvi2HDx8Ol0cF5zB7gE2ZH0IeS+FqHD9fMIEQIYQQQgh5FECk+hKq3lSpUkVDaeEkIlwYYhXiFLVdFy9erEJ0wYIFGloLwTds2DAdhzYkaTL1XiFM7XtWcR6ISDiae/bs0XNDPJrwYPyE+I0ICF4IasyJPad16tTxeL5Ro0by1ltvqTOKfbNwTLEG/J4oUSL9PWfOnFKvXj1r3y3EKbCHM3/yyScyatQoDXdGiDTWGC9ePE1OBXAOOLpjxozxOAchj51wjczxQ/ZbQgghhBBCYipwRrGns2HDhira4CgOGTJEqlatKjNmzNAwXTie2EdqhC4EKxzL8ePHq8DDflPsEYUrmSlTJhk7dqx07dpV94Pi+e7du4u/v7+89tprmtQJbivajdCFY4rQZvQxwI3FmtKkSSMJEyZUMWkXjWiHOMU6jRgdMGCAZisOCAjQjMiNGzfW/bUQ5tiXC7H75ptvelw/BHGtWrU0A3LixIm1Ddf6+uuva3ixCVeGeMUc5cuX1+shJLowVJgQQgghhJBoAHfVnvzIACfVG1Oa0M6tW7fC9fvmm2/CtWFf7Pz588O1+9rjChcVZXkgTiE84YjCtTUhuyYZFMSwAaIaR1TnxnkNyG6MwxtkSTZ069ZND0LuB7FC8RXRIwB/uJE5rjFt/+XDWpN9HjdzOu1rQrQRjo1v+wghhBBCyJMDhCOcTWQbrlGjhvTs2dPjebikWbJkkU8//fSRrZGQ6EDH9SkD4STA+xu/FqPXOT7HmJYl5c1Ra13N+22r5x74GPR3cx3mWlqOWe9qzOgWJaTVWOc1ykY1Ky7txv33DaUTRjQpGq0x74zf5Lj/F42KSLcZ7lLTD66ZT3rM3ulqzIBqeWTo8rCEFE7o8lJWmbLX3T73V3Okks3nrroaUzhlIrlye7fj/onj5ZLrd7a5msM/bgG58U9YQXmnJIhTSI79W/LACcEJE8rtu+5q5sWLXVxCT45yNSbWM61ErkxzPiBxHZHrs1zNIf7VH8rnxMP6/HL7ufqgP4vM55Hbzy83nyvms6XDRHfv++ENC7n6bMHnSp95zv9+QZ9KuaT/wr2uxvSskEMm7jrtuH/D3Glk/2XP0iRRkS2Jv/wTusbVmDixnpfQs9857h8rVXO5cPOwqzmS+T0rZ6+fcTUmlX9qkdBlzgfEKi2hp8P2PzoekqaF/H17n6sxgfGyy9U7zt9fieLmkccZJHFCUqWIQNIlQh5HWMeVEEIIIYQQQkiMhsKVEEIIIYSQaGDKvSABUZkyZXQPKJInIcERkjMheZJh+PDhmpwJ5WhMuRzUO8VYJGhC4iVTzgZ7U3HeatWqacgvQAIktOFA8qYHxejRo63HmAvZhu1gry1dW/IooHAlhBBCCCHEJRcuXNBSOBMnTpTly5ermEP23Dlz5miN15UrV0pISIisXbtWzp8/L7NmzdL9p8gOPHLkSD0HSuRgLDL49u/fX9uQg6RBgwaa9Kl48eKWSMyRI4e24UAm34chXH1RsWJF3SdLyMOGwpUQQgghhJB/uXnzpjqi9gNt3sydO1dq1qypGXtN5l/UM4ULW6FCBUvkrV69WjZu3KjOKkrLmDaT3RegZmvu3Ln1ca5cueTSpUv6+OLFi1b91oMHD2ptWIhlJNoEH3/8sRw6dMhjXT169JAffvhBnVq4vkjIuWjRIsvZxRiT+RglbeDqov3UqVNa3mfv3r3qtEJMg169eum8cIfNuBEjRlhrbdq0qRQsWNBK+vnnn3/KK6+8oudgiUtyP6FwfUpJkCABP0wIIYQQQnwksoQItR8muaWdkydPqrPqDcRmYGCgPsZYOLO+2gxwV/Pnz69iD8BlhYuLsjYQvKivCg4cOKBJlyCUjWP7/vvva/1XO71795bvvvtO3nrrLQ1VTpUqlYYow9lFfdVp06ZZ4cdYy+zZszW0ecqUKSqKjbOL0GcAcY55N23aJJcvX/aY6/Tp0/Lll1/q81988YW1pq+++krPAYFtL6FDyL1A4fqUgg/gmFZyiBBCCCHkUYPSgRBo9gNt3kC0njhxIlx7UFCQtYcVY5MlS+azzfDzzz/Lnj17ZMCAAVp7dciQISo4d+zYoeVsTOhu8uTJ9WfdunVl27aIs9zDxYUYhkiFowogOsuVK6d7Zw8fPqwuLChUqJD+DA4OVnHtC9MnXbp0lhNsQI1YCHIc2NsLcC1vvvmmOq4bNmyQ48ePR3q/CXEKhSshhBBCCCH/4ufnZ4kxc6DNmypVqsjMmTM1xBZAmG7evFmef/55Wbx4sbYtWLBA3U6E4poSNaYNmBDkgIAATb6EPbKhoaFWeDB+Quhir6wRhtg7mzVr1gjX/9dff8mECRPktdde09Bf8Mknn8ioUaNk2bJlKkAxB0DossFXW0R9fD1ngGOLUGU4rnBbq1atGun9JsQprONKCCGEEEKIS+CaQhg2bNhQBV2cOHHULYVQmzFjhu4vhVv53HPPWUIXgjVp0qTWflAkaoKLeevWLd2bCtq2bSuvv/66fPrppxI3blwNG96/f7+G8yZKlEjH//jjj9oX+1VxDnu4cPv27VWoIuQY+2mx3xbOKxIqIakTBHJkQHiif+fOnaN1XwYPHiytWrXSMGHcE4QtZ8iQIVrnIsQOhSshhBBCCCHRAO4qnEVvkMDIG+QW8c4vAoHrDUSe9zlTpkypbq432E/qDdxWA5IygSxZssgbb7zh0c/+O8S2cUZ/+uknq92+DlOuxz7Ovn/VPEb48Lx588Kti5B7JVaot+f/kMAfbkR7LCN77lHxsNZkn8fNnDHxnhFCCCGEEELI/YCOK1H+r/Y4x31XT28iLzWd5Or8y3+oL1V7LXA1Zk6/V6RKj/mO+88dUNFVfzOmzQ8bXY35qmkx+XKNZ+r5yGj/fCYZue6wqznalnxWBi7e52pM93LZpcfsnY77D6iWx9V1mGv5flv4RBSR8UaBdPL72SuO+xdNlVhWnfTMWhgVpZ5JImevn3E1JpV/ajkWEuK4f3DChPL3bXevSWC87CL/hH3b7Zg45V1dC64jOus6f8Pd65giQTqRG3OcD0hQVUJluas5YslL8sJrE12NWTmhoZRtP9Nx/yVf1ojWZ1Ht/mH71ZwyvWc5159f0fksis7fY9fp2x33H1I7v0zcddrVHA1zp5EuUyNOHOOLoXULyJBl+x3371o6m/xy4JyrOWplTRmtz+IVJzyT0UTGi+mC5PKtA67mSBI/q1y46W5dyfyelX9C1zjuHyfW89H6LPrr5jFXQ5L7BYtcn+V8gH91uRu60tUcsWO9IKeu/ZeR1wlpA5LJiZCwxEhOSJcwLPsvISRmweRMhBBCCCGEEEJiNBSuhBBCCCGERIM1a9Zo2ZeXXnpJ655inyf2hb777rtWnxEjRlh7XrNly6b9cVSqVMnaM4qswzgH2q5evart6GMeG1BrFcmTihYtarWhNA722mJ8tWrVNAOx4ciRI5oRGaV1QP/+/eXFF1/U+VB/1V6SB+vHnGvXrg23VrNX9l7Afl5ThscX3vftXkFpIdxbJMkqVaqUlukxNG3aVGvpIgkW9g/jNSIxH4YKE0IIIYQQ4hIIn9atW8v8+fMlbdq0Wrbm4MGDkY5JkiSJz2ROY8eOlbx588rAgQNV4DVu3NjneIjLP/74Q4WqIXfu3CqgQZ8+feSXX36xxiO7sCm9A9577z3p2bOn3LlzR/Lnzy9t2rSRM2fOaFmfJUuWeJS3iWit0QXXhTI+qVKlkofB1q1btdwQygfhGDZsmNbEhaBFJmdkhUZWZtxT7y8ISMyEjishhBBCCCH/ArGDmqz2w9RbtTN37lypWbOmilYj9AoXLnxPc2Mu1I21c/r0aendu7c+Tp48ucSPH9/j+Xjx4lmPr1+/ro4sOHTokApReykaMxbXg0zDKFcD4Q1Xtnz58tKkSRNLxOEnXFzUg4VIB3COjSNrX3P16tW1b4MGDbS0D3K/oqwP3M7SpUvLxo0bdZ5mzZqpePY1xo7dUTaPUYcWJX4gNCHOAYQ+zgEXGYLeTvr06XUdOC5evGjVxoUrXqRIEX38zDPPhHsN4DCjpBDO2aFDhyheMfIwoeP6FPDBBx9oLS1fMBMxIYQQQsh/DBo0SPr27evRBuEIN9POyZMnfQofMGnSJKs8zIkTJ6warXBlIYwAaq/CaQUQdLFjx9bnu3fv7nGuNGnShFuPNxCF+P8ehKkpkYN6qnjsve6OHTvK5MmTVVgCOK7nz5/XcGDUpUXYLMatXr1ahTJqxuL6EVrsXVIHwMWsXLmy1m796KOPNOw4KChIrwdOJ4DLiZqyCAWGs4watd5joqr1ijUvXrxYhT3Oh/DnvXv3yvLly/W1gPsN59gAoQpRnzNnTv1/MK7H3CsTph0RCLnG9UJUowzRvX4hQe4PFK5PAfhjpUAlhBBCCIkaCMDOnTt7tMGR9Aaidf9+39mw69evr+IM2PdPRhUqPGvWLHUk4S66AaIQB0KDv/nmG3n11Ve1/dlnnw3X9/PPP9cQWez7bN68uYpMuKJwZ8uWLav7YAFEK6hbt66MGTMmwrkPHDggb731lj7G3lkIxESJEqkTaoCIjWpMRMLVVO7EmuGA4ne8Rrt27bL2GAO4x3YWLlwocePGVXGLLxG6dOlifaGAcOnIMI4s1obXmMI1ZsBQYUIIIYQQQmwiFa6e/fAlXKtUqaIO36lTp/R3hL/CnbsXkiZNGmkCI1/Yw5ghjAMCAjRh086dO1XMwkmFswkjw/TF9aBfggQJdA8s9oMC/MycObOG7pq+cE2xNzUi8NyGDRv0MUKCkdQpV65csmLFCqsPHFK4n//880+EY+xAhF65ckWPP//8U9vy5cunAr9ly5bqJsNJhTjGFwE44KTagcA14hvuK9xshDzjHnsLaW+2bNmiPyFyI7t28nCh40oIIYQQQohLkNwHobUNGzZUkQSxNWTIkEjH2EOFjStoQoUTJkyoYtE7wy32uGIehAtDoMER3bdvn5QrV07DeCH8kHgIjqkJ7cW5ateureMR3osQXYhUCFhk14UwRQIniDgcwcHBui4I2vHjx+ueUITy4jxo++6776w9rthD+9xzz1nrg3PaqFEjDfdNnTq1dOvWTUUqhCRcXTxGmC/CcxGmjHW3a9cu3BiTYAqY/bHY02rCsREKfPjwYb1HAwYM0ORSELwQrxCi2KNrD7PG71gvnscY3CPcb7Qb4NzC5YagRmItE6E4b9486devnxQoUMByX8mjh8KVEEIIIYSQaIDsvr5Cf+3iFCLN4Cu02JTK8cacF2G3Zo+rKU9jp0aNGnpEhP38EYUgI8mRN5s2bQrX5muPK1zeOXPmhGv/6quvPH6HkDZiGniPsV8bytTgiOg6DBC8OHyBMGGEBtuBg2tP/IT9zDi8wf3GfScxi1ihJnD8IdOpU6cI911G9tyj4mGtyT6Pmzkft/tJCCGEEEJITAPiGaKawjXmQceVKMXLRrzp3psNS1pI6ZbTXJ1/2eg60RpToWv4b/AiYuGQqlKu4yxXcyz+vLq80u1XV2MWDK4sHy/d57j/+2Wyy087wva/OKVx3rQyfFXYng6ndCiVWX7cftJx/9fzPyNLj110NUeZ4KSy99J1V2NyBPnLiZC/HfdPlzBQzl4/42qOVP6p5a+bx1yNSe4XLKevn3fcP41/Cvn7tvPXHQTGyy7X7nim54+KgLj5XF0/rt3N/TX3+Mrt3a7GJI6XSw7+7Ts7uS+yBCZwdX/NPS5cwvMb+qjYvL6NVPpgnuP+8wZVctXfjCnb/r9MlU5Y8mUNKdNquuP+S0fVlroDl7qaY2r3MvLZyshrRnrT6YUsMnCx8/dx93LZozVHdD7zfj97xXH/oqkSR+t9v+rkZVdjSj2TRI5edf6ZlyGRv6v+Zkx0/h7lpot/u/wqy/7L7taVLUn0rsXNZx4+727+E5Z51yl+cYrKoSvOP4tApsQJ5FhIiOP+wQkTujo/ebK4n7Vryf2FyZkIIYQQQgghhMRoKFwJIYQQQgiJBqYcCxIAlSlTRrPQItEPyswguRCSERmGDx+uGXyrV6+uGYjBqlWrdJ8skhj98YenW23qnoLZs2dLiRIltB9KwjwssP7r190576jrSsiDgMKVEEIIIYQQl6C0CjLdTpw4UZYvXy6//PKLZrfF/khkwkUZmZCQEFm7dq2cP39es9dCqKLG68iRI/UcPXr0kLlz58qECRM8kgyhrqkdZLdFG8ajXA4E8sMANV/9/f1djaFwJQ8KCldCCCGEEEL+BaVT4IjaD3utVAMEZ82aNSVt2rRWdt3ChQurC1uhQgXLNYXgRMkauLIoWWPa4GSihA7K0WTIkEGFsOGLL77wyEaM55ElF8SPH9+qQ/r222+HWxdK68DthROM8jHIxmtK7EBU9+nTRx+jJmrJkiW1H2q9Yj0o7YN1li1bVvvguatXr+o56tSpI9WqVZNixYpZtWtfe+017Q8n+OjRoyre9+7dq+MgxlGD9ZVXXtHfkSyUkHuByZmeIlCrCsWn7TDbMCGEEELIf6A8iik/Y+jdu7cl+AwnT560aozaQQ3UwMBAS8xCkEbVBiBMUV913bp16rD6ymoLAQzHFQIZfPPNNx7P3759W4UjhDFE8t27d31e47lz59QZXbFihQph9IO4RamYLl26+ByHdaOeK2rKTpkyRd555x0ZM2aMBAQEqGDFWlBfFXVeTYKjevXqaVmcLFmyqDsNp9hejoYQN1C4PkVAtFKoEkIIIYRE/kV/586dPdr8/PzC9YNo9VWXNSgoyNrDevnyZUmWLJm2HThwIFyb6Qfu3LmjIhJ7YeGGbt682eO8x48f1z2nEIkRES9ePGnbtq00adJEkidPrkISAtZgqmDCCS1SpIjOB+Dg7t69W958803rd28KFSqkP4ODg7XGK/byvvfee7J9+3Z1a/PmzRtuzJ49e6xzooYq3FcKVxJdGCpMCCGEEEKITaTCCbUfvoRrlSpVZObMmVbYLEQoxCaSLS1evFjbFixYoAmZEF4Ld9PeBqcSYvXSpUty7NgxFbMAAhdOJUThtGnTNDETRF+DBg3U1UyVKlWEa4eYxNiffvpJUqdOLdOnT9dQZIhesG3bNv0JBxRrhUML4LDmypXLWqMvx9VbAG/dulXXjjHvv/++JYrt/eC+/vDDD+rAwm2tWrVqNF4RQsKg40oIIYQQQohLIDQRNot9oRBt2K86ZMgQFWczZszQfaZwKZ977jlL6EKwQkiOHz9e2/r37y+VK1dWsYeQWru4hNjDnlTsK/3oo4/k0KFD1r5XhDJjbyn2uNrDhSFwa9SooefDgXng7H766ac6T7p06fRIkSKFtGjRQteTMGFC6d69u7z11lvyxhtv6HkRtrxkyZJIrz9nzpxy5MgRKV++vD42lC5dWteAvbaDBw+WVq1aadQf7g9CjbFfl5DoQOFKCCGEEEJINIC7avZz2kEyI2+QnMg7QdGLL76oyZx8gYRGOMCHH36ohzfee1whUpHh2BvjpNpByR4cdiZNmuTxu7k2CFoDhLlxTpE52ZtPPvnE4/d58+b5vD5C3BIr1Pj6Dxn84Ua03zKy5x4VD2tN9nnczOnkfsbE+0oIIYQQQgghUUHHlShVesx33HfugIpS6QN3357NG1RJqvdZ6GrMrD4VXI1B/9r9w/aUOGV6z3JSb/AyV2Mmdystzb7yrK8WGWPb/J/0mL3T1RwDquWRXnN3uRrTr0pu+WDmDsf9B9XIKxN3nXY1R8PcaWT2n+ddjamWOYUc/Nszm3VkZAlMILsvXnM1R66kAfL37X2uxgTGyy6hp5zXmouVtqXcDQ3/zXJkxI71gty+u8HVmHixi8tvxy857v9y+iDZf9ldcfhsSfxF7kYeAhaO2GXl3I2wfVxOSJkgrZy85vw6wDMBQfJKt19djVkwuLKrzyN8FlXttcDVHHP6vRKtzy+3n6vR+SxqNdbd+2tUs+LSYeIWx/2HNywkHy9197f1fpnsMnCxuzHdy2WXKXvPOu7/ao5UsvX8VVdzFEyRSHZeCHE1Jk+yhLLhzBXH/YunTixX77j7vE8UN4+Enh7jakysNC0k9PyPzvuneF1OXfuv1IoT0gYkk3Wn/0sc5ISSaQLlws3Djvsn83tWbv7jrh6pX5yicizE3esYnDChq2vBdRBCYh5MzkQIIYQQQgghJEZD4UoIIYQQQkg0wP5U7ENFQqMyZcpo5lxk9sXeUSRnQvkaAxIhoR9+7tq1y9o7iozDOAcSO5k9oehTqlQpfd5k+EWJHuyJrVOnjiZhuh98/PHHmvQJe1nfffdduV9gjy/qwnrjqxQOrnHHDucRYw8L1LmNjPnz50damojcfyhcCSGEEEII+ZebN29qaRv7gTZvLly4IK1bt5aJEydqQiSIGNQ/RSZg1HhF4qKQkBBZu3at9l+2bJn2Q23VYcOGWedBzVYIx65du+rvZcuWldWrV8uqVasscQxBfO7cOU2yVL9+fc1mfK9AEKOMTaZMme75XE8iUQnXihUrSq1atR7aegiF61NdXNs7sx0hhBBCyNPOoEGDJEmSJB4H2ryZO3eu1KxZU9KmTau/o1/hwoVVaFaoUMESNxChIH78+PoTbmnevHn1MUrWoAwNSsqYMjimn8mf+uyzz8rBgwelYMGC+jvmMFmCjWNqZ9SoUVK8eHF1gL0dwcOHD6trC/GLUjV2t3P79u1aegcO8B9//KFtP//8s5QoUUJKliyp9WcBytzATYZLjPPVrl3bqhMLsfe///3P9T2HO4t7gPuJ64Zr3bhxY3WoUUbo4sWLOheyOGPtefLk0QzIyG5coEAB2b9/v54HXwig/BDcatSpBb/++quuH+sdN26cdOjQwcrkvHDhQunRo4esW7dOrxOlfPr06aP3be/evTpmwoQJ8ueff8orr7yiv5v/P9tdZdTAbdq0qb5GptSRrzF2MB7uubnnph4w2nF/ca1Lly611lmoUCF59dVX9fXDvcBrhPuD6zVlkp50mJzpKQX1tJhhmBBCCCEk/Jf7CMu14+fnF67fyZMn1Vn1BiIrMDDQErNwZsHp06dVqBw9elRmzZqlbaivmjx5ctmzZ48Kn/Xr11viBcIya9askjJlSsmdO7f89NNPuq7FixfrHACOqTeTJ0/WPliDCTO2c+LECX0eAtle5ubatWsqTrGWbt26qXiDYMeabt26pUIYBwQdxDhEN84PgQlx995778m0adNUUKKOrRsg0iC4IUohyPbt2yfp06fXa4bY/PLLL+X111/X64aTjRqzeJ02btwos2fP1j5t2rTRebE23GN8IYDrQT+MMfcDonfMmDE6J0QmnsfP3r17a61b9IFzniNHDqscUL169bTObpYsWdRlhwNuB68t1gggwBs1aqSvjfcY71BpvD9Q2xYO+pQpU3QcvizAFxN4PSDacc979eql14yau6ZmLt4bWB9eB9TNhXjPli2bPMnQcSWEEEIIIcQmUiFy7Icv4QrRChHoDWqpIrwYXL58WZIlS6aP06RJo6IK4g5iCUC0AogRCBA4jQCCcvfu3ZIhQwYVkPny5VMXDo4gnDycKyLgwsJVxDkgZiAq4fp16dJFn4dDaVxdO3D0sAa4h3D/EJqM+RMkSKD3IF68ePp827ZtpUmTJjoHxBVcT+zLhViEEMP1G+AYYm4IMjtwpNFunF3MDYKDg1WcHjhwQF1IgJ/GUYWAjxMnjt57uNYQmOnSpbMcWVwb2uBSX7p0Sa8B5zRfJOA5ONbYY4zX5tixY3rvcU1wZrFO7F31BmL+zTff1DVv2LDBcpgNmTNntt4r5jX0NQbi3ji/vq4bzvrOnTv1dYZoxfoBzpksWTJ9Hxq3Hk47hDZcV7jL+CLlSYeOKyGEEEIIIS6BsIDAgJuGcGGIVQguOHlwNBHSCccPobW3b99WwQXhBHEXEBCg58AYiJ2zZ8+qq4k+2E9rhDKeM30henDAjTXixRcQudg3i3BYuLZw9F577TV9DuIOa/DF1q1bNUwXbieuB07vkSNHNEoPa8MB4Qr3EQJv4MCBMn36dHVC4WLCpfUWqMal9Qahr3ZwXgPWADcRYg8ONVxV4yTa+3mPgVjFNcAxhYiGgMY1QDBevXpVEiVKZLmpENutWrVSpxLgNUHYL66xSJEiKgjt54f7Cnc8Y8aMVigz3GBfa4lsDEKhDXgdva8BAjh//vy6TxrP4X0D8L64ePGiOq4QtgAuLb6MKFeunFSvXt0KLX+SoXAlhBBCCCHEJXDAIB4aNmyoogHiApmBIYoQsgqHFI4a9iBCSCGkFn0gSMzeSLQhlBiiBiIHQHQiXBTnzJ49u54PwKnDeAgb0xfuKsJr7QmWIKQhUCGAkQjKKRBv2G955swZ+fbbb3UuhLtCgEPs9e/fX/fnQuzhGnCY/ZwIc8Z+3h9/dF5fODIg8CCKMTcEJ0SicbEjAi401oYvDrBehO7iJ+4BEl7hCwBke4ZbDIHds2dPGT58uI795ptvdL47d+5Y4dP4UgLnwxcP+AIAQhciHvcFXwZEha8xcLAjI0WKFNKgQQN1UTEGX0J88cUX0q9fP70GvM64TrjfeK3gesMx9hUS/iRC4UoIIYQQQkg0gEgy+yDtwE2zA8FiEirZMXtd7UDs4PDG1zy+9rh6z20HruTUqVN99oUw9gZOrXFrDciM7A0EIgQ8BBWw752147031HsNRpADhDh7f1Fg1g7H2YzDvlGzdxQlfbzL+sAZx2EHohtCO1WqVPo7yhbZSxeBTz75xON3hEPbsV+j/brMY7in3mMiGo8vJ8wXFBDWOOxARG/evFm/jEDoNMQrQqSN+/rUEPqI6NixY7See1Q8rDXZ53Ezp5P7Gd1zE0IIIYQQ4otffvkltESJEqEHDhwIfRxYtWpV6HPPPRe6evXq0MeFyZMnh7700kuhhQoVCv32229Dn1bouBKldv/FjvtO71lOqvQIv3E9MuYOqChVe4WlUXfKnH6vuBrjtr8ZU7PfIldjZvQqL02Gr3Tcf1yHF6TX3LBC407pVyW3dJsRlrDAKYNr5pMes51/8zagWh75botncoGoaF4ovfy0Iyxdu1Ma500rG844L5RePHViOXI1fL28yMiYyE/O3wifICMyUiRIJ3furnPcP27sknLzn/DfFEeGX5yicvnWAVdjksTPKnsvXXfcP0eQv1y94+4b10Rx84jc8dxfFCVxK8g/oWHlA5wQJ9bz0VpXdP6GK30Q8Tfa3swbVMlVfzMmOp95bsagf3Q+i1qMdv4eBmNalpR245y/j0c0KSp95u12NUefSrnk46X7XI15v0x2mbL3rOP+r+ZIJStOXHI1x4vpgmTpsbBMrE4pE5xUNp+76rh/4ZSJ5MLNw67mSOb3rKvPIvN5JFenOx+QqLb8dfOYqzmS+wXLuRvuPu9TJkgr1++ElXRxgn/cAiL/uHvfS5zycvb6GVdDUvmnlpPXnL9fngn4L7kQcRbWa9+7GdP5v//7P6sczuMCyuC8+uqr8rTDrMKEEEIIIYQQQmI0FK6EEEIIIYREAzh32BuKZDrInov9jUi0hCRASM5k3zeJREBw+5AB1iQawh5VlHax78tEGRX0Q2IiJD1CkiYkTMJ+WjMPytXcK9gjapJEvf322/d8PkIeNBSuTyGoHYa064QQQgghxBMkwIGwtB9o8wbZgJHBd+LEiZqwCPVWkaQIpUwgRleuXCkhISGydu1aOX/+vCZiWrVqlWYBHjlypJ4DwtZk5jV89dVX0qtXL03mFDduXB2PbLMYi3lQfgZZf+8nyKpLSEyHwvUpBGm5kUXNFL8mhBBCCCFhDBo0SEvD2A+0eTN37lzd24mapwD9ChcurC5shQoVtA2Za1evXq21SOGWmmy2aAPIDutdAzR37txy6VLYnlyIZmTTNTVgAUrSoG6qKYdz6NAhj/GlSpXSeqTgww8/lPnz58uiRYt0fmSkxRhvTFZeZLpFRuPy5cvrtcHtxdG+fXvNbIuaoaiLSsijgML1KRewhBBCCCHkP/DF/uXLlz0OX1/2nzx5Up1Vby5evCiBgYGWmIUz66stIiB6u3fvrvU5UV4GP8HWrVulRIkSGt4LgWxCje01XAGEsSnDsnTpUhWbCD2GW7t+/XqZNm2aXL8ecRJAhCRD6Pr5+ckff/yhAj1p0qSybNkyrYnqS/gS8jCgcCWEEEIIIeRfINggMu0H2ryBaD1xInxG+6CgIGsPK0QvHFNfbREB0YpQYOx1RT8jQgsWLKjC86OPPvLpABsaNGggkyZNki1btki+fPk03HjTpk0qYOGaHj58ONItY4UKFdKfwcHBKrh37dqlYdDYy/vee+9ZbjAhDxsKV0IIIYQQQlxSpUoVmTlzppUoCcJ08+bN6lguXhxWZnDBggXqdiJEF3tW7W0RgdBc7GkF+Amha0J/jWMbEBAQ4fisWbPqmpB8CSIWfPLJJzJq1Ch1TdOlS6dzRIQ9dBn94PjWq1dPfvvtN3Vtx44d6+IuEXL/YB1XQgghhBBCXAI39Ouvv5aGDRuqwMM+1CFDhkjVqlVlxowZmlUY7uVzzz1nCV0IVoTdmoRMyDT8448/avImuLdI9ITwX2T5hVOKvvgdYcLIPIw5EiRIIN99952OR9gukj15hwtjri+++EI+++wz/b1OnTpSq1YtdWATJ07s6jqrVaumIcdwayFqGzVqJG+++eZ9uouEOIfClRBCCCGEkGgAdxVOpDdwO73p1KmTHnY6dOighx2IXZO8yVC8eHHLsbUDUesLiFx7iR0kXcJhx/47yvh4r/vTTz+1Hn/++ec+5yHkYRIrNLJYgQcI/nDNt0BunntUPKw12edxM6eT+2n/aYhp95kQQgghhBBCvKHjSpTqfRY67jurTwVX/R/WGPSv2W+Rqzlm9CovtfuH7UNxyvSe5aTJ8JWO+4/r8IJ8MHOHqzkG1cgrnSZvdTXms3oFpduMPxz3H1wzn0zZ666e76s5UsnEXaddjWmYO40c/Nt5BussgQnk6NWIsx36IkMif7l2x/m1g4C4+USuTnc+IFFtuXpnp6s5EsXNI5dvHXA1Jkn8rLLm1GXH/Z9Pm0ROXz/vao40/ilEbsxxNUYSVJUrt3c77p44Xi756+YxV1Mk9wuWqr0WuBozp98rT8znV3Q+i94ctdbVmG9bPSftxoU5K04Y0aSoq88V89ny8dJ9rsa8Xya7zDx4znH/GllSyqqTzv9OQKlnkkRrzIoTzhPRvJguSI6FhLiaIzhhQpHb812NkXgVJfTkKMfdYz3TSs7fCJ9EKDJSJEgXrc/im/84f3/5xSkq8o+7f7clTnk5ERKW5Mgp6RIGyt5Lzq8lR5C/uzURQh4KTM70lIL9EZFllCOEEEIIIZGDmq3ItosaqWXKlNGQ23/++UeaN2+ue1w7duxo9cV+VuxxrV69upVhGKG+yE5sD+tFCRqMffHFFzU7MED5Guw1xTxly5aVM2fOuFonwpntczxsMDdK+SCzMbIUR1RH1imjR4++j6sjjwsUrk8pSKOeKlWqR70MQgghhJDHEtRibd26tSZUQrZdlIyJHTu2zJkzR8XoypUrJSQkRNauXavJl2bNmiWrVq3SZEojR47Uc0DYmkRNBtSMReZeZABG8qcbN25oSZy8efPqPNibinI5jxPYnzts2DBZuHCh5MqV657PR+H6dELhGgOdULN5n44oIYQQQsjD5ebNm+qI2g+0eTN37lypWbOmpE2b1ipTU7hwYXVhK1SooG0VK1bUREsbN25UtxRZeU0bSJMmjUf5GQA3FSVtkEE4ffr0smPHDv0dIhigtqoplwPhCzfWDuq3wsGEswuX1jt5lN3dNI/PnTun2ZCxRmQNBj///LO6pCVLltQSPgDucufOndUNbteunbbh/mAujEX5HXvpHgPOM2bMGP25c2fE227GjRunc+A+4rGvteELgr1792q/CRMmqENdqlQpdbNNfds+ffpIkyZNpHLlyjrO3KOBAwfq71g/xpHHCwrXGAb+4JAwCceDdkR373a+X40QQggh5Gn5vxhEqP0wgsjOyZMn1Vn1BsIyMDBQH2MsnFlfbRGRIUMG2bBhgwrVdevW6dhs2bJpiG2ePHm0Hutrr71mZfv19/fck/vhhx+qoEONWYx1es3NmjVTRxeCEeHOaMPvcEl79Ohh9YVYh4O6adMmrTEL9xMCEX2xPgheOyjlAycaLjIc5AEDBkS4DpTtgdCGsDcJRL3XhrI+OXLk0H64D927d5f//e9/6mbDpT58+LCOwz379ddfVXgvWrRIvwCA4MV5sMaePXs6ujck5sDkTI8RCB1BuIgvouPO3r179z6sihBCCCHkyfr/FlxFO35+fuH6QbTu378/XHtQUJC1hxXCDvVe0XbgwAGPtohALVi4mXBiEVYLV/aHH35QVxFO4tSpU+Wjjz6SwYMH+xwPxzZ79uxWaZ3IMMVFYGZAAAKIzNOnT6uARiQgjnjx4smdO3c8zpkuXTq5dOmSXtdbb72lbcWKFVPRCeEMQVukSBF1WXEugDqyx48f17qw/fr103PYQ6Xh7GIvMNZl7pf32rzBWk34MZzagwcPeqwzODhYBTyEv9mTDOBok8cLOq6PERCtxo31PrhflRBCCCHk3oFIhTtqP3wJ1ypVqqireerUKf0dYnXz5s1a23Xx4sWWEEMIKwSdqcNq2iIic+bM6hROmTJFhRpcTAg5Ex6MnxC/EZE6dWoV1BgDt9MbCLYrV67o8eeff2obhJ9ZH4yNlClTypEjR/T/nrguhP/GjRvmd9lDmzEHwpjhEAOERMPphBMKR3To0KF6bhMajZ+5c+fWRFZ43nt/b//+/TUEG3t6AwICfK7New24XohbrAX3P0uWLD7XmTNnTg0Txrw45s93mc2bPHLouBJCCCGEEOISuKYIfW3YsKEKIwhCuKXYjzljxgzNDAzX77nnnrOELgRr0qRJLcEGd/HHH3/U5E0nTpzQRE/ff/+9OqwQigiThXiFEERSJ7itCOM1yZmwxxV97OHCcGOxJji1CRMmVLf09u3b1vNt27bVtRUvXtwKdYbLjKRPWA/21WJ9yHiMvaCYH4IyIuC2Yu8pwm8hIrt16+bxPFxWiE9cO9xbXF9E1K5dW9cG5xT3KaK1lS5dWmrUqKEhxAg9btGihb4GuMfPPvusz3Pnz59fRTXEK66pfPnylpNLHg8oXAkhhBBCCIkGcFe9kx8BX+LMJN+006FDBz3sQKThsIN9sb4cQuxx9QbZh1GWB+4kBB4cXCSQMiGyr7/+uh524LDC6bQDsWz20hrs1woRbUAm5ciIbF8rwHoB9tLa99NGtLZPPvnE43fj6BoQUm0wSaQARLW3sCaPD7FCTXD7QwZ/uGbTtZvnHhWPYk3ec0b3niF7Hb7pwj5YfEtl+uLbMe8QDUIIIYQQ8viCJEVwEpFJF64kkxCRJwU6rk8B+MYNQtX7Wz77vtgqPZzH+c8dUNFVfzOmaq+wVOpOmdPvFaneZ6Hj/rP6VJCa/Ra5mmNGr/JSd+BSV2Omdi8jjT4L22vhhPGdXpQOE7e4mmN4w0LyzvhNrsZ80aiI9Jobvqh3RPSrklsWHok4q6EvKmRMJr8dv+RqzMvpg2T/Zc9U/ZGRLYm/q/5mzOnr512NSeOfQuTmr84H+FWW63e2uZrDP24BuXAzLLuhU5L5PSu/n73iuH/RVInl1DV3r2PagGQiV6a5GiOJ68i1O85LBwTEzReta6/0wTxXY+YNqvTEfH7V7h+2J84p03uWk2ZfeboMUTG2zf9Ju3FhzoYTRjQp6upzxXy2fLnmkKsx7Z/PJBvOOH/fF0+dWDafu+pqjsIpE8nio+7+VsplSOZqDPpH67Po+ixXY8S/uoSe/c5x91ipmkdrXXsvufsszhHkL5dvhSXUcUKS+FlFbkTu1IUjQdVo/Rtx8G/fyS19kSUwgTzOIImT2RNKyJMEkzMRQgghhBBCCInRULg+oWAju9lL4atoNiGEEEIIuTdMeRUk/EGmXOzVRPKk5s2ba5IhJE8yILkQEhRVr17dKpeDsF7sk4VL+scfYVEtvXv31nPiQEbjbdu2afQc9r3inOi7Z8+eCNeEfaj79u27p+tCNmKTKdgNWCPqpRLyIKBwfQpK5/hK4U4IIYQQQqLPhQsXpHXr1poJePny5fLLL79otlokKkK23pUrV0pISIisXbtWswbPmjVLhSqyA48cOVLPgURESDyEuqcmaVDfvn1VfKIkDuqfFihQQIUkjAicE1mEhw0b5lq4mlIyD1K4EvIgoXAlhBBCCCHkXyAQ4YjaD1/RaxCcNWvW1Iy9JvMvyrjAha1QoYKVIBMZb1HfFK4saouaNiRPQgkdlH2BQIUQ9j4/yrsAlIFBPlUcFy9etGq6fvzxx3Lo0H97ynFOZDRG5B0yB0PEVqtWTWrVqqWlesz5QNmyZfXa4Oy2b99eS9+YDMco8wOH2FxHly5d1OmFq3z4cFj+AtRFRdmdokWLqvA2jBgxQkvN4N5gvWfOnNHsxnCL69atq440zgH3GSIe5XKWLnWXb4Q8nVC4PsWglhYhhBBCCPkPOJoQofYDbd6cPHnSqoNqB8ISIb4AYyFIo2oDqNt669Yt6/cpU6ZIvXr19DGEKuqxQixCZLZp00bbUWs1U6ZM1hjUc0W4LtaL+rDg8uXLMn36dHV048ePL6dOnZI///xTk3Sa+SFukdAJInPz5s3qJEPELly4UMOfUWMWbjHc4H79+umY48ePq3MMEY7yNBCkAKHPixYt0og/hD9DmON3uMXp0qWzRCpcaFS3mDx5sopdQqKCwvUpxteHMCGEEELI0wzcSog9+4E2byBaIei8CQoKsvawYmyyZMmibAN37txRYQmuXbum+1iLFCmiv0NAQtju3btXpk2bpg6oU+CIwukFjRs31tBmCEaURTSYeYoVKyb79+/3GH/gwAFt934eghnXAYEaHBysQhQUKlRIf6IN4vyvv/5SpxWOM8KfIfhNvVlck+lHSFRQuD5l4IMX9VwJIYQQQkh4IMTgRNoPX/lCEHY7c+ZMdTABRCjcSjiOixeHlbdasGCBhsRC8JkSNaYtICBAxeqlS5fk2LFjKgINEHiVK1e2fkfIbfLkyS33FeI3IuDMGvcTYN+tAc4qQpDhgCJk2bBlS1jZPrirWbNm9TgHfkeoM8DPbNmy6WOE+0JwIowa6zfhy0Ykm3UjjLhq1aq6Dxhzos1XP0KignVcn8KkTfb6rYQQQgghxD0QmtgLin2eEF7Yr4p9pBBpM2bM0D2dcB+fe+45S+hCsCJ0Fo4n6N+/vwpUiLivvvrKI0zYJGsC2DOKvatwLSEUTXIm7HHFPlF7uDD2oWIsQnKxt9UOHF2EG0PMwu00zJs3T0OAkQgK7ivWiD2y69evV+GJfbzY44oxY8eO1TFwSt955x3ZvXu3vPvuu3r9vsBe2iZNmsjs2bM1lJmQ6ELhSgghhBBCSDSAu4oESN5AZHpjyhTaQUIkJHPyZtKkSR6/QzB6t5k9rt5AKBt3FyD5kh2I1qZNm3q0Ye9qokSJrN8zZ86se1oNqFLhDRzjcePGRXjdn376qfXYlPqxM3XqVP2JeX3dQ0K8iRX6iLx5/OH6+iOI6rlHxaNYk/ecbu6Z/XdkhMPeCPuHZUy7v4QQQggh5MGCpE4IMzaOrxG2KOFjF65O984itJiQhwUdV6JU77PQcd9ZfSq46v+wxkR3jpr9FrkaM6NXeWkwxPk3gz93fVlajXVXC21Us+LyzvhNrsZ80aiIfLzUecHx98tkl4m7Truao2HuNLL4qGe6/qgolyGZ7L983XH/bEn85dQ1d3OkDUgmR66GL1UQGRkT+cnZ62cc90/ln1qu3Qn/jXFkBMTNJ5dvHXA1Jkn8rLL3kvP7lSPIX67f2eZqDv+4BUSuTHM1RhLXkZv/OP8Pil+conLjn7A9U05JEKeQlO8829WYRcOquRrjtr8ZU6HrHFdjFg6p6moM+lf6YJ6rOeYNqiQNhy53NWZil5ek2wzn7+PBNfNJr7m7XM3Rr0pumbbfXS6FOtlSyc4LIY7750mWUM7dCNtX6JSUCdLK6ethyWOcksY/hWw+d9Vx/8IpE0Xr8ys6ny1u/x5PhPyXBMgJ6RIGuvosMp9Hbj7z8HknN391NYf4VY7W573bf4eeVOzhyIboup0UreRhw+RMhBBCCCGEEEJiNBSuhBBCCCGERAPsT0WoLZImISkSXEhk423evLkmZ+rYsaPVd/jw4ZqcqXr16lYZHGT5RdIjHCazL3bxoQoEkhrh3Eisifqq2E9r5jGZjH3Rp08fDf2NSSCJ1KFDhx71MshjDoUrIYQQQgghLrlw4YK0bt1a66Ki1Msvv/yiiY8gGlHjdeXKlRISEiJr167VGqezZs3ShEfIAjxy5EhLzKLt22+/lQ8//FDbUKc1TZo0smTJEg3jTZAggZaaQT/Mg2y/6P+4cPfuXU0iZc98TEh0oHAlhBBCCCHkX1BuBo6o/UCbN6iHWrNmTS0VA5IkSSKFCxdWFxaJMQHqlq5evVrrn8ItRdkb02ay95oyNabeKgTu0aNH1W1Ftl+AUjPm+StXrkiePHkidTKRgRhldjDn9eth+3u7dOmizi4cW9RgBbly5dIMw/ny5ZMff/xR6tSpo4/N+n7++WcpUaKElCxZUuvPgmbNmqmbjPXhPHCEGzdurOc1bjLakTEZIn3w4MHyxhtvyI4dO1SI4/pRpgeld9AG5s+fr+eEq4wvAgjxBYUrIYQQQggh/zJo0CAVofYDbd6cPHlSnVVvLl68KIGBgfoYY+HM+mqzgzqoOADCguG4QuTt2rVL1q1bp+1bt25VETlixAgVyCAiJzNbtmzy66+/quBctGiRhjCfOHFCXVuIYdRsBadPn1b3Fy4vzoVswz/99JN88803GvKM64bLi+oUPXr0kNu3b8vevXu13A7WlyFDBhkzZoyKVtSNbdSokYwePVrPjflQLgdhz3ZwDrjTEN3fffedhkZ/9NFH6jDDpcb1YW5CvKFwJYQQQggh5F8gtFAyxn54iy8A0Qpx5k1QUJC1hxVjkyVL5rPN0Lt3bxWYcCjNeAhBgJ87d+7UxwULFpT169eryPMlpO0UKlRIfwYHB6toPnDggBQrVkzb8HP//v2W44syOLgWiF2EJadLl07HnDt3ToUp2iC648WLp45x27ZtpUmTJtKhQwe5du2aiuuvv/5aHdgvvvhCw6IBHFU4yd7gOuxrwzz79u1Tlxr7ei9duqRthHhD4UoIIYQQQsi/+Pn5qVCzH2jzpkqVKjJz5kwrURKE6ebNmzXcdfHixdqG8FokZIJYhEtpbwPff/+9HD9+XLp27WqdF8/BXQX4CXF569Yt63k4tgEBAZFeAwSmAY5m1qxZNVwZ4CdEqnc/7zEpU6aUI0eOaCgwrg1rQJ969eqpK5s6dWqZPn265MyZU9555x11YBFiDGENTGhzVGvD/l2cA64uzoFrhuNMiDes40oIIYQQQohL4JrCaWzYsKEKMOxDHTJkiFStWlVmzJihezbhfD733HOW0IUoTZo0qYbkIhy2ZcuWKmrhViLkd+zYsfLmm2/qnlDsOc2RI4eULl1aNmzYoKHEmAMOKEJsAcJtsY80qsRHRYsW1b242OMaN25cnScqMBfCh+EEQ4T2799f99fWqFFDxScOXAfuA67DnBN7ac0eXCfg3D179pTy5cvrYwjmyZMnOx5Pnh4oXAkhhBBCCIkGcFfhEnoDJ9WbTp066WHH7qQaEiZMKFOmTPFoK168uOXY2oGw9FUOx9CuXTvr8WeffRauL/a+AoQLm+uAA2rK6bz22mt62MGeV28gsr2ZOnWqz/sBkQ7y5s1rtb/yyit6EBIZsULxFdEjAH+4vv6AonruUfEo1uQ9p5t7Zv8dewYQfmH/sMS3dQj9iGn3mRBCCCGEEEK8oeP6lOItWqv3Weh47Kw+FVz1f1hjojtHzX6LXI2Z0au8NBgS/tvViPi568vSauwGV3OMalZc3hm/ydWYLxoVkY+X7nPc//0y2WXirtOu5miYO40sPuqZCTEqymVIJvsvh6Xid0K2JP5y6pq7OdIGJJMjV8OXKoiMjIn85Oz1M477p/JPLdfu/OFqjoC4+eTyrQOuxiSJn1X2XnJ+v3IE+cv1O9tczeEft4DIlWmuxkjiOnLzn7Bv5p3gF6eo3Phni6spEsQpJOU7z3Y1ZtGwaq7GuO1vxlToGuY+OGXhkKquxqB/pQ/muZpj3qBK0nBoeOcjMiZ2eUm6zXD+Ph5cM5/0mrvL1Rz9quSWafvPuhpTJ1sq2XkhxHH/PMkSyrkbYfsKnZIyQVo5fT0saYxT0vinkM3nrjruXzhlomh9fkXns8Xt3+OJkLDEQE5JlzDQ1WeR+Txy85mHzzu5+aurOcSvcrQ+793+O0QIiXkwORMhhBBCCCGEkBgNhSshhBBCCCHRYM2aNbpn86WXXtLSNdgziqRLzZs31+RMHTt2tPoOHz5ckzNVr17dKo2DPaooRWNquII9e/ZoPyRFatq0qSZ+unv3riZswjmRYAl9IgJ7VVFexjy2n/tBgGu8ft2dO09IdKBwJYQQQggh5F9u3rypwtJ+oM2bCxcuSOvWrWXixImasOiXX37RrLhIbAQxunLlSgkJCZG1a9dqbdNZs2bJqlWrNAvwyJEjLdGHzLx2vvrqK+nVq5cmY0IGYIxHiRisAedEDddhw4Y5Eq5RAUF8r3z++efi78/wavLgoXAlhBBCCCHkXyAMUSvVfqDNm7lz50rNmjW1zAxAv8KFC6sLi8SYoGLFilrbFLVT4cqihIxpA6hXaq9rCnLnzi2XLl3SxxDNKDeTPn16dV5xXLx4UTP/mnI4hw4dssbC+USm3g8++EBef/11bduxY4fUqlVLChQooI8B1tmhQwdp0qSJimpcBxzjRo0aqWOMo3HjxrpmlPHBnIcPH1YnGMI7X758snTpUj0XHOerV6/qvHXq1JFq1appiR9T3xbtcIqRgdmMISQ6MDkTIYQQQggh/wLR17lzZ482Pz+/cP1Onjypzqo3EHmBgYGWmIUz66stIiB6UdO0d+/eKjBz5sypzmi8ePH0MRJsGuHrXQ4HzidCilG3FfVk4b7evn1b5s+fL/PmzdP6r3BrsZ727dtL1qxZNZT4nXfeUeE6ePBgdY4BxPJPP/0k48aNky+//FKFMEQu3OX9+/dLjx49dIwdXBvmQH1blPSBEP7555/VPb527ZqKYO8xhDiFjishhBBCCCE2kQqRaT98CVeI1hMnToRrDwoKsvawXr58WR1TX20R0b17d/n22291Hyv6QXCirCHChvfu3SvTpk2TLl26OL6eggUL6s/g4GAVrCBp0qQqWsGuXbtUJMM5nT59upw+fVoOHDigrinATwhVU3sV67Cfy06hQoU85jp48KDs3LlTSpcuraL13LlzjtdNiDcUroQQQgghhLgEQmzmzJlWSCyE6ebNmzUkdvHixdq2YMECDa+F+IPraG+LCIQDm1Bg/ITQRVvy5Mk92iICzixCfQ32UGScB2AvrgEu7sCBA9WdXb9+vbz99tsqajdsCCvlhzDnbNmyRXguO97PZ86cWfLnzy/Lli3T82OvLiHRhaHChBBCCCGEuARuKEJiGzZsqCItTpw4MmTIEA3RnTFjhu7rhAP53HPPWUIXghVup0nIhEzDP/74o4bgwr1FoieE/0I8wtlEX/yOx9grij2nSNJkkjNhjyv2nGbKlMlaF0Jxu3XrpvtJsbc1KhDy+9Zbb6nrCj755BPd8wr3FZmNEyVKpCHDxjF2A0R2gwYNdN24P9gb+8UXX7g+DyGAwpUQQgghhJBoAHcVTqI3EJnedOrUSQ87SJCEww7ErtnDamfSpEnh2rz3uAIIZePuAoQAmzBfsy6U7THAyYVI9WbChAnhhPrUqVP1McSsuW7zE3trDRDvOAASQOEg5F6JFerL538I4A/3s88+c/3co+JRrMl7Tjf3zP47Nvljb4T5sEyQIIEcPXo0XPp1QgghhBBCCImJ0HF9CkFKd+9v/Cp9MM/x+HmDKkn5zrNdzbloWDWp0HWOqzELh1R1NQb93VyHuZbqfRa6GjOrTwVpOmKV4/4/tCsl/eZHXCjcF70q5pROk93tA/msXkH5eKmzum3g/TLZZeGRiLMa+qJCxmTy2/GwFP1OeTl9kJy65nyetAHJ5ESIu3CkdAkD5a+bx1yNSe4XLHdDVzruHzvWC3L9zjZXc/jHLSDnboTtfXJKygRpZeeFEMf98yRLGK1rv303bO+SU+LFLi5/33b+/gqMl91VfzOmTNsZrsYsHVlTyrSa7rz/qNrRmqNs+5muxiz5soarz0l8Rkbns6jDxC2uxgxvWEi6Tt/uuP+Q2vll9MajruZoWSyDfL8tfMKayHijQDrZe+m64/45gvzlyNXwdTUjI2MiPzl61fkcIEMif9d/j+dvuLv2FAnSyZ2761yNiRu7pMg1F+/jgJpyLMT5dYDghAldvSbmdTl9/bzj/mn8U8g/oWtczREn1vNy8O8brsZkCUwguy9ec9w/V9IAV+cnhDwcmJyJEEIIIYQQQkiMhsKVEEIIIYSQaLBmzRrdQ4rkQ0iKhL2jyOjbvHlzTc7UsWNHqy8SMSE5U/Xq1a1ER9WqVZNSpUrpsWVLWATFH3/8oWORGMnsa8U+UpSYwVxly5a979dx6dIlmTx5cqR9sD/21q1b931uQpxC4foUgb2tZ8+efdTLIIQQQgiJsSBrL4Sl/UCbNxcuXJDWrVtrJuDly5fLL7/8omVm5syZozVeV65cKSEhIbJ27VrNGjxr1ixZtWqVZgEeOXKkJWbRhrqtH374obZ98MEHMnbsWC0hg6zFN26EhUZjHATskiVLon1tSG3jK70NhSt5HKBwfcr2tqZKlcr6HR+MhBBCCCHE8/9LSZIk8TjQ5s3cuXO1bEzatGn1d/QrXLiwurBIjAkqVqyoGYJRCxWuLOqcmjaAOqcgfvz4Vm3VM2fOaB1VlI9Jnz697NixQ9unTZumTizErgFlc7yB4C1ZsqQeKLVjMv62bdtW1wUTo3HjxroelOi5ePGiCmSIbzi6u3btks6dO+vzxYsX19qrEN/4WalSJS3FAyGOa4fL3KhRI4+6sYQ8KJic6SnGfINHCCGEEEL++2Ifws2On59fuH4nT55UZ9UbCMHAwEBLzMKZ9dVm591339UDZMiQQTZs2CB58uSRdevW6ViUuNm7d68+X6NGDQ0tLlKkiHzzzTc+1w/XF/Ng3KuvvqrtENVwelHSBoIYtVnHjRsnX375pTrHBw8etMrd9O/fXwICAjR8GbVpUYmiYMGCel6UwsFa33nnHRWugwcPVre5bt260b7nhDiBwpUQQgghhBCbSPUlVL2BaN2/f3+49qCgIGsP6+XLl7X+KdoOHDjg0Wbo3bu3uqPY0wogFNu1a6fubK5cuSRNmjQqFg3YF7tt2zYVrr6A+5kiRQp9DOcWAhsUK1ZMf2Id5jF+omSiN1jD4sWL9XHcuOHlAlzZ9evXS79+/eT69eus00oeCgwVJoQQQgghxCUIs505c6acOhVW9gxidfPmzfL8889bom/BggWakAkCccWKFR5tZt/o8ePHpWvXrtZ5ET7866+/ypQpUzR8GM6rEcIAe2IhSCMCYxDKe/v2bRXWxhU2ocgYC0cXIIQ5W7ZsEi9ePCvc96+//pJFixbpHt3PP//c2hNr75MzZ04ZOHCg7rmFgPUVskzI/YbClRBCCCGEEJfANcXe0IYNG+p+UOz5hMirWrWqHD16VPejIjEmwnVTpkypQheCdcKECdKmTRsVgS1btpQ9e/bo3tJmzZpZYrZ06dIaEoyETRCcSJyE/aYQxenSpbPcWV+CEYISc2F+OLf+/v4ez2Odx44d03MgsRT6YJ8unFOE+0L04tqwJohnA7Ih16tXT0aPHi09evSQzz77TEOFccABJuRBw1BhQgghhBBCogGEJFxHbyA+venUqZMednxl6UUiJRx2WrRooYc3vva4olwOXNCI1oPQX4hnb+bPn289RgZkb9q3b6+HYfr06eH6EPIgiRXqKyf2QwB/uPimxu1zj4pHsSbvOd3cM/vvyCBn9i+Ydmzcx7eB2GxPCCGEEEIIITEZOq5PKUjrbv/Wr0zbGY7HLh1Z01V/M6Zcx/Df3kXG4s+rS4Wucxz3XzikqlTvEz7BQGTM6lNBmgxf6WrMuA4vSMsxnt9kRsboFiXk46X7XM3xfpns0m/+HldjelXM6WoM+i8+6pnVMCrKZUgmS49ddDWmTHBS2X/5uuP+2ZL4y9bzV13NUTBFIjl7/YyrMan8U8v1O85Dm/zjFnDV34y5ducPV2MC4uaTdaf/28sUFSXTBMrRq87vL8iQyF/kmru/YQmo6epacB2374btoXJKvNjFpUwrd9/gLx1VW8q2n+m4/5Iva0j5zrNdzbFoWDV5pduvrsYsGFxZqvZa4Lj/nH6vSN2BS13NMbV7GWnzw0ZXY75qWky6THX+Ph5at4CM2nDE1RytimeUkesOuxrTtuSzrv7u8Td/8G93mfGzBCaQFScuuRrzYrog+e248zEvpw+SU9fcfa6mDUgm8s8iV2MkTnmRmy7ek36VZfM5d5+rhVMmcvXZbT6/L93603H/oPiZRa5MczWHJK4jJ0Kcf0aCdAkDXf0bgX8fCCExD+5xJYQQQgghJBqgZiv2gmKPK/Z6/v7777p3tXnz5rrHtGPHjlZf1F/FHlfsFTXJlt5//31NnmRK4ZgswzgnDpTQwf7Ru3fvavgwzolSONgXGxEIXd63b5/12H7uewHXgn2whDwqKFwJIYQQQghxCWqxov4pEhwtX75ca5kikRJqnUKMIitvSEiIrF27VhMeYd8oMgLXr19f66kaMei9batv374qOJFZGDVdCxQoIFu3bpWbN2/qORE1N2zYMEfC9X6CDMPeiZ4IeZhQuBJCCCGEEPIvEIhwRO0H2ryZO3euZuhFRl6QJEkSKVy4sLqwyC8CKlasKKtXr9ayM3BlUZvVtAHUaEWbL3B+ZAcG6dOn14zFOC5evGjVaf3444/l0KFD1hg4okjEhFwmr7/+urbt2LFDatWqpQIYj7ds2aLZjAGcXGQ9xk+svW3btlKoUCEV1qjNijFTp07VvnCAr169quevU6eO1pNFmR9TDgjtcISRsGrpUndbHwhxAve4PsUgRTshhBBCCPkPOJpwPe0gfLdPnz4ebSdPnrRqpNqBsESIrxGzcGZ9tUUFStF069ZNH0Oooo4q6qfeuHHDEr4INbYDRxQhxUWLFtWyPHBfUc8VGYPnzZsn3333nbq1e/fuVTEOkQ1BDaf40qVLer6kSZOqGD948KDEjx9fxTnK5NjBNeBcKAeEdTZq1Eh+/vlnrVV77do1FdwInSbkfkLh+pR/MBNCCCGEkP+AW9m5c2ePNj8/v3D9IFr3798frj0oKMjaw3r58mWtiYq2AwcOeLRFBsQf9rEWKVJEf0d1CJSxgeDEPtouXbrIpEmTHF1PwYIF9WdwcLAKaIB9tnB0EY5s9uFCsKIPyJ49u6RKlUofQyh7A1fWnHPTpk0qcnfu3Kn1Z8G5c+ccrY0QNzBUmBBCCCGEEJtIhTtqP3wJV7iKM2fOtEJlIVY3b96sobKLFy/WtgULFmhCJoTUwo20t0UGBGXlypWt3xEinDx5cst9hfiNCDizSBBlsIcimyqYcEjHjh2rgjNv3rzh+kUUvhzROTNnziz58+eXZcuWqcuLPbmE3G8oXAkhhBBCCHEJXFOEyjZs2FDDbRFSCxGHEN2jR4/qfk9sy8Ie0pQpU6rQhWCdMGGCtGnTxso0DPcU4bY4jwG/16tXz/q9fPnycuzYMZ2nQYMG0qtXL597XAFCdIcOHSodOnSIcO3YW4t9rVjr/QBiGuvC+uC64poIud8wVPgpAB+WhBBCCCHk/gJ3FQ6jN0hU5E2nTp30sANx6UtgeocBI0zYV2iw9x5XAKFs3F2TVAnAWbWvC/tXX3vtNet3hCD7erxu3Tr9aa4Te2gNEL5G/CKZEw5CHhSxQk3MwEMGf7ifffaZ6+ceFY9iTd5zurln9t8jekwIIYQQQp4+kGU4S5Ys8umnnz7qpRDiGDquRKnSY77jvnMHVJTynWe7Ov+iYdWkbPuZrsYs+bKGVO21wHH/Of1ekXIdZ7maY/Hn1V1du7n+piNWOe7/Q7tSMnR5WEIGp3R5KasMX/WnqzEdSmWWgYud123rXi67rDkV8R4ZXzyfNonsveSu+HiOIH85FhLiuH9wwoRy/sYJV3OkSJBOrt7Z6WpMorh55M7dsG+RnRA3dkmRu0tczSGxy0qoLHc1JJa8JAuPRJ1t0lAhYzJX/c2Yf0LXuBoTJ9bzcu5G2D4uJ6RMkDZa75UybWe4GrN0ZE1Xny34XInOZ1GFrnNcjVk4pKq80u1Xx/0XDK4crc+iVmM3uBozqllx+Xip88+J98tkj9bn1/fb3P0Nv1EgnWz/y/nnRP7kCeXoVXfvrwyJ3H0Wmc+jnRecj8mTLKFI6DJXc0is0iJ3FrobE7eCXLrl/N+IoPiZo/UZOffQX67GVMmUXE5eu+S4/zMBQdH6jIzOZ8vW81cd9y+YIpE86aDmLCGPG9zjSgghhBBCCCEkRkPhSgghhBBCSDRAHVTsIUVSIiRFwt5QZPRt3ry5JmcypWZMIiYkZ0IpGlMuB3tUUVbn3XfftfqhPirGlixZUkvzgMOHD2vOEsyFI7JyM9iDumPHDo82ZPlFIilfYO/qvn37Iu2HurAAe2TXrl3r8i4Rcn+gcCWEEEIIIcQlFy5ckNatW8vEiRNl+fLlGn4bO3ZsmTNnjorRlStXSkhIiAq98+fPy6xZs2TVqlVSv359GTlypJ4Dwnb8+PEe523cuLGORVIkjD1+/Li2QxxDZOJwm3gTtVyx1qiEa2T9jChG8idCHgUUroQQQgghhPzLzZs31RG1H2jzZu7cuVoCJ23atPp7kiRJpHDhwurCVqhQQdsqVqwoq1evlo0bN6rwRP1T02bK0njXTEW2X3Dnzh1JmjSplt0BGAMntnv37lY9Vgjf69fD7/kdMWKEltAxJXogTuHq3r59W6pVq2Y5txgLFxXO7uuvv271A+PGjVOnFWV6rl4N2yPcp08fFeZwgOEeQ4Tny5dPli5dqs/DcUY5HKyTiZ/I/YbC9SkEH06+UrITQgghhDztDBo0SEWo/UCbNydPnlRn1ZuLFy9KYGCgPsZYOLO+2iID9VmzZcsmqVKlkoCAABXHBw4c0DI3Z8+elenTp2u/zz//XPz9/X2W6Vm0aJH4+fnJH3/8YbWjvizOB4G6bNkyHQsXFdf3448/Wv0Q7jxs2DAVy19++aXl+tqBiwy3ePLkySqUTegz1gbHGC70mTNnIr1OQtxA4foUcuPGDS2Jw7I4hBBCCCHhv+C/fPmyx2H2mtqBaD1xInwG7aCgIGsPK8bCMfXVFhkQgBCqp06d0pBhCNCECROqO1u7dm3Ztm1bpOMLFSqkP4ODg1U0G1ACB6IW4cg9e/ZUgeoL7KFNnz69zpsiRQrJlClTuD6oC4v6svY5tm/frqV24OZCJB87dizSdRLiBgpXQgghhBBC/gViDe6o/UCbN1WqVJGZM2equAQQpps3b1ZhuHjxYm1bsGCBhtQWK1ZM3VJ7W0SYsOQ4ceKoWIVDeuXKFet5uJlZs2aN9Brs4ccmrNicu3379vLTTz+pOIWjGi9evHACFnto4bLeunVL3eFDhw45mqNAgQJ6T+Do4l4UKVIk0nUS4gbWcSWEEEIIIcQlcE2RgRd7QCHcIDSHDBkiVatWlRkzZug+TzifJpkRhC4EK/atmoRMyDSMEF2E3cK9RaInhO1C+GGPK/aL5s+fX+bNm6cOKUQs3M+PPvrI2uOK/r7ChX1x5MgRefPNNy1RjD25EK7dunXTfapwSwGex7khwnPmzCkZMmRwdH6EOMMRvnv3rop9JKxyujZCHkvhmiBBghi3/xL7CQghhBBCCDFA2EFkeoOER974yi/SoUMHPewgAZI3lSpV+n/2zgM6qqr74id0Qot0pCNI71U/BKnSuxSRjkiVDxBBQJqAIgJSRaRIr9KRYoQ/RUCQ3qRKDR3CRy+S/9onvuFlMkneHUIJ7N9ab2Vyc++77w2ZIXvOOfvo4Q5qXMPb226QhPRdK2JrB8Laigbb5zVp0kSPsK5t/vz5+jV+/Piu5wAR1t9++y3UNRESGfgE2fMHniF44UalGsvncb3ue4Z3DeHNtT9GjQZqDtyt1wkhhBBCCCHkReWFjLiSpwfSSTxFs8t3Xeb4HKuHVJFSrX422nft+NperSnXeanj+b8Oqyql2y0y2mPNmBpSpsNiozW/jaouTUZvdDx/SvviMn7bKaM9WhVOJ7MOnDda0yBHSqM1mL/1wuOaGScUSZFA9l+9ZbQmZ+J4culucP2PE5LFSSUHr9022iP7a75y5HrodgDhkSVRXLl+/6jj+YliZZaA24FGe7zu6ycX75g5KiaPm0I2nbvueP7bqRLJ5buhzUHCI2mc1CL3fjFaI7EryaOgkJ/Sh0c0n3e8er7ebRH8Cb5T/m9iHSndOthd0wlrxtXy6jXvzZqy/13ieL7/d9XkvW5m/yarBleSboseu4U6YXCN3PL1muB+jU7oXvpNmbDdzFylZcG08tNus9/JpnlTy5bzwcY1TiiWMqEcCjR7zWf1iysnb4ZuaRIe6ePHNnqfxHukN6/5B4+2Gq2JGa2I0RrMN3kftt6LvXmOTd9X5bbZ/9viW0P+vnHXaEnGBHGM/l/B/ymEkBcPmjMRQgghhBBCCHmhoXAlhBBCCCHECzZt2qQ1oSVLlpTSpUvLn3/+qQ69zZs3V3MmGBxZwIgJ5kzVqlVztcbZuHGj1skWL17c1W8VVXwo7SpTpoyeG20MT5w4oU6/+B4HHIEjE9TFbt68OVLPSUhkw1RhQgghhBBCDEGbmDZt2sjKlSslVapU2p/12LFjsmzZMu3xOmnSJPnoo49UEGbJkkWWLFmiQnXmzJkyZswYFac9e/aU5cuXa7ub1q1byy+//CI///yzpEyZMpTJEcSxZYgUmcABuGnTppF+XkIiG0ZcCSGEEEIIsfU6RUTUfli9Ve1AcNaoUUNFK0iUKJG2l0EUtnz58jpWoUIF7ZW6bds2FZ7ofWqN3blzR9vOoD0O2s1ACAMIXBhpIrLar18/135Ygyhujx49XH1TEdHFeex88cUXGsVFK50tW7boXPRuxfdly5bV/qwgR44c0qxZM+ncubO6BUNwI7KLqHC9evUkd+7c2iIHIJKM9djf7lRMyLOEwvUVxGo39KK1HCKEEEIIeRGMLCFC7QfG3AkICNDIqjvXrl2ThAkT6mOshSCNaAzEiBFD7t+/LxcuXNCIK1rMHDhwQMUnxPHRo0e1bQ1aNC5YsMDVDse9T+rq1at13tq1a6VIkSIqsCGO8f3AgQO11yqAgB02bFioljroKYvuE3PnzpXRo0frWPfu3XVPtNJZt26dXiMhzxqmCr+CeHrzJYQQQgghwa0DEYW0Ezt27FDzIFqPHDkSatzPz89Vw4r04cSJE+sYhKf7mDUPPHz4UGLFiqXjqJcF+Lp//34pVqyY6xpq1aqlYrZ27doerx9RWtTYQtDiMcTvwoULVcwi+po2bVqdlzlzZhW07uTKlUtFNOZBXIM9e/ZIzZo19THGTp8+LSlSpHD8nBISGTDiSgghhBBCyL9AICISaj88CdfKlSvL4sWL5dy54FZDEKE7duzQNF1/f38dW7VqlabeFi5cWIWjfczX11fFamBgoApBiFmAn+3atUsf42umTJm0BtYCUU+IzrBASvLUqVP16/jx4yVbtmxSt25djeAiWjp58mSdFy2aZxmAdGYLKyU5b968eq84B+6xYMGCXjyzhDwZFK6EEEIIIYQYAqH5/fffS4MGDVQkot4VQq9KlSpao4p6UJRnvfXWW+oIDKELUQpzprZt2+o5BgwYIJUqVZL69eu7MuJatGihhk84JxyKUVsKUyeIRZzz7Nmz8sEHH4RZ44rrQH3s2LFjNUpatWpVuXLlip4HEVyIWlOQXoxIL86B+4DTMSHPGqYKE0IIIYQQ4gWIriIK6am9jDue/EVKlCihZk524sWLJ/PmzQsxVrFiRT3cca9PtSK6TubBcMkC5kwWlnNx/PjxXfcG0ezuckzIs8YnyMoBeMbghTt8+HCJKjyP63XfM7xrCG9uVHuuCSGEEEIIIcQOI65EqTUguBbDCQt6lZU6g4Lt0Z0yv0dpqdH/V6M1i3qXkwZD1zmeP6tLSa/28OZeOs0Nrj1xwvC6+WTI2tDmDeHRtVQW6b/yL6M1vStkky7zdzueP7ROXpmw/bTRHi0LpvXqXoauCzakcEKXkpkl6OQIoz180ncUufGz0RpJUFuu33d+XYliZZar904YbZE4dgajPax9dl2+6Xh+vqTx5dTNkGliEZEuflwJEuevLeAjJY3uH/d+5LrZdWVJFNfovch6PzJ9n/Bmj7qD1xqtmdutlNEazG8yeqPRHlPaF5f20x5HTJwwulEhaTtlm+P5Y5sUltaTtxrtMa5ZERmw+pDRml7ls8pPu886nt80b2qZtDO4pYdTmudPI6M2/W20psPbGeXBI+f3HzNaEXkUtMFoj2g+70hQ4CyjNT5+DUT+FzIiFy4J35cr98ze75PETiv7r94yWpMzcTy58eCg4/kJYmYX+cfs/22JXk72XDG7rjxJ4smfFx/XiEZEoeQJzK6JEPJMYI0rIYQQQgghhJAXGgpXQgghhBBCvAD1qTBCgpESjI9QNwpDJbSjgZESzJMsRowYoeZM1apVc7XBad++va6F67BVW/rjjz9K0aJF1dRpyJAhOrZ582bdB8ebb74ZqlY2Ij7++GP9iprVw4cPO16HWl2rl2uhQoVcRk1//22WvUBIZEDhSgghhBBCyL/cu3dPhaX9wJg7V69elTZt2sisWbO0zQx6paLFzLJly7THK9rW3Lp1S0Xn5cuXZcmSJeoOXK9ePRkzZoyeY9iwYbp2zZo16jAMypYtq31aIYrRgubixYsqYiE6ccAQCs7BJvzwww/hCtdHjx45Plf37t0lY8aMRvsTEhlQuBJCCCGEEPIvaEuTKFGiEIfVqsbO8uXLVUCmSpVKv8e8AgUKqOAsX768jlWoUEF+//132bZtm0ZW0SPVGgOxYsXSr7dv35YcOXLoY4hCzMMRM2bMEP1W79+/L1u3btVobljRz0uXLmlLHuzXsGFDV7QUbXMQQf3888+lcePGKmLRKgctczCOaO7Nm8EeC3Xq1JETJzz7GjRt2lT27dun63EvWI8+rxgDaOWD64PAhqgnJLKgORMhhBBCCCH/AmHXuXPnEGOxY8cONS8gIEAjq+5cu3ZNEiZM6BKziMx6GrNAD9e1a9fKN998E+I8iOC+8cYbkjRpUteYv7+/lClTxiVmEf10ByK7WbNmUrt27RCR1Lhx46rohIiFsIXwvH79ukZ8IZK96e/64MEDFaorVqyQSZMmydChQ+XLL7/U+4kePbq2+6lbt64+JuRJoXAlhBBCCCHEJlI9CVV3IFqPHAnttO/n5+eqYYUwTJw4sY4dPXo0xJjF7NmzVdiirrVRo0YqSnfv3i2jRo3StGM76O8KURoeBw8elB49euhje7TWExCxEK3A+gqcdsvMly+ffk2bNq3eA6K9SEW2Is6BgYE6ljJlSkfnIyQ8mCpMCCGEEEKIIZUrV9Ya1HPnzun3EKs7duzQFFlERsGqVavUkAnmS+vXrw8xBqzaWV9fX0mQIIEKzbNnz6qZ0vTp03XcHt1EynHx4sXDva7s2bO79nKvXUXqMcyjLOzC9rXXXpMzZ87Iw4cPZf/+/Y6eA3exi+hwtmzZZPXq1RrR3bVrF0UriTQYcSWEEEIIIcQQRE2///57adCggYo2pMPCBRhpuIsWLdI6z/z586uxkiV0IVghEGfMmKFjMGpCVBK1qz179tSx3r17a5Tygw8+cBkrZc2aVcUwnIvtYhM1rjiH3SwJqc5ICYaLcZo0aVx7Aazv1q2bmkGhNtVO27Zt5f3335c8efJIihQpvHpOcG29evWScuXK6eNkyZLJ3LlzvToXIe5QuBJCCCGEEOIFiK4isugOzI7cQQsb9zY2ELjuTJw40eNeFStW1MOOpxpXiEUYR9lBmx4AEW1FYwEMmSzgZrx3794Q6yCA3c9hvzdrfa5cuVzj7733nh6ERDY+QU6T2CMZvHCHDx8uUYXncb3ue4Z3DeHNxeM4ceLI3bt3Q62LSv8GhBBCCCGEkFcTRlxfESBawxOptQYE12I4YUGvslJn0Bqj/ef3KC3V+q42WrOkb3mpPyT0p5hhMbvru1Kl9yqjPZb1f8+re+kyf7fj+UPr5JVB/s6bfYMeZd+UvisOGq3pWzG7dFsU8pPS8BhcI7eM2mTWQLzD2xll6LpgcwmndCmZWcZvO+V4fqvC6STo4iSjPXySNxe5s8RojcStJjcfOqvhAfFj5JQ7D3ebbREjr9z7J/gTaqfEjl5IdlwKbkfghALJ4svpW7eM9kgbL548CtpgtCaazzty5d5px/OTxE4rB6/dNtoj+2u+z+R9wuT9znrP82aNyXsL3lcajTD7N5nW8R3pOGun0ZoRDfJL2ynbHM8f26Sw0XxrzZC1oQ1rwqNrqSwyYbvz36+WBdPKT7vPGu3RNG9qGbHxuNGajsUzGb2G8fq9/dD5+zDwjZFb5HboqFv4i2qI/G+e8/kJ35fr983euxPFyiz7r5q9t+RMHM/o/vXe74Y0H4qQOFXkUOAdoyVZ/eLKrsvO31fzJY1vdk2EkGcCzZkIIYQQQgghhLzQULgSQgghhBDiBZs2bdI6z5IlS6rxEepA4drbvHlzNWf673//65oLsySYM1WrVs3VLmfjxo1aJwunYKu+tE+fPnpOHOj9itY4mzdvdo29+eaboWplIwMYPf39999y4sQJdQW2t8wJay4hzxKmChNCCCGEEPIvaFFjtakJr7fr1atXpU2bNrJy5UpJlSqV9mc9duyY9l5Fj9dJkybJRx99pKIzS5YssmTJEhWqM2fOlDFjxqj7L5yEYaR048YNad26tfzyyy/Sr18/Pf/t27elSJEikjdvXv3eMoGCYVKNGjW8vj+0yPHU39UyesI+EK5WL1ZPeDKFIuRpw4grIYQQQggh//LVV19JokSJQhwYcweCEwISohVgXoECBTQKa4m+ChUqyO+//679VxGVRd9Ta+zOnTvaQgftcdKlS6dC2P38aKFjB21ztm7dqtHcsCKf6MUKh+ASJUpI+/btdQyOv/Xr15eqVauq0Eav1yZNmki+fPlc7XIgiPft26ctfubMmaPRXVzTrVu3wpwLkYv7QWsdCGyMAeyBa0Q0edasWZH2b0NebShcCSGEEEII+RdEQhE9tR8YcycgIEAjq+5cu3ZNU3wtMQvxF9EYiBEjhgpTi3nz5kndunVDnBu9XMuUKeOKmCLyae/haonZTz/9VNveQBxb7W9ixowpS5culUqVKsn58+dl1KhR+rORI0eGWI8oMnrDQpSiV214c8GDBw9k4cKFui+izGhY8uWXX8pvv/0mGzZskNGjR2v6NCFPClOFCSGEEEIICSct2BMQrUeOhHbQ9vPzc9WwQvRC/GHs6NGjocaseeDhw4cSK1YsV5rwX3/9JQULFgxxbojZZs2ahXtd2Kdw4cL6GF9xjYjsWmMgU6ZMLtEckaiMaC4isSBt2rQqxi9duiSHDx92RZ0DAwN1LGXKlOHuQ0hEMOL6koA+rVZjaxwXL1583pdECCGEEPLSgjTexYsXy7lz5/R7iNAdO3Zoeiwio2DVqlVqyATRaEU+rTFfX18VqxB2p0+fVjFrgVpXREbdI5tIOYaRU3hkzpxZ04kB5qO+FtjrWpGyHBaIzNoFanhz3X+OaGvSpEklW7ZsWieLqO2uXbsoWsmzjbjO9Mkqkcp/Q74YyZPhXnvxNNzmCCGEEEJIMBCaqAdt0KCBCjZENYcMGSJVqlSRRYsWaY1n/vz55a233nIJXQhW1LRataIDBgxQgQrxN3bs2BCR1W7duoXYD2IYzsV2AYr0XKT12tOFsQ41qYMGDZJcuXJprevx4857GOfOnVtTo99//3358ccfjZ8XXF+vXr2kXLly+jhZsmQyd+5c4/MQ4g5ThQkhhBBCCPECRFctt187MENyx8qKswNRCTMnd2CO5E7FihX1iMjdFym7a9asCTEGMyU7aNvj/th+zVZ02MlcmDgBiGRr/L333tODkMjEJwgfETlgdvTIjbj+8UklGT58uEQV8EbzrK/XfU+Ta7DPtd4ko9LzTQghhBBCCCEWjLgSpe7gtY7nzu1Wymj+s1qD+fWHhP7UMzxmd31XGg5//KmiE2Z0KiHtpz3+9DEiRjcqJANWHzLao1f5rNJ1wR6jNUNq5ZHeyw84nt+/cg4Zt/Wk0R6ti6SXoeuCzSWc0qVkZhnkf9jx/B5l35RTN+8Y7ZEuflw5feuW0Zq08eLJ3zfuOp6fMUEcOXc7ZKuCiEjlm9ir69pzxfmaPEniyaOgDUZ7RPN5R4JOjTJa45OugwRdnOR8fvLmIo9+M9pDopWRGv1/NVqyqHc5qdJ7leP5y/q/J5V7rjTaY/nAClKt72qjNUv6lje6F9xHg6HrjPaY1aWk0XuR9X5k8t6C95XPFwe3t3DKV9VzyZgtJ4zWtCuWQeYdcu7N8H7W5DJqU8gWIBHR4e2MMmKj83RJ0LF4JqP3I7wXnbwZsv9nRKSPH1vuPNxttCZujLwiNxc4XxC/lpy/c9loj5Rxk3r1nmf0uo9WRoKuTDPawydJI7l+3+z/oUSxMkvA7UDH81/39TM6PyHkBTNnQjp9ZB6EEEIIIYREZZDmi1RZ9GhF/SlSaWFs1Lx5c61x/e9//+uaO2LECK1xrVatmstNeOPGjZpuDMOlvXv36li/fv2kWLFiekyfPl3HkI6MFGDshXY4piCFF21pwgI1uU/D2HP8+PGRfk7y6kIJSQghhBBCiCHoxYqep7NmzZJ169ZpL1OYES1btkxb5aCH6a1bt2Tz5s1y+fJlWbJkiQpVmCmNGTNGz9GzZ09Zvny5zJw502XG1KhRI9myZYvWmQ4ePFiNn4DVWxX9USMbClcSFWDElRBCCCGEkH+5d++eRkTtB8bcgeCsUaOGpEqVSr9PlCiRFChQQKOwVg/TChUqyO+//65taRCVhXuwNXbnzh11IobLcLp06VQIW31TrbY0+LnFzz//rFFcRG4tPv7441DXhTY0cDOGKzDMn06cCJm6X6hQoRCP//77b1m5cqX2h/3ss8808otrhRty+/btdR4EM8yWatasKXnz5lXzKHxfpEgRuXLlijx69EjKli2r6+AmjOcMjsuHDh3SKDHMohCNLlWqlN7Dt99++8T/TuTVgxKSEEIIIYQQW4tBiFD74d52EAQEBGhk1Z1r165JwoQJ9THWQpBGNAZixIgh9+/fd33/3XffSZ06dVTsQmBCBCLaCpG5fft2nfPDDz+E2r937946D2nG6A8bEWilAzE9efJk+eabb7QPLIQqIsVYf+TIEZ0HcYqocrt27WT27Nnaj7Zhw4bayxaRZkSUEXlGex8IW0Sjs2bNqudCGjUckBcsWKCRaMy7cOGCw38RQgzNmRglJYQQQgghLzvoYdq5c+cQY7Fjxw41D6LVEnV2/Pz8XDWs169f136vGDt69GioMWseePjwocSKFcsVNYXAmz9/vn4fP35817yqVavK7t27pWDBgh6vHzW2OL/VoiY8PDUXQQS2S5cucvv2be3/CoEO8uTJ47pv63Hq1Knl5MmTcvPmTY3+njlzRkU5BLc7e/bs0YgtgGiHKE6RIkW410eIHcpRQgghhBBCbCIVkVD74Um4Vq5cWaON586d0+8hQnfs2KFmS/7+/jqGqCQMmQoXLuzqjWqN+fr6qlgNDAxUEWeJTaTqfvnllzJ16lSNZFrntkCdLKKiYYH0YghDRG/3798f6ud3795VcXvq1CmdZ6UlYwwgxRfCFVFRpBxb4haRXwv7Y/wc94TILdagZ6ynNUgxxvOFCCyep7CENyFPHnF9/HtHCCGEEELIKw2EJkRegwYNVKhBMA4ZMkSqVKmiZkeo5YTwQ62oJXQhWFHTOmPGDB0bMGCAptZC4I0dO1bH4ESMqCXOAyD25s2bp0ZHSCfGOVC7ChDldE8X7t+/vzoPQ0imTJlSRakdpPfimnAORH1BxYoVdV/UqSKi27FjR8mWLZumBzsBDsiDBg2SnTt3ahQVNbsAqcK1a9fWCPbXX38ttWrV0nPigwCkHceNG/cJ/xXIqwRThV8B4sSJo5+qEUIIIYSQyAPRVUQQPbWfcadTp0562IF4hJmTHU+uwS1bttTDHU81rjBAQkQThlKI9EK8IgpqT4XGYQeCEoeFp0gtTJYABLUlqu0pwVbdrR2rnU9490aIU3yCPCW3e2BJ/KwSmaz9qJIMHz5cogp4o3nW1+u+p8k1PMlaQgghhBASNUF0Fu12kF4MV2D0lCXkZYARV6LUHbzW8dy53UoZzX9WazC//pDQn3qGx+yu70rD4cE1J06Z0amEfDIj9KeKYTGyYUHpu+Kg0R59K2aXLvN3G60ZWiev9F5+wPH8/pVzyJgtIS3yI6JdsQwyZG1oI4rw6FoqiwzyP+x4fo+yb0rA7UCjPV739ZPTt24ZrUkbL578feOu4/kZE8SRy3fPGu2RNE5qr+5l/1Xn95IzcTz5Jyjkp/UREd3nbQk6Z9ZbzydVKwm6OMn5/OTNRR6sNNpDYlaQWgOC68KcsqBXWanR/1fH8xf1LifV+q422mNJ3/JerTG5F9xHg6HrjPaY1aWktJ/2p9Ga0Y0KSae5uxzPH143n3RdsMdojyG18sioTX8brenwdkaZuifYAMYJjfO87tUe3qw5dfOO4/np4sc1mm+teRS0wWhNNJ93RP43z/mChO979V507nZwexanpPJNLEHi/PfYR0pK0OWpRnv4JG0s/3vg/P8UkDDmm3LkuvN/lyyJonb6Ktrg4CDkZYNylBBCCCGEEELIyyFcEXGNzIM8P1DX4KnOghBCCCGEOAf1qaj9LFmypPYq/fPPP9WdF+m5MGeC4ZHFiBEj1FipWrVqLpdgpPJiLWpRrdY3K1as0HnFixfX2lS7QRJ6q8LICe1nIqJ169Ye29J4C4ygTDhx4oTj/Xft2iVbt26VJwG1xocPm0XjyUuaKkyej6mSXVxevHgxUs4LG3TWuxJCCCGEeA+cf9u0aSMrV66UVKlSaX/WY8eOybJly7TX6aRJk+Sjjz5SsZklSxZZsmSJtrKZOXOm1qAikDBs2DDt3Xrjxg0VuhB6cASGyy+AcIU4hogFI0eOdNRGBqIR/VetvrCRgScjqMgCwhVivEiRIhHOhZC32gS5C9dChQrJm2+++ZSukjxvGHF9gfnqq69UYFpH8uTJn/clEUIIIYS81MCNFxFR+4Exd5YvXy41atRQ0QoSJUokBQoUUKFZvnx5HatQoYL8/vvvsm3bNo2sIlpqjQFLWN6+fVty5MgRYszyT82QIYN+hejNkyePxI8f33UNaDHz99+ha7e/+eYb7cXqiQsXLqjzsCWUESGG0IVDcr169SRnzpwyZ84cdQ5G79UjR4K9LSAKLTGNaG65cuX0/nGdOMeHH36o94i2P1Z/2LNnz6pbMZ6XNWvW6Bgi1FbEGPtjb7QVQkQazxv+5oW4B4igon0P5sCBGdc3ePBgmTZtmp4H58XjO3fuqJMzPgxo3LixXlOHDh30PtHi58yZM178JpAXDUpIQgghhBBCbIEDiFD7gTF3ENFEZNUdiLaECRPqY6xFZNbTmEX9+vVVkL733nuuMYgwCNkrV65IsmTJdAzCDqnFdrp37679Wu0cP35cv6ZPn97j/aGP7K+//iobNmyQ1KlTuwQlrhGCEcIRwhcRYvSEhTB0ByIX50A/1r1792pP1jRp0si6dev0fkaNGqXzzp8/L7NmzZLVq1dLz549w3zOEblG71jMg1CFcAbod9uoUSOXCMa1QJyiNywirPgAANeLfrAQ1Ph3mjp1qn6ogPtcu3atDBw4UAU+ifow4koIIYQQQsi/QBgh7dd+uPc9BRCtEFPu+Pn5uWpYsTZx4sQexyxmz54tf/31lwosq54VIuzgwYOSLl06FYUQhIh+JkiQIMLrh0jr2rVriDGkJCNCOWTIEBXDiHQiOvrLL7+oAAcQytGjR9f7ypUrl6bjQtha0VM7+fPn169p06bVnx89elTrdAG+WlFanAfiNmnSpPLw4UMdQ9TZwlNXTmQYYm9EhtH3FZFdgPu3otGrVq3S+0H0Gnu7c+DAAX3eMOezzz6TwEAzV23yYkIJSQghhBBCyL9AaCE6aj8w5g5SYhcvXiznzp3T7yFMd+zYodFIf39/l8CC0RLE3Pr160OMASsF2dfXV0UpBJs9LRl742e7d+9WEQehtmfPHmnSpEmY14+0WkQwMQfpxRMmTJDOnTtrhBKCFlFVpAFDDON8lni0C8qIxKX7zzNnzuwyV0JaNGp6wf79++X+/fsaYY4RI9haB5FQpO5CyOLnIGbMmJpubIGoK4yt8LxBTAN7XeuAAQM0qgojKzw/7ufIli2b1K1bV+8Z9zl58uQwny8SdWAfV0IIIYQQQgxB1BS1mQ0aNFDxBoGFiCZE4aJFi7SGFJHJt956yyV0IVgh3JACC1CziWggxJ2VSguRhSgszgmjIZwPou2TTz7RnyOKOGXKFFd0Feewpwsj3dYSsJ9++qm0bNkyxHXD/Anpt0uXLtUU28gAta4LFizQOlTU4E6fPl2FPNKH8fygDhfpx6Bt27baZxbp0SlSpNAxPEeoTf3jjz9UWFetWlVatWql6cieQN0snl/UuOL5BHB17tatm6Y+f/fdd/oVNa4Q2RDCLVq0iJR7Jc8PugoTQgghhBDiBYiuIqrnDmpU3fHUihAC1x0YH+EIC/t+qHENC5g6WS127OTLl0/rUt2x5iK917p+GDJZpkxo9eN+b99++63rsWWoZBf2VpTZDsySPO2P6LCd3LlzuxyU3e8FIt+9Zhbi174fxCt5ufAJ8hT/98CalFkjdeOlDSpFqZYseKN53tdrcg3uc+3fvwj3QgghhBBCiDuoj0V0FBHmyOxDS6I+jLgSpe7gtY7nzu1Wymj+s1qD+fWHhP7UMzxmd31XGg4P/WlgeMzoVEI+mbHd8fyRDQtK3xUHjfboWzG7dJm/22jN0Dp5pffyA47n96+cQ8ZsOWG0R7tiGWTI2mDDBad0LZVFBvk7bwjeo+ybEnDbzEThdV8/OX3rltGatPHiyd837jqenzFBHLl8N7QJR3gkjZPaq3vZf9X5veRMHE/+CdpktEd0n7cl6PwEozU+KVtK0MVJzucnby7yYKXRHhKzgtQZFOxu6ZT5PUpLjf6eU8k8sah3OanWNziNzilL+pb3ak2tAcE1bk5Y0KusV+9F7acFR0CcMrpRIek0d5fj+cPr5pOuC/YY7TGkVh4ZsTHY1dQpHYtnkql7gg1inNA4z+syalPoFiDh0eHtjF6tOXXzjuP56eLHNZpvrQmSdUZrfKSkyPVg11VHJKrn1XvRuduPnW+dkMo3sdG94D6CLk812sMnaWP53wPn/6eAhDHflGP/c/5+/0bCOEbnJ5EL6mM9RWoJcSxc7UXYhBBCCCGEEELIs4LtcAghhBBCCPGCTZs2qVkSWsvAHAh1oHC2bd68uZoHwRnXAj9HW5xly5aFqOtEnWzx4sVddZ/9+vWTYsWK6QGTIwsYNuEc2G/z5s2Org/mTKiJ3bVrlxpJeQvOcfjwYddjnNcJVn2sJ2AeZZIKjJ6wffr0cTyfvHwwVZgQQgghhBBD0OIFbWdWrlwpqVKl0v6sx44dU2GKXqiTJk2Sjz76SEUmjIMgQsePHx/iHDAYQluXGzduqCET+qrC8RcCDU7DMCeCIy5a7qD1DlrieJMFCUMmHN4CsQoRCpfj50XKlClV1JNXF0ZcCSGEEEII+Rf0UUUrF/th761qAcGJNjAQrSBRokTangVR2PLly+sY+qT+/vvv+hhi1s6dO3e0hQ7auaRLl06FMMiUKZOrL6nVwxTiGL1ky5Urp8L25s2bOo6ILs5jBz1f0f8UbXTQ89U9SoprbNeunbbqGTNmjJ4vb968LtdeRI3RRgYRY7gG4/xwEv7888+1ZQ3Yt2+f1KxZU9fh8c6dO7V9DXj06JEKdXy1OHXqlLYCqlSpktSvXz+EM/GlS5e0VZC9XQ+ec/SFRSQaEWa0GbJHaDGG3rRov9O+fXsdu3v3rnz44Ycala5WrZqeg7xcUEISQgghhBDyL1999ZWKUPuBMXcCAgJCiVFw7do1SZgwoT7GWkuQhjcPxIgRQ6Os9nYuEGqIsF64cEEuX76sfU0hCkePHu2a496LtVevXhrdXbJkiUvg2kHfWLTR2bBhg34dOnSorFu3znVOjKEnK36OcQjApk2b6nMwdWqwmdaDBw9k4cKF2kcWkWWI4EOHDqnAxxqkTqP3rAV6uCKKjIiyfRwkS5ZMYsWKpVHl48ePS/LkyfV5QReMWbNmqeju0qVLqPvAhwYwcdq+fbtGuydMmKCiFf1bEaV2j26TVyhVmFFSQgghhBDysoPIIqJ5dhDtdAeiFa1b3EEdqxXtg6BCP1NP2OeBhw8fqoADq1evVuFoRUExF1FQiFhEJAcMGBBuLWjWrMFtLK0+qHYQ4U2bNq0+RuovhKIVsQSI0iKaaonr06dPhzqHlXaM82AOQJQTUWiIU3ttLzh69KjrWjxdEyKlEKm3bt1S0Qkg4q3rdBe7AGIZpE6dWsX4gQMHZNu2bSquIawRMSYvF5SjhBBCCCGE2EQqIn72w5NwRXor6k4RKQQQoTt27FCzJX//4HZYq1at0hRZT/j6+qpYheiCOLQELkyavvzySxVglmDDOWCwBPDVSif2RIoUKVRQBwUF6fW4Y6+R9VQvi/Rf3BcinVgPoYm0ZZhOeVqHfQAE5+TJk7XON1euXCHOmTlzZk0nBtZXO1WrVlXRi4gy0qsBnvOzZ4Pb0NnTjsO6hmzZsmnvV1w30rPxHJKXC0ZcXxHixImjKRfg4sWLz/tyCCGEEEKiNBCacOpt0KCBCifUo6IWE7WlixYt0ogfooJI7QVwGoaows9QF4qUXEROUfcJETZ27Fidh2gl0otxHgARmSdPHo0+orYTgm7GjBmuuUjhtacLQ7B98MEHGklFdNUUpP/WqlVLxSL2QkowUnC7deumabhWNNaTeRLWWNdt57PPPtPnCWnJuFYIYTuINEN4QqgjZRoMGzZM6tatq3PxIcH7778f7nWjxhYHxDNAerG9dpZEfegq/Ipgr82wBCwhhBBCCPEeRFchRt2xmw9ZoBbUHZgLwczJDpyDPTFo0KBQY6hxdQdiGSmz7kD0WuZLFvbHW7Zs0a+IsLpfA8Q36kndz4XIqv1eIUAhmt3Pj7Rqy6QKP0cENkOGDK5UaADR2qRJE9f3RYoUca2xsObbn3P7OawaXPJy4hNkxfcj4I83skXqxrOrVZThw4dLVAFi73lfr8k1hDf3RbgXQgghhBDy8oBI7BtvvKFOxO4gfRgGT0iNRiryuHHjQvy8bdu2Wg9sRZIJ8QQjrkRpMc5ZI2swsfVbUn9I6E8Xw2N213e9WtNg6DrH82d1KSlNRm802mNK++LSaMQGozXTOr4jzcaG/AQwPCa3/Y+0nrzVaI9xzYoY7WHt03ZK6E9Yw2Jsk8Ly9ZrgZuJO6V76TRmx8bjRmo7FM8niY5ccz6/+RjK58eCg0R4JYmaXu/+ErpkJjzjR84s88vyptkeilZGHj4I/jXZKjGjF5Oq9E0ZrEsfOILsuh3aBDIt8SePL2Vtmlv+p4yWUoIuhP/kPD5/kzeXeP48/mY+I2NELyaW7wXVfTkkWJ5VXr2GT95Zn8V5kvR+Zvn95817kzRqT5xjPb8vxZr/3E1oVky7zdxutGVonrwzyd/5+1KPsm7LwqPP3FVAzczJZfdKzu2tYlE+fWA4Fhmw1Eh5Z/eLK7Yd7jfbwjZFb5N4vRmskdiWRGz87n5+gtlfvqyb3bt3/lXuhjXzCIknstBJ01Uyo+CRuKAG3A43WvO7rJ+duO/+3T+Xr2UyJhA9SisMCghZmU2FhpUkTEh6scSWEEEIIIYQQ8kJDOUoIIYQQQogXoD4V9Z7oWwoDI9R0wn0XRkwwZ7K3hRkxYoS6A6NtjNUGZ+PGjVonW7x4cXUTBqjiQ0setL3BudGmZuvWrVpnippYmByh3Utkg2u9cyfsKPvHH38c6XsS8lSEKyKukXkQQgghhBASVYHzb5s2bbT/6Lp16zRVFgZDy5YtUzMipMaiL+nmzZvl8uXLsmTJEhWq9erVkzFjxug5evbsqW1gZs6cqa694Oeff1aHXhgkwYQInSHgKAxHXxgkwdQITsPe4qm1jGX0ZHcndueHH37wek9CIgNKSEIIIYQQQv7l3r17GhG1HxhzB4KzRo0akipVKv0+UaJEUqBAAY3Cli9fXsfQkxTOuHD5RVQWbW+sMUQ30UIHLWvSpUunQhhA4J46dUqjrf369dMx7GGJSjj3Wv1dPUVJp02bpmtxLXgM+vbtq+ZIaL2zZ88eNUNC9LZr164uh2B8vXnzproE165dW3urFi5c2NWntlChQvoV52ndurWUK1dO7x8RYhwdOnSQUqVKSdmyZeXMmTNP6V+HvMow4vqKghQUtsUhhBBCCAndQhAi1H7Y2wpaBAQEaGTVnWvXrknChAn1MdZCkEY0BtC/9P79+3LhwgWNuCLaeuDAAVebGnDy5ElZvXq1isqwoqQQnVgLcWzvIoGo7S+//KLOvoGBgRq9hfj0BK5x6dKlmvI8b968UD9HevOvv/6qfV6R4gwRDwG+du1aGThwoPaCJeT5mTP5RPre5DmCegm2xCGEEEIICf3hfufOnUOMQaC5A9F65MiRUON+fn6uGla0eEmcOLGOHT16NNSYNQ9AUCKainHUywJ83b9/vxQrVkznNmrUSCOiMWPGDPP6V61apfW0iIJaewJETwHG0KsVWF899YK1xO727dvD/TkEOAQ2UqUhhrEvxgmJbBj7JIQQQgghxCZSEQm1H56Ea+XKlbXW1EqlhbDcsWOHRiP9/f1dIhKGTBCNEHX2MV9fX1f08/Tp0ypmAX62a9cufYyvmTJl0nn169eXPn36SNasWcO9/gEDBmgEdMWKFbqHhZVenDlzZtm5M7iFnPXVHaQ0W0CIRvTzbNmySd26dTXSi3rfyZMnh3uNhHgDU4UJIYQQQggxBELz+++/V5df1K9a9Z5VqlTRGlW4CsNYCW7AyZIlU6ELUQojJtSYWiITdacQpVY6cosWLWTlypV6TjgUo24UBlB//PGHfPnll1qLOmfOnDBrXGvVqqV7f/LJJ5q+6w5qVSHGUeOKdODwordOQerylStX9FoRJZ46deoTn5MQr1OFCSGEEEIIIY9BdBVRRneQzusOvEXc/UUgHmHmZCdevHih6kqRIozDHdS4ugOnYhx2YM5kB6nEEKyol0VdLbDuA+ZLFhDhOABa/bjf27fffhvutRASmfgEeYr/e2B/nmyRuvGEMhW9qrFEsTdqDzp27PhMXyB4o3neNaEm1xDeXOtN83nfDyGEEEIIefbAdOnYsWPaGmfKlCmajkzIi06UirjCShw9pPLkyfO8L+Wlo9aA4FoMJyzoVVbqDFpjdP75PUob7WHtU39I6E8xw2J213eN5ltr6g5ea7RmbrdS0nL8Y4e/iJjQqph0mhtcq+KU4XXzSZf5u43WDK2TVz5fvM/x/K+q55JRm/422qPD2xll+r7gWh6nfJgrlaw4ccXx/IoZksiW84/NKpxQLGVCOX3rltGatPHiyY0HBx3PTxAzu1y6a3bvyeKkkrv/eK4fCos40fPLnivO7yVPknheXVfQyRFGa3zSdxS5vcj5At8a8k9QyChCRET3eVsq91xptGb5wArG719Veq8y2mNZ//e8es8zWWM631pj8l5kvR+1nbLN8fyxTQp79V7Uf+VfRmt6V8hm9N6C95XFxy4Z7VH9jWSy/myg0ZoSqf2M3o/wXnTxzgWjPZLHTSHy6DejNRKtjAQFznI83cevgfzvwWGjLRLGfFOOXA+ZghoRWRLFlZsP9zueHz9GTqP7sO7l/J3LRmtSxk1q9H8E/n942Zk0adLzvgRCXt4aV/SVatiwofz4448e8/UJIYQQQgghhLycPDebJLijOWnubNGuXTstakdTY0IIIYQQQp43qE+FWRKMlGBKhDpQGCohFRcGSTBPsteVwpypWrVqrjY47du317VwHZ4/f76OIUhTtGhRNXUaMmSIjuGcH374oZof4dz4O9oE1K9++umn8iJw/vx5dUcm5ClGXH0i9UDar5PmzmD27NlqLx7Wz4kZcLi7ePHi874MQgghhJAXDgRSnARXrl69Km3atFHHX7SAQR9TtJxZtmyZ9njdsGGD3Lp1SzZv3iyXL1+WJUuWyMaNG6VevXoyZswYPcewYcN07Zo1a9RhGCBIs2XLFhXFaLeDv9lw7owZM8ratWu19cyCBQskqpIyZUrp16/f874MEgV5bhFXfLKEBsz2A6ZL7qCvFYyYZsyYoYKLPDn4AACW5e7OdoQQQgghrzr4O8lJcAW9UtECJ1WqVPo95hUoUEAFZ/ny5XWsQoUK8vvvv2vABpFV9D+1xkCsWLH06+3btyVHjhz6GAIV83DA+RdiGEZK+fLl059jD6snrKd2OOjNipY3iOyiTY276zF+5v740qVL6h6Ma0RpnhU4QuS3WLFi2nsWNGvWTCPJiDKfOHFC9u7dq2sQHUb0GGC/9957T2rWrCl58+bV1j34vkiRIvr3J9bVqVNH5+I8nTt3Vndla/3du3c1uowItj06TYhj4eoT3SdSjxgxYjhq7rx9+3b9pAkvUqzBgU+mRo4cqY+ROkHMgYscXYUJIYQQQkKCQIqT4EpAQIBGVt25du2a/l1riVlEZj2NWaCHK4xHIe7sIMr6xhtvSNKkSVXUIioL/P399XwAHTbixo0bYt0XX3yhvWIRrbXmRQSEOUQp/saeNm2a/n2NMXyPljlor/PgwQM5dOiQimaI03Tp0knmzJn1MaLKCDYdOXLE9Xcmrh+lfhDAEL4QxLgmdyD+cU78zY/nesKECSpacb9YM378eEf3QF5+XnhX4TJlyuinOXbwwkKaRLdu3SR69OjP7doIIYQQQsjLBQIpnoIp7kC0WkLNjp+fnytKCCGWOHFiHTt69GiIMQsIOwhMRDfRqxUR1t27d8uoUaM07RggGgqBCEGXM2dOTbcNiwsXLsibb76pj/Pnzx/uPVhdMQ8ePCg9evTQx9gfdagQpsh2xIHILyLAEKK4xiRJksjAgQPl1KlT0qVLF40YHz9+XMU8sDqA4DmyHqdOnVpOnjwZ6hqsa8TPAwMD5cCBAxqhnjp1qoplRHgJMYu4RvOJ1MMpCRIkkFy5coU40JgZLxg8JoQQQggh5FkD01BEEM+dC27lBLEKT5a3335bo6IAkUYYMqFEzkrvtcaAVTvr6+urf/NCNJ49e1Y+/vhjmT59uo4DiMahQ4dqFBJ/A1evXj3M60qRIoUKaojSXbtCt+ND0OfGjRt6QGyC7Nmzu64P0dJkyZKpyETaLu7r/v37eg1169bV68IeqLP9/vvvVbgiMgsBaglhzLWwP7Z+bsf95whOffLJJyrUkVL95ZdfGv27kJeXFz7iSgghhBBCyIsGoqYQbg0aNFDBBUEIF2BERxctWqSRQog51H9aQheCFW0d4d0CYNSEKCOEIdJxQe/evbXm9IMPPtDvf/jhB00vxj4QtshGRE2oVeOKlF57ujCEHuYiKotgD6KliFxaIGqKa0PNqZXqjFTopk2bqvNxmjRp9Pq6d++u+2BPGEdB6EIwW/W3mIM94EUDsQnBGxm0atVKj8mTJ+v3EMZ47ghxLFxNoqRPG/cic0IIIYQQQp41iK56+rv0p59+CjUGU0x3Y0wIXHcmTpzocS84CruDGld3kJGItjwQkmifkylTJjWQghESaNy4sR52EGGF2ZQdCGdLPFsgsmoHwnf//v2hrsHaCyIeB7AMmYDV+sf+3FljAGnChLjjE+QpZu+BY8VzS2QyunDZKGUOhDea5329JtcQ0Vy43aHYnhBCCCGEvDyg5Q7qVeE2jAhpr169nvclERIpMFWYKLUGBNdiOGFBr7JSra+Z6F3St7zU6P+r0ZpFvctJnUHBDnpOmN+jtNQdHPrTyPCY262UNBm90WjNlPbFpdWEPxzPH9+yqHRdsMdojyG18kiX+buN1gytk1c6zQ1dyxIWw+vmk1Gb/jbao8PbGb1as/jYJcfzq7+RTLacN7O+L5YyoZy/c9loTcq4SUUerHS+IGYFkUe/Ge0h0crIzYehP4kOj/gxcsr+q7ccz8+ZOJ7ceHDQaI8EMbOL/G+e0RpJ+L78E7TJ8fToPm/L7YchjfUiwjdGbq/eJ0zWYL7J+531nufNe0v9Ic6zg2Z3fder96K2U7YZrRnbpLC0n/an4/mjGxWSzxfvM9rjq+q5pO8Ks9/JvhWzy4Ttpx3Pb1kwrcw6cN5ojwY5UsqknWeM1jTPn0b+70yg4/nvpvGTK/ec3wdIEjutyN1gAx7HxKkiQSdHOJ7uk76jBN4PrmV0il+sTHLyZujepeGRPn5sufPQ+f9dcWPkFbmzxGgPiVtNAm47/zcBr/v6Gd0L7iMqU7x4cVe9KiEvE1EyVZg8OUgJIYQQQgghhJCXylWYvFwkT578eV8CIYQQQkiUZtOmTVrPWbJkSW1Vg9pS9EBt3ry5GiDBPMkCxkcwZ6pWrZqrXQ7SelEniyip1f6xT58+ek4c6P2K1jg454cffqg1qzj3w4cPja4TtaSffvpppN57ROfE9d+8edPonHBTJuTJ2+FE94nUgxBCCCGEkBcNtKiBsLQfVtsaO1evXpU2bdrIrFmz1LRo4cKF6sCL3qswLdqwYYPcunVLNm/eLJcvX5YlS5aoUIWT8JgxY/QccBKGKdLMmTOlW7duOtavXz8Vhb/88ov2Us2bN6+eO2PGjGrQBAdftKJ5GYGDMiFhwYjrKwyszwkhhBBCyGPQXgbtZ+wHxtyB4KxRo4Y69gLMK1CggEZhYYIJKlSooL1It23bplFZtJGxxmCehBY6aI8DgQoh7H5+qw3MsWPHJF++fPoYe1g1rIjo4jx20NamRYsWUrZsWRXJiNaCffv2Sc2aNVUI4zFYuXKlRoYR9YUAt9a3bt1aypUrp/cHH1e0vMF9AZh7Wq17LDp37qz3hxY77r1jEUnGz9AWqH379joGYY7nwf16ChUqpF/79u0rjRo1kkqVKula6x4HDRqk36NNjxWhJq8OjoVrtGg+kXqQ5w+aShNCCCGEkJAf7F+/fj3E4enD/oCAAFcfVDvXrl3TFF9LzEKQRjQGYsSIof1cLebNmyd169bVxzly5JA1a4INK/39/XWt1Q7H3sPVomjRojoPUdrFixfrGHq5InL79ddfy6RJk1SQoufrb7/9ptHh0aNHu0QuhOyvv/4qsWPHVoHYpEkTmT59uv4M/VshKu2gzyuizoiYopetncyZM6tQReT59OnTcuTIEY/X406WLFk06lysWDG9FojbQ4cO6T6zZ8+mW/IrCF2FCSGEEEII+ReINRwRAdFqiTA7fn5+rhpWiN7EiRPr2NGjR0ONWfMA6lZjxYqlj2/fvi1//fWXFCxYUL9HL1SIP9TR5syZU1KmTBnutVnrChcurNcIIWtFbNOmTavC99KlS3L48GFXdDgwMFDHQP78+UPMRZTzwIEDeu0Qn0hXPn/+sbM3xCqEsiXA7fz999/SpUsXvafjx4+r4Afu1+OO+zVgf6umGCBaTV4tnNe4RvOJ1IMQQgghhJCoCtJ4Ec08d+6cfg8RumPHDo1WWiJu1apVasgEAWml91pjvr6+KlYhGCEGIWYtEGlEmqwFUoyHDh2qUdckSZJof9bw2Llzp36FWRQintY5LBBtTZo0qQpQpP5CFCPF1xLE7nMt8YwUYve9r1y5ohFRRG0RAbbmW3z//fcqXBEphRi1fu5pDzvuP8e1QkDjWnEgzZm8WrDGlRBCCCGEEEMgNCHKGjRooILKqgeFwDt16pTWjsaJE0drO9GGEEIXghVGTG3btnWl2EKg1q9fP0QdrT1NGCC6CUfhMmXKaFQWNZ5h1biC7du361zUxoYlcmEkhXRb1LLi3A0bNgz3fvFzpPbifu2gRhfPBSKhuG53qlatqjWytWvXlkePHom35MmTR9OH8Vzjet1TksnLj/M+rnQCJoQQQgghxAWiq4j+ufPTTz+FGuvUqZMediBALdMjO3PmzAnxPSKhcBR2BxFOT7Rr105y5crl+t5qrwMwbl3fe++9p0dY1/7tt9+6HlvGUlZLRfs54ZjsjvW8IBV5//79oX7u6XoQIbbMmSwsQycA52XLfZm8evgEeYrNe+B0hQKRuvGw7CVl+PDhElXAG83zvl6Ta4hoLkwG8GkgCuwJIYQQQsjLAVyB0V/VLlyfFLggd+3aVYUsxDohL3bENRqzil8mkI5i/9Sv7uDQn+KFxdxupaTWgODaDacs6FXWaA9rnwZD1zmeP6tLSak/JPSnnuExu+u70mLcZqM1E1u/JW2nbHM8f2yTwtJ3xUGjPfpWzC7dFpnZvA+ukVs+mbHd8fyRDQvKgNWHjPboVT6rDF0XbC7hlC4lM8uknWccz2+eP41sDLhutEfx1xNJwO1AozWv+/rJo6ANjudH83lHJMjsd1h8Sok8MKzBiVlBNp1zfv9vp0okgfePG23hFyuTBF0KHQ0ID59kTY2frzsPdxvtETdGXqnR/1ejNYt6lzNag/l1BgU7czplfo/S0nB4cG2aU2Z0KiGNRjh/vqZ1fEdajt9itMeEVsWMXvPW6970fcKb96KeS0NHV8JjYNWcMmKj89/jjsUzyfhtp4z2aFU4nYzZcsJoTbtiGWTFiSuO51fMkETO3Q7Z0iQiUvkmFrnxs9EaSVBbgk4H9wF1gk/adl69TxwKDJ2CGh5Z/eLKP0Gho4dhEd3nba/u/eytx4ZGTkgdL6HRv4v+m0RhPEV7nxSkOHuKDBPyLKEaJYQQQgghxAssl1vUXcLxF6muaCnTvHlzrXFFDarFiBEjVABWq1bN5Sa8ceNGjWAWL17c1ZcUbsKYhzRitKFBcuTWrVu1VhZjqDFFK5mwWLRokVy8eDHSxTDa2RASNVyFo/tE6kEIIYQQQkhUBb1Y27RpI7NmzVLHXBgXwfBo2bJl2ioHLru3bt1SwXf58mWtA4VQrVevnowZExwx79mzpyxfvlwNm6zazbFjx0rv3r3VhRitZbAeLWHgKIyxDBkyuHqzPqlwdWqWhPRjCGdCokiqMMUmIYQQQgh5ubl3754eEfV2heCEk3CqVKn0+0SJEkmBAgXUWAkOwgBmRqgPRcsbRGUtgyNEUuEGjF6kcOXFASEMcuTIofMBIrNw7LX2AHAVhkAGiOii/Ctu3LiunqloEwMzJDjvonfsyJEjJU2aNDJ+/HjdP2bMmDoHohrCGxFeuAHjWjA3d+7cUqtWLblx44aeE3O//vprKVSokNbNwl0Y50NfVUSRrUgzamDR3gcuxqixJSSyYarwKwws2gkhhBBCyGMgBCFC7Ye9VY1FQECARlbduXbtmiRMmFAfYy0EaURjANHV+/fvqwtvjx49tG8pRCa+Wpw8eVL7rqLFjOUqbIlWkDFjRhXGkydPlm+++UY+/PBDjeaCn3/+Wd5//319jPMuXbpUhTYitBDX06dP16gvzDvRYxauwHAydv97EdFjmHvOnTtXRo8erWPdu3eXBQsWaJQZ0ecLFy484b8CIU+SKhzNJ1IP8vzx9CZMCCGEEPIqg84L169fD3FgzB2I1rNnz4Ya9/Pzc9WwYi0iphGNAUQrEU2FaJ04caJGQjFvxYoV+nPMbdSokdabQng6AT1lsR5iFIIZe4LChQvr1xMnTkjevHk1gosUZER633jjDa27hehFn1fU7NpB1BUiG+nLEN9gz549UrNmTa33xV6nT592/HwTEumpwoQQQgghhLzseEoL9gTSgZGOi3RbpPJCWCI1F6LP399fjZRWrVolzZo1k8yZM8uwYcN0HcZgvoSoJsQqxCLSciFSAcyYkiZNqo/xFUIX8+rXry99+vSRrFmzhntdELWW2IQQzpkzp0ZSkeJrYaUaQ6zu2rVLa10hOCFskSbdoUMHndOqVSuNxtpBurGF1VUT4nf+/PkqjrG3dX5CIhOaMxFCCCGEEGIIhOb333+vLr+oX0W9K4QcopwQgXAVRpotTI2SJUumQheCFam7bdu21XMMGDBAKlWqpKLUyoRD2u3HH3+s54SoxHlhAPXHH3/Il19+qVFN1NFaNa6olbVTsWJFHR84cKB+j3papBdjH3dSpkypNakQ2x988IHWsiIdGXtjH0SUkU4cEViHulgIedzn3bt3I+U5JsQOI66EEEIIIYR4AQQfakGd9FLt1KmTHnYQlXXvj5o/f/5QUU6kCONwBzWu7kBA4rBA9BPi2kovhkOwHRgpuZspoVbVTt++fV2PEVkF8ePHd917wYIF5bfffgt1LYREJj5BVow/Ai7WjVwL7K9SF5Phw4dLVAFvNM/7ek2u4UW4XkIIIYQQ8vyA8RKioTBTQu0qIVEZRlyJ0mxsyE/2wmNy2/9IoxEhP4mLiGkd33nqazC/xTiz5tgTW78lrSb8YbRmfMui0nbKNsfzxzYpLJ3m7jLaY3jdfF6t6TJ/t+P5Q+vkld7LDxjt0b9yDum/8i+jNb0rZJMBqw85nt+rfFZZfOyS0R7V30gmOy7dNFpTIFl8Cbx/3PF8v1iZRG4uMNpD4tcSubvMbE2cKnL9/lHH0xPFyiw3H+43u6wYOSXo5AijNT7pO8rdf3Y6nh8nen65eu+E0R6JY2eQWgP8jdYs6FXWaI3p/Ge1BvNbjt9itMeEVsW8ep8wed3jNW/y+rVew0PWHjFa07VUFpm6J8Dx/MZ5Xpefdoc2xQmPpnlTy6SdZ4zWNM+fRm48OOh4foKY2SXo/ASjPXxStpSgnX3N1uTva/beEqeKXLlnZpaTJHZaWXM62HjHKaXTviZnbz02G4qI1PESysU7Zu6zyeOmkP87E9wqxinvpvGTpccvO55fNVNwfenLANKMcRDyMsA+roQQQgghhBBCXmho+UUIIYQQQogXoD4VJkYwMypdurT8+eef6qrbvHlzNWeCSZLFiBEj1JypWrVqIdrg3Lx5U82bli0LjqLDORjnxIE+r7t379a2NZhjjV+6ZJaZ5Inx48e7HnsyecL1WLWtMIsi5HlDV2FCCCGEEEIMuXr1qrbCgePvunXrZOHChWqEBMGHHq8wOLp165Zs3rxZLl++LEuWLJGNGzdKvXr1ZMyYMa7zjBw5Us2NLPr166emR7/88oukS5dOW80AiGOM44CIjUzhCpOnuHHjhjn3hx9+eOL9CHlSGHElhBBCCCHkX9DHFBFR+4Exd5YvX671o+jhCtDDFK1jEIUtX768jlWoUEEdgrdt26bCEz1QrTGAc+/du1eKFSvm8fxoLWOBNYji9ujRw9U/1VOkFL1ky5Qpo5HZLl26qKAeNGiQa7+yZctqG59Dhw7pnDVr1uhXRH7RMxbXh2P69OmucxYqVMjlSNy6dWspV66cq/0PDvR9RSscnPvMGbNackKcwhrXl5jPP/88wj5adB4mhBBCCHkM+qki6mkH6bv2ljAgICBAI6vuXLt2TVN8LTGLyKynMSt9uH379vLrr7+GOs+8efOkW7du+hjiGILU19dXPvroI1mwYIHUrl3bYzuczz77TL755huN4j569EgePnyof+9B8P78889Sp04dFZ8TJ050tbPp37+/fv3xxx+1lU6rVq20n2xYLYDGjRunkWOIbvSsfe2112Tt2rXaaxYuxqNHj3b4bBPiHLoKv8RAtFKYEkIIIYSYffDfuXPnEGOxY8cONQ+i9ciR0A7afn5+rhpWRDATJ06sYxCe9jF8Rf3qF198EVB5h4oAAQAASURBVEq43r59W/766y9XCjH2t64BwnLLli0qXD1x+vRp1zqkLseKFUvTjXfs2KFi2B5JdQfXCGEMChcurMLUHfSZBWnTplVBfuDAAY3qrl+/XqOvGCfkacAaV0IIIYQQQv4FAhHRUfvhSbgijXfx4sVy7tw5/R5iFeIQEUl//+B2WKtWrVJDJohACDv7GIQp0mqttFxEdU+ePKlzUN9aqVIl1143btxwPUbtbObMmcO8fghHXAdAxBU0adJEBg8erHWsEM0Aacvu4Lw7dwa3PoPRlCfs6yBUs2XLJnXr1tXoLWp9J0+eHO7zS8jTF67RokXqQQghhBBCSFQFAhC1og0aNND6Vavms0qVKpo+i3rUOHHiyFtvvaVmShC6EKwzZ86Utm3bStGiRTVyunLlSvnwww81PTl9+vR6bkRGIQYtYOqEKCrOefbsWfnggw/CrHFFmjBqW1G32rVrV1eN6r59+1zrQNasWTVqa9XbgpYtW8rcuXO1Rhep0E6oWrWqXLlyRWtc4aw8derUJ3xmCfEMU4UJIYQQQgjxAkRXrTpROz/99FOosU6dOunhCff62Tlz5oT4vmLFinq446nGFVFT1Ju6A/EMUW1hTxm238Pq1atDrbWir/b7+vbbb8O9DkIiG58gy5YsAgJbvhupG/dLkD9K1V/ijeZ5X6/JNVhvjM/7mgkhhBBCyPMjMDBQ3n//fY342vvKEhLVYMSVKA2HB9ddOGFGpxLSYtxmo/NPbP2WNBqxwWjNtI7vGK0xnf8ka5qM3uh4/pT2xb16vrxZ03L8FsfzJ7QqJj2X7jfaY2DVnDJua3D9jVNaF0kvhwJDpjGFR1a/uHL61i2jPdLGiycPHm01WhMzWhEJCpzleL6PXwORoNCfYIe/qJRcuXfaaEmS2GnF/1Sw26QTyqZLLAG3A432eN3Xz+jerfu/fj/YWMQJiWJllvN3LhvtkTJu0mfyPmHyfme95zUYus5ozawuJY3fV725Lm+eL9Prajb2cRqhEya3/Y+0mvCH0ZrxLYvKiI3HHc/vWDyT7Lh002iPAsnie/V6NNkHe1y9d8Joj8SxM0jQ1RlGa3wSN5SggHHO57/eWi7euWC0R/K4KWT/VbP34pyJ48mNBwcdz08QM7s8fOT8/y0QI1ox2Xrhcb2nE4qkSGC0BvNfJmAM5cm1mJCXVrhGo6ESIYQQQgghhJDnAF2SCCGEEEII8YJNmzapCRLMmWBMhFrQf/75R5o3b65GSvbUXPRshTlTtWrVXO1yYGxUvHhxPSw3X9S75s6dW88LkyWAtjmop8U+WHPLMDNp165daiRlkl4MkyaLjz/+WEwZP3688RpCIslV2CdSD/J0gYvdxYsXn/dlEEIIIYS8lFy9elXatGkjs2bN0jYw6GWKvqnLli3THq9oWwOBuXnzZrl8+bIsWbJE3YHr1asnY8aMcYlZjE2cOFH7uVp89dVXapg0dOhQ/T5HjhwqkrEP3IWxlwn58uXTa/VWuP7www9iCoUriWwYcX1JwRte8uTJn/dlEEIIIYREKe7du6cRUfuBMXeWL1+uLXBSpUql3ydKlEgKFCigAhPtZAB6tKLdzLZt2zRaih6o1hjIlCmTfo0VK5aKXguIWMxfs2aNfh8zZkzXz9D+Bq1swmqH07RpU2ndurWUK1fO1aIHIvjTTz919YgtVqyYRnSnTZumEWK048F+MHC6du2aRmchkjHnwIED2k7HigY3atRIe8xiPvZGr9iyZcvq99gTzxfWHzp0SNfjHhCJRrscRKHtbsSEPJ2Ia3SfSD3Is+fzzz93WbGHZ8lOCCGEEPIqf/gPEWo/MOYO+pwisuoOhF/ChAn1MdYiMutpzA5EpSUsP/nkE00bRsSzY8eOcv/+fR1Hv9f8+fOrCEXLG6sNTdy4cUNdA9KKYcgUO3Zs2bt3r2scIhN/D6LlDc7TsGFDjd6mSZNGhWr9+vVl1KhRGp2FEMUcRHvtZMmSxSV+sQcEN6LJWA9Bi1Y+WA9xjfVIoe7evbssWLBAo9CYd+GCmVkYIYCuwq8Qd+/eZXscQgghhJBwgLDr3LlziDEIQHcgWo8cOeLRxdeqYb1+/bokTpxYx44ePRpizKJPnz4qAkuUKKHfWz9LkSKFZM+eXc6cOaORWURqcXzzzTeaugsxGBYQuCBt2rQqmi0uXbqkY5aIhujEdRUuXFi/x1dPfVzDO/fNmze1BhbXCUFep06dUGv27NkjNWvW1MdYc/r0ab0/QkxgjSshhBBCCCE2kQphZz88CVek1S5evFjOnTun30Os7tixQ6Od/v7+OrZq1So1ZIIgXL9+fYgx8NNPP6ng69q1q+u8lui9ffu2/PXXX5qKbE9VRsTW19c33HtASrIFUoUtkiVLpvtBbFoRWERvt24NbimHlGZEVJGajBRiJ+fG/WTMmFEjqUhTtvazz8ubN68+V4jA4jlCnS4hprDGlRBCCCGEEEMQGUUtZ4MGDTSt1qonrVKlipw6dUrrOWGW+dZbb6lghNCFYJ05c6a0bdtWhWGrVq1UnKIWtFmzZnpeiFiIX9SE9ujRQ1OBkSaMPTAPEdEWLVqEWeMaHoiwDhw4UMqUKaPnnzFjhl43IqCI+MJoqn379iqWcV5ETz1Fle0gWrxixQq9v/37H/eHR6pw7dq1tZ7366+/llq1aumemIcsQEKeXqow61IJIYQQQghxAYGJKKI7iKS648lfxKpftePJwbd69ep6uIMa1/D2thshQfQCCEccdiCm3YFYtoC5kmXOZAGBa7F9+/ZQ66dPnx7i+99++y3UHEJM8Amy5w+Ew61O5SQy6SW5olS9Jd5onvf1ml6D+/wX4R4IIYQQQggh5KlFXCO9LvVR5J6OPBmtJwfXNjhhXLMi0nbKNqPzj21S2GgPax/T63rae1hr2k8L/uTRCaMbFXrqe3izD/boumCP0R5DauWRboseuxM6YXCN3PLT7rOO5zfNm1rk3i9Ge0jsSiI3fjZbk6C2PNryuePp0Yp9JRK01mwPn1Jy5+FuoyVxY+SVPVecN5bPkySe7LgUXKvklALJ4suVe6eN1iSJnVb+vHjD8fxCyRPI6pMhXTMjonz6xNJi3GajNRNbv2W0xnT+s1rzsl1Xqwl/GK0Z37KodJnv/LUytE5emXfIrFf5+1mTy/k7l43WpIyb1Oi1gteJN+9fQTsfR7Gc4JO/r9l7XoLacuPBQaM9EsTM7tV7y+lbzt+/0saLJ5fuBteHOiVZnFTyf2cCjda8m8ZPpu9zvs+HuYLb2xBComyqcCSXw1K4EkIIIYQQQghxAM2ZXmJgCGDv2Xrxotmn04QQQgghJGw2bdqktaMwTkK/UtSCwnSpefPmas4E8yQL/BxtcZYtW+YaQ0sbtNWxerhadaS5c+fW83bp0kXHli5dKkWLFpXixYtrb9fwGDlypGTIkMFjWxpvCQwM1L6yFoUKFXK0Dvdiv19w4sQJj9cWntHU+PHjw52HPaz6W7TmIa+6cEWqcGQe5KmDZtmoabWO5MmTP+9LIoQQQgh5oUHrGbSksR/2djQW6Fnapk0bdeJFK5iFCxeqay9EFMTohg0b5NatW7J582aXWZFdyAJ8D2dfT3/DwfRp6NChrnYycOfduHGjBiIssyRP1K9fP9KNkNyF69MARlNwUI5IuIY3LyxzK/JywIjrK9xc293ZjhBCCCHkVQeiEb1S7QfG3Fm+fLm2kkHrGIB5BQoU0Chs+fLldaxChQoqOAHErDspU6YM0e/U4osvvtAo7po1a/T7dOnSSYwYwRV+sWLFUoEcVnQRgYro0aOHeX+ITH744YdSsWJFPdDSB9HdevXq6c/RqgY/R4S4WrVqKtwxB+Ic8w4cOKD9X+EqjCjw4MGDdR3a6VhtbtDG59dffw3zGtD7FvshsmzdI86N/rLo91qkSBFtnYN9cRw6dEh/jrnWvOvXr+vzi8PuYGxFg9FTtnXr1lKuXDlXqyIcHTp00HOXLVtWe9qSl1C4+kT3idSDPF/wxkKHYUIIIYSQ0B/uQxTZD4y5ExAQ4FGMXrt2TRImTOgSs4jMmvDJJ5/Izp07NcKJtGB7y5xt27ZpxBUC+Umii9mzZ9feq6+99pqeH9FdfD1+/LhMmDBBRStEYsOGDTXaicgyhDTm5ciRQyOw6DcLkT5t2jQ9J8ThkiVLVBxC5KJXbFhcvnxZI824x9GjR4f42fz587Wlz9q1a1WYY2/0hMXeuC6LH3/8UXvDom0PUqPDalcEAR07dmzZu3evftiAe8a50c8W/WXJy2jORAghhBBCyEsORA6OiIBoPXLkSKhx1LEiSgkgehMnTmy0vzU/RYoUKjARFcyUKZN+RWoxUpJNady4sZw6dUp69uyp3+fJk8d1D9bj1KlTq+hGRBUCeerUqfLgwQOt1XUH4i99+vQuTxUAkQuRiQj0W2+95YoKW31iIYALFiyoEc9cuXJpBDlt2rS6p3u0Gf1nUcfarl07KVasmMd7Onr0qHz00Uf6uHDhwipM3cmfP79+tfbBveH5W79+vQpsjJOXUbiyLpUQQgghhBClcuXKmnJqiTWIVYgpRPn8/f01dXbVqlXSrFkzo/PiPIjY3r59W/766y89940bN7R2FRFWbzxLIEItkLpsT0+2P4aYy5YtmwrPRo0a6RjEK6K8MJ3ytMYCQhvrR4wYoeLTzgcffKCHZc7kvqcdiEmIXES0kbKMyK+n/TJnzqyRaYhh1Px6+rDB073VrVvXdX24NxJ1YI0rIYQQQgghhiAyivrLBg0aaBqtVUdZpUoVjW4iUoloJEQggNMwBGSvXr1cKaoQeXAOnjdvnp4HIAUX4heiGLWiMCKCIdHff/+tdaWo8UQqblg1rrNnz1bBB3Mo1HGiHtWEVq1aaXot0nJxrF69WsUzIqBwA/YUZbaAOEU9KsykvKVfv376fNauXVtatmypY0gVxvdWvTDAz5BqjHpiiFwnVK1aVa5cuaLPLe7NLujJS9XHlRFXQgghhBBCLCAwUXvpDmo03Zk0aVKoMdSwure38VS3igihexQzrLmIzOIIC6ttDEBKroW91tSToEMtqYXd1dj+GOnBTZo08biXBepRUccK4seP73r+rK+e6k7t5kv25xui2h3reuz/Bvb7xIcAJGriE+Qenw+DO32rROrGPa5niVLmQHDgfd7X+6TXAGMBy+0NKR+e7NcJIYQQQggxBem9MGqCQRNqYAl5bhFXH9a4RnnsVu7urXAajdjg+DzTOr4jDYevN9p7RqcSXq0xva5mYx+nkDhhctv/SJPRG43WTGlfXFqMC+7J5oSJrd+StlO2Ge0xtklhaT8t7B5tnhjdqJB0nLXT8fwRDfJL/5V/Ge3Ru0I2Gb7hmNGaTu+8IVP3OEvhAY3zvC4PHm012iNmtCIi/4Rtu++R6OUk6GLoT7/Dwid5c5Hrc8z2SFRP5GHoT4PDJUZ52XHppuPpBZLFl4DbgUZbvO7rJ1funTZakyR2Wvn7RvAHX07ImCCO/HnxhtEehZIn8Or1aPLegvcVb94nGgwNTstzyqwuJZ/J+6rJe5H1fmTy3oL3lW6LQhuehMfgGrml64I9RmuG1Mpj/L46fd85oz0+zJVKDl67bbQm+2u+cvcf5++rcaLn9+r9K+hS6OhcePgkaypBAeOcz3+9tQSJ2e+wj5T06r3l7K1gUyInpI6XUC7euWC0R/K4KWT9WbPrKpHaT34+ctHx/NpZ2PfeG5BijIOQpwVrXAkhhBBCCCGEvCTCNXq0yD0IIYQQQgiJwqCPKcySYCYEsx/UV8J9F0ZMMGdC+xoLGDH95z//kWrVqrna5cyaNUvbveAcaNUC+vTpo9/jgLvw7t279ZwwXIKpEM798OHD53K/u3btkq1bw84qgGMwDJzcwb3cvHkzUvaHIRZ5NaGCJIQQQggh5F/u3bunwtJ+YMydq1evaisciE+4/KI/KMyJli1bpv1R4ep769Yt2bx5s1y+fFlrPzdu3Cj16tWTMWPGqBgdMmSIzoPvCByELVddGBD98ssvki5dOnXoxbkzZswoa9eu1ZYuCxYseCGF69ME7sj58uXT55y8mkQzqXGNzIM8X2DP7l7nSgghhBDyqgNPkESJEoU47D4hFsuXL9cWOGgVAzCvQIECGoVFixZQoUIFbeGybds2jcqir6g1BjGbOnVqiRkzpn5Fz1b386NXLDh27JiKNoA91q8ProlHRBdtauzs3btXihcvrtFdT9eNn+Na0KYH7XUAvFrbtWunUWJEdS9duiTHjx+X9957T6Ol1t+MiHYicoz7g2HozJkzdfzw4cPSsGFDo+d58eLFUqRIEd3PiqLCCRjXALdm9G8F2P+zzz7Ta4Gg//TTT13PA66/aNGiMnjwYB3Dc4p/E0S/cT323rPklUoV9oncwwD8MufJk0fTJXDghbZixQovbpdY4I3sebskE0IIIYS8aKALw/Xr10McGHMHvUMRWXXn2rVr+veqJWYRmfU0lixZMjl9+rSef//+/XL06FF58OCB6zzo7Vq3bl19nCNHDpeQ8/f31/NZrV3Q59UOIrc//vijRncRoUX6rp3MmTOrAEQkGPujL+vSpUs1WozoL9YkSZJEunfvLmPHjtW56EqBNGhEO9G+B21oIAznzAk2LUTEuFGjRkbPM1riQKhiP/SjRX9V9KCFKEcf2f79+7vmQrRizE5gYKD2vMUHBXAztlrpfPLJJ/pcQTsgUk1exT6uz5E0adLoL2KWLFn0E6EpU6ZI9erVZefOnZIzZ87nfXmEEEIIIeQlIXbs2HpEBEQrRJ87fn5+rhpWiNLEiRPrGISpfQxCEX/f4m/a9OnTa+QQ0Vdw+/ZtjcAWLFhQv69SpYoKSEQS8bdvypQpw7yu8+fPS/bs2V1RSURrIUCR4tuiRQs9Z5cuXXQPRFUhwA8ePKhRWAtcG/bHfHDjxg0Vj3aSJ0+u8y5cuCC//fab9O7dW4UwgDCvVauWS4BbIHJqXQf60qK/KiLGiPbiXBDwiMACRH0tChcuHOo+0XIHz5uVSQhQJ/zHH3+o6MV5TcU0eVmEq2GUNDKpWrVqiO8HDhyoUdgtW7ZQuBJCCCGEkGcO0nghshCFRLowxCrEKdJcERUtUaKErFq1Spo1a6ZRzmHDhuk6jCGNFyBtGAdSba2fA9S3VqpUyfU9UoyHDh2qj/v27asCNixSpEihQhS1sDt27JDWrVvLN9984/p5hw4dVLiWLVtWjaIQFILQxTVbxkqoJ82aNasKS4hDzEHaLSKs9vRbRF2RrgxhGT16dNc4hDmEtjv264CwRO9XCGcYT82dO1ejpKgRxv3ao88Qte5gjju455o1a2q6MbCfg0R9nlvEFW5o1qdRJp9w4cWCT25Q7I6UYUIIIYQQQp41EGcIpDRo0ECFHYQbzJYQHV20aJGKp/z587v+XoXQhWBFpBCptQCib8+ePXquceMe9+bF37rdunULEUXFPhBwZcqUUVFsrUf5lz1dGAGeli1b6jVhzwwZMoQKCCHdFyIPAtUaW7lypdbGIuoLEYm6UYhepAnj3iZNmqT30rhxY41qor4V69C71T2N1wkwoUK68v3791VMJ02aVOrXr6+RX+yXO3duGTlypNE5e/bsKR999JE6M1tCuVChQsbXRqK4cI1sQyUUqSPH3w5+yfApkidQSI4XC1488ePH15x15PsTQgghhBDyPEB01VNkEbWb7sDgyN0YEzWqnrBqRy2QGoxaUHc8rYcLMcyfwgLGSkjJdQfpxHZQg+vJUwa1s3YgMK2UZohk1K664+k5Qpq0O0jtdU/vta+12gQB1NxaWI9Rm/u8HJfJ08cnCB/HOOD+8NqRunGX46/rJ0JOI674NObUqVNaF4AXxIQJE9R6/FmJV7zRPG8zoxfhGgghhBBCCEF9L2pVYYbkqXcrIS9NjWuMGDFc7mpOiBUrltYHAHyqg4gt7Lh/+OGHSL2uV5XKPVc6nrt8YAWp0nuV0fmX9X9PqvVdbbRmSd/yUmuAv+P5C3qVlbqDQ38aGR5zu5WSRiM2GK2Z1vEdaTtlm+P5Y5sUllGb/jbao8PbGaXVhD+M1oxvWVQG+R92PL9H2Tfl7K2Q6foRkTpeQpmwPdh4wSktC6aV/zsT6Hj+u2n8JPD+caM9/GJlEnlo9vslMcpL0MHQn/aGhU/27hJ0KfQn6OGuSdZU/E9dNVpTNl1iOXfb+ZpUvollzelgd0mnlE77mpy6GbJ9QkSkix9X9l+95Xh+zsTxZOuFG0Z7FEmRQMp1Xmq05tdhVeW9br84nr9qcCWj97snec+r+Llz9/sVX1X06v2r64I9RmuG1MojPZeGjrSExcCqOWXI2tDmM+HRtVQWmXPwgtGaetlTiAQZ3L9PKQm6Euwi6nhJkkby85GLRmtqZ0kuIzY6fz/qWDyT0fud9Z538Y7Z85U8bgr5J2iT4/nRfd6W9WfNrqtEaj+R/z021XFEwvfl9C3n7xNp48WTB4/MeoLGjFbEq3vZcemm4/kFksU3Ov+rCkxTrbY8hLxY7XBeMJCT76kZNCGEEEIIIc8CtGJB6irqMmGYhJRV+LE0b95ca1xRg2qBgAtqXGGIZPm8YC3m4avV0gW1n8WKFdNj+vTprvVoFYM9MBe1oU5Az1NPabrPgl27drn6s9qxak6RTu30Pggxi7h6cPN6VqB3VsWKFSVdunRqx41icLwI4cpGCCGEEELIswYtX+AoDFMjuAqjnA2tZ+CKi1Y5MDOCURDEGaKTS5Ys0fpQ/B07ZswYV29Y1JHCv8UCNZ7wfUGZHLIM4dx77tw5Wbx4sbad8eSm+yIGmPLly6dHWDRt2vSZXhOJ+kSJiOvFixfVwQy23HBSQ5owRGu5cuWe96URQgghhJCXCGT0ISJqPzxl+S1fvlxq1KihohXAdBR9UxGFhQESQKsbGCXhb1dEZSE6rTEAl2C0vUEU9uTJkzqWKVMm/Qp3X6vFDMQxfGDwty+E7c2bwanPiOiirYyd3bt3a3sauBvDsRjA0gbOvWjfgzY4Z86c0XG04IH5KdyE0Tpn3759ej2Yj76skydPVn8ViG2Atj0Q0idOnHDVteJaLMMkfEWvVvR8RZAJEV+AaDIirXBGtq4dhqwQ+TgXItH16tVTo6c1a9bozxG9xvUiIo22PCRq4P7aCe94eq7Cz7GP68SJE5/b3i8q+JQODstPCs2eCCGEEEIeg/YySNeNqPMF+o8isurOtWvXXD4uELOIzHoas9rewAkXhqMQlojK2h2DIQ4hdi9cuCCXL1/WtjNIvx09erR0797do6twr169NMUYUV4IUktkow0PnInRygaOvpiHtj0Q0TBARXQY54fA/vjjj3W//v37awAJP/vggw+0jY+76687EK1oQ2OlKCN1GgJ5y5Ytmjnp3p4HYC88BzB8QksbpETj/uAQjOtG2x3six615MXGz8/PcVaAvSfwC93HlTwZEK0UnYQQQgghkR8c6Ny5c4gxT10vIFohtDz94W5Fk5A+jB6tGDt69GiIMQDRCiAWu3Tp4jrH6tWrZcOGDa7WMliP6CMEAbIPBwwYEOb1o+crshSB1abmwIED2koSZkqIpqZNm1YjnWidg6gvxGRgYLDpFfqyIors7x9skJk8eXKdA/GMVGVEYq2ILXBvUIJor51Lly5JmjRpXN1DMmbMGOqac+XKpcatuC6IfIBocc2aNfUxxk6fPk3hGgWwt23C7xg+gEBauNXPGKnzU6ZM0Q+InmKN64ufT08IIYQQQsiTEF57RjuVK1dWMYk6Vwg9iFWIU/R2hegrUaKElrY1a9ZMO2Mg6ggwhtRYgDWIxEJYIrII9u7dK19++aXWvkIwAswfMmSIy/TISif2BMQdBDX2RPpv7dq1JVu2bFK3bl354osvdM6DBw/kypUrei7UoyLiCnEMkOqL4AiirbgGpCsjPRhpyRCl+B5zz54960pNtmNds70fLIQuanaRJvz336E7LdgjdJYQhqiGcEeEGpE59/OSFxN8CGOB3yH83iNF3AJp8UgJHz9+vDRp0sTo3Iy4EkIIIYQQYgiipkjbxR/lEFsQdBCXqC1FCi5qM/Pnz++KNEHoQoBCoCLlFiAlNm7cuPoYhk0AAhGpxDgPgClTnjx5NBqJGlKIams95iJyZZ0DQPQirReRUksMI9UWtaNW1BZCFD1Yq1evrkIbonDUqFEqVFFbCzGOe8L9IGKG9YjEIpUYQEzi3nCPdqHiCTwvuE7sAwENs1UnIJ25Vq1aKqxxz4gY2++TvPggujpu3LhQ46h3btmyZdTp40oIIYQQQkhUBmLMU7sZtHpxp1OnTnrYgQGRO0jH9cSgQYNCjXmqcYWghBmUk7kwT7IMlCzQyQO0bds2xDiiZFbqMRg7dmyo89mfC4hsy7QJkTX36Jq9ZthKiYa7snUO7BXWc0GiBviw5ccff9SaZzsTJkzQn5niE+SemB4GDyd9IJFJ170polSNJt5onvf12g2ZUChvfdpGCCGEEELI0wBpx4jOfvLJJy4nYUKc8Msvv2iqOtLWixYtqmNbt27V36mff/5ZHaxNYKpwFMJexOz+id2T8smM7Y7njmxYUMp3XWZ0/tVDqki5zkuN1vw6rKpU6e28V++y/u9Jw+HrjfaY0amE1BkUbLvulPk9SkuLcc4bZk9s/ZZM3RNgtEfjPK9Ltb6rjdYs6Vtexm875Xh+q8Lp5FBgSAv9iMjqF1duPtxvtCZ+jJzyf2eCDR+c8G4aP5l36KLRHu9nTS57rtwyWpMnSTxZePSS4/k1MyeToKtmHxb5JG4oj4I2GK2J5vOOrD/r/PkqkdpPzt0Odqd0SirfxBJ0coTRGp/0HY2v638PDhvtkTDmm1K550qjNcsHVjB6P8J7kTd71B8SOqISHrO7vmv8PlF38GNDCyfM7VZKmozeaLRmSvvi8tPu4Lo0JzTNm1o+X7zPaI+vqueSSTsfG7c4oXn+NCIPDP5dYlaQoJ0hHV4jwid/X9l07rrRmrdTJZIdl4JbdzihQLL4Mm5rcEsTp7Qukt6r95Zj/3PeWeCNhHGM3u+s97wVJ64YramYIYkE3j/ueL5frExy++Feoz18Y+SWrRduGK0pkiKBLP/b+b1UzhhsmESCgTsxTJ0IMQXCFCIV0fm//vpLx5B23rp1a68irgapwiyIJoQQQgghhBDiDDhKe0pz9waqUUIIIYQQQrxg06ZNWscJgyIYLaFmFQ64zZs3V+MimBJZ4Odw41227HGWCIyP0FbHXmeK2k/Uk+K8VoscGBNZNaMwNxoxIuysGbQe2bfPLFMC87HuRQD3CPfhlStX6n2TqE1gYKC2d0Jv4alTp4Y4TKE5EyGEEEIIIYbA+RfuuxBYaIeD/qzHjh1TYQoxOmnSJPnoo4/UWRXOwvjDHS1A7EDYvvfee7J8+fJQ5WGWqzBAP1OrpymcgWvUqPHU7w9uvk+zBU1E569QocJT25s8G5YuXaoO1vggAm2f7G2P8Lhx48ZG52PElRBCCCGEkH+5d++e9le1HxhzB2ITAhKi1WoRU6BAAY3Cli9f3iW+fv/9d30MMetOypQpQ/wxb4F+q4jiooWNnfPnz+u1pE+f3iV879wJ7VcxevRoKVeunF4ffFg7duyo1wUQ/erZs6c8fPhQe7uWLVs2hAEp7gHzGzVqpP1X8XP0pG3fvr3+HONw/oVRKKLKN27ccPWlBRAqhw8f1gguTJ2wvl69ehqJxjrUOEKEw3l59uzZatpTrFgx7W9rBz/HfYDs2bOrK3G+fPlc5qTHjx9X0Y8IbWR7v5DIARkDyD6AcEXk9dq1a64DH/w8tYirTzRGXF8k4sSJEykv0uftlEwIIYQQ8iKBaGe/fv1CjPXp0ydE+xYQEBDgUYzij3JElywxa/oHOtx7sdeFCxdU9G3fvl1ixYqlP1uwYIG6tIbX4sZq04P+mRCMe/fuVdGHFiQYh/BDpwr0moXbK+oPMXfLli2u6+/QoYP+DGIVacwQ4BChMGkaOXKkRoOTJk0qQ4cOlQQJEmjrGrjF5siRQ8X1m2++qeeCKJ04caKmRKMfLXrfIjK9bt06jbhCJP/xxx9y//59TaWGEPUEzok+swCCHOIY54TpzxtvvKGRb6Rpoz8oeXE4e/as/j77+vpGyvnoKvwSOAwTQgghhJDIAaKuc+fOIcZix44dah5EKxxT3UEdK6K0ACINYs0Ea36KFCk00oioZ6ZMmVz9TidPnhzhOdDLFcC5FUIU0dsDBw7o9Zw+fVqyZcumwtXqy1q4cGGXcH3ttddUtIKjR4/qz6w5uF9EX4sXL66CukiRIvozCOMpU6boHCulGdjPj7UQshCXiDJfunRJ63URjMERM2ZMjQJ7AvdvfRiAyC2ASy3ENEDUF6KXwvXFAv8m+EDB+v19UljjSgghhBBCiE2kehKq7lSuXFnrTRHtQ7owxCqEHqKa/v7+KvCQ/tqsWTOj/XEeiLTbt2+rOLNSkRGBtacJh4c9/RipwgBRUrQhqV69un4Pcbpz506N4EJcWNjrTjEHkdSKFSvKtm3bVKAiDXjXrl36sxUrVujPIFC7du2q4nTatGmu9Tg/fmaPhlrnT5YsmZw8eVLu3r2rEVccMWJ4liae0qmzZs0q3377rT4fuEdL0JIXB7xG8HuBD01gOIYPJ+xUq1bN6HyMuBJCCCGEEGIIIqPff/+9NGjQQIVT9OjRZciQISoQEc1E/ScinzBmAqj1Q40nfgYXX6S6wh0Y7qqXL1/WtMpZs2bpH/pI74UQ69Gjh8SNG9djmrBV44osPGtOeCC9tlevXi5HYtS/osa0TJkyrtRed7p166ZiFenEuXLl0kgr0oaRWpw8eXJ9jCgqngsIWKQSI4XYAlFZ3FOSJEnkyy+/lI0bH/eexvOF5wACH2J2wIABRs//4MGDVYhD+OJcMMNCBJe8OMCcDPTv39/jhxGmHzY4F66scSWEEEIIIcQFoqsQo+7AWMgdCCt3YIKEw84PP/zgcS9Edt3xVONq3xsRSbtQgNCE4ASIbiL12B179BWpxu4GUTB3srALUYhPiFw77dq1U8FrYbX0sfjggw/0sGM9n/b2PPZrsh4j/RQRX/LigjrmyMQnyMofiIB/5kVub6dPN70WpYyBYIQUla6XEEIIIYQQAGdjRHIhZCG2IxtE1OBajFZAVrovhCeMnezClZAnwbmrMGtcX24erHQ+N2YFKV5vptHpN875QP5T63HNgxN+X9DIaB/sUb7r46beTlg9pIo0Gf3400InTGlfXFqODzYwcMKEVsVk4dFLRnvUzJzMqzWjNv3teH6HtzPKsf/dNdrjjYRx5FBgaNv98MjqF1eu3z/qeH6iWJnlyr3TRnskiZ1W5PYiozXiW0OCZJ3j6T5SUq7eO2G0ReLYGSTgdqDRmtd9/WTMFuf7tCuWQeYcvGC0R73sKWTrhRtGa4qkSCA/7T7reH7TvKllwnazf8eWBdPKwykfGq2J0WS6lOmw2PH830ZVl8o9Dd7v0PJiYAWpPyR0RCU8Znd9V2oN8Hc8f0GvstJ1wR6jPYbUyiOLj5m9T1R/I5lM2nnG8fzm+dPIxoDrRnsUfz2RbDkfbEzjlGIpExq9VvA6MXn9Wq/hs7fMrit1vIRG78V4H754x+z1mDxuCrn3z+NokhNiRy8k5247d6pN5ZvYq/9TuszfbbRmaJ28MmD1Icfze5XPKlP3BBjt0TjP69J68lajNeOaFZFWE/5wPH98y6LysoF2NVY7nKdB7969HUWdyatFfw8pwhH93oQHa1wJIYQQQgghhEQqCxcuDPH9gwcP5O+//9aoPNoYmQrXaM5nRovcgxBCCCGEkCgMopio2US7GfQhRf0lDGdgxARzJpgnWcAUCZFPOKla7XLQJxVr0S7GqjdF3SbmwQgJ6baoE8Qf+1Z9aJ48eUK0nAkPpO5a/Wc//vhj/YpzwhzKBMy315w+DRChhbNwWMDJGA7HJOoAV2n7gd+jc+fOqSEYyjBNoXAlhBBCCCHEkKtXr6phElxz161bp9ElGBRBLKLH64YNG+TWrVuyefNmdQ1esmSJmhnVq1dPxowZo+cYNmyYroUBkuWqiz/qUZNqGR9BHGfMmFFNi3DUqlVLHYFNCcv06Vkb74S1jsL11SBhwoTSr18/+eKLL4zXMlWYEEIIIYSQf0GvVBwR9XZdvny5Ckirz2qiRImkQIECMmfOHO1fCeDiCxEaGBiokVXL2ddy340VK5Z+Rc/WHDlyhBiz/FMzZMgQYl8I4LVr17rEHvqZWi13wPXr11UcAz8/P8mWLZs+Rh9Vy5F39OjRcuzYMYkXL54KbkSGsQbGTXANhpiGuIDjLwS6vXcs7hHRZIhxtKRBJBaCE5FgnBfR5A8//FCvA88N2v1AfA8dOlRTRKtWrSq+vr5qeornA/tAzECYoqUOosno+Qkhj+cFLYDQNgeth3AtuH9cI1r0oE8unid8EIA1JGqA3w0cphi0w2GU1BOff/659o+KqtApmRBCCCHkMeiLCjFlp0+fPq6UW4uAgACNrLpz7do1FWKWmIXY8jRmUb9+fRWi33zzjWsMghSiMHPmzJIsWTLX+IEDByR16tR6DuApfffHH3/UqGyrVq1U8HkCAhW9WCFW0TMWQnrChAk6PmPGDP37Fv1msT8EIuZu2RJsTIl76dChg/4Mqc5wDoYYb9GihfZxRVS0UqVK2mMVvVvRKxb9VSFUIIgRcYX4/eOPP1TwWinW+fLl02h1/PjxVbBac9EnFi2DEN2+efOm7omU00OHDukc/DvgZ4sXOzfqI8+GkSNHhvgeHzIgVXjatGn6IYUpjLg+IRCtFH+EEEIIIS8HEG2dO3cOMeYebQUQrUeOHAk1jiinVcMKsZY4cWIdO3r0aIgxCwg7iEEItEaNGmm6MQQpDvRBRUQU4hbMmzdP3n///XCvH/t89NFH+hi1sxCm7uTPn9/VpxV7IxoMUYxrO336tEZpIVwLFizoOo8lXF977TUVrdZe+Jk1B8+H+/6IOEO4IuKLCOulS5f0+zhx4ugRM2ZMefjwYYjr2759u354ADOfEydOyMWLF0P8HNdq1ReD6NGjh/uckOeDu0bC7zY+iMEHJXidPcUaV5/IPQghhBBCCHnBgEhFdNR+eBKuSAdGlA8RJACxumPHDo1a+vsHt8NCKiuMliDgEI20jwErJRmpswkSJNA/7O1pytgbP7NAmmz16tXDvX6IShjhACs12B0ISAsrJblKlSoaJbXOH9Z5cI32vay6023btkmWLFk8jtnXQbicPHlSgz94zhB1RQoxBCyMrQCiz4jyIhKNCDOu0f5zCGuIbavud+VKszZn5NkAUzH7gfR0fACCKD5+301h/i8hhBBCCCGGIGqKussGDRqoiEK9KwQWBOCpU6e0DhQRRdSfQqxB6EKwzpw5U9q2bavnQKouooalSpWSnj176tjkyZNdTsWoI8X5wMGDB0OkCVspxTB/stOyZUuZO3eulC9fXtNondKwYUON7uJ+AO7nr7/+UrMo1J96olu3bjJkyBC9V9TmlihRQqOtqP/F9SPaa0WLLRAdRQoz5uIaLVMquC3XrVtXxo8fr3WtqHVFrawlcPA8IuKMulvU00IQYw88d7gG8mJz5swZPZ4E1rgSQgghhBDiBYiuIuLnDgSlO2j/4d4CBOm47iDqicOd7Nmza8TVjqcaV6Qlw7zIHStqar+2b7/91vXYMo5Knjy5fo8oqNWix9N5rFRjOCLbgbBGraodq5WPBcQnDjuom8UR3r1ZTsuWaMZBXlxQo4wPJmDMhfpkgA8iunTpoh/U2KP3TvAJsvIDItp4ZfAnQ5FFl1Wxo1RtKN5oPF1vWOOEEEIIIYREBVCH2rVrVxWyEOOERAaoY504caLWK1vp8fjwAUZniMwPHDjQ6HyMuBJlwOpDjuf2Kp9Vei7db3T+gVVzerXm88XOG2R/VT2XV3uY3Lt1/yM2Hnc8v2PxTPJ/ZwKN9ng3jZ9M2H7aaE3LgmllzJYTjue3K5ZBFh69ZLRHzczJZNJOszSP5vnTGF/Xo01mn6BGe3uw3GhT2mhNgu/XiNwJ+cl1uMStJrMOnDfao0GOlF79O/ZdcdDx/L4Vs8vXaw4b7dG99JsyZG1oQ5Hw6Foqi9E+2MOb19amc2b2+G+nSiTdFoU2HgmLwTVyG8231pi8F1nvR72XH3A8v3/lHEb/7ta/vTevx8XHnL/uq7+RzKvfe2/e80zWePseOXWP87RJ0DjP63KkaE7H87P8sV+Crkwz2sMnSSM5eyvYyMcpqeMlNP5/aOi6YGMgp3Qpmdmr17Dp+5c370XevB67LtjjeP6QWnnkVQOiAmZHhEQmU6ZMUbdqpIFbIM0bKe9IlzcVrlSjhBBCCCGEEEIiFbR9svoI28GYvSXUU3AVjha5ByGEEEIIIVEYqyULTIKsfqRwvm3evLkaFv33v/91zR0xYoRGNhF9strlwKQIbXXQC9Vi0qRJurZYsWIhWoagnhPjaJmDNjFh8fXXX6uDKyHPm7x588ro0aNDjWMMPzOFCpIQQgghhJB/QTsaCEv7YW9RY4GIUZs2bWTWrFmybt06deSF2QyMiSBGN2zYILdu3VLXX7gDw1gJ9X1wEh4zZoyeA8J2xowZIc4LJ12sRdsQrIUT6+7du+Xs2bM6jmiVJ9MkC4jhjBkzPoVnhhAz0NYIH8TkyJFDWrRooQcewyDMGydoRlxfAfBpneVk534QQgghhJDHfPXVV+qMaz8w5g5avqBlTKpUqfR7zCtQoIBGYdHmBcClF8ZH6GeKqKzl3IsxkDJlyhA9VQHayoCHDx/Ka6+9pm13PJ3TEr537twJsR5uvPv27VO34/fee0/byiC6NWfOHP2+SJEicuXKFTlx4oS2mKlVq5Zet7s7MCFPCn7nDx8+rL+DgYGBeuD37dChQ5o9YIpzcyYSZUGDZzofE0IIIYQ4+8C/c+fOIcZix44dah56pCKy6s61a9ckYcKELjGLyKynsfBAuu8PP/ygYtXX11fX2wWytf67776LsB0JIsHojTp79mxZtWqVpiwvXrxYU5vPnz+vAvfGjRtStWrVUD1hCXlS8BoxNWF6AV2FHXXhIYQQQggh5JkBkepJqHr6g/zIkSMe+6haNazXr1/XiCnGjh49GmIsPJDui/Y0iFQhZdjTOZ0AB1frWq3HcHQ9efKkPs6VK5frfhHhJSSywYcuaIlz8GCw4zhShZs1a+b4d9gOU4UJIYQQQggxpHLlyhq5PHfunH4PYbljxw7tg+rv769jiHDCkKlw4cKyfv36EGNhYdXTRo8eXeLFi6cRV0/ndII9Ddn+OCgoOIC0f/9+uX//vkZwY8RgIiaJXPA7nyFDBhk5cqQKWBx4jBps6/VgAn9DCSGEEEIIMQQRo++//14aNGigQhBCE4YzVapUkUWLFmkNX/78+bWO1BK6EJyoW7UMmZC2O3XqVDVvgvkSjJ5QT4v0XURAS5Uq5YqUpkiRQs+ZLl06lwsxalwxP27cuF7dQ5o0afT64UIMIx1CIpN27dqpGRleJ3h9ALhuo4crfrZ3796nlSocsnCcEEIIIYSQVxlEQiEy3YFrqjuejDE7duyoh52+fft63MuTC6unGlf73mjVAyCmcYA6deroV5gzJU+ePFyHYkKeBKTH4/fLEq0Aj1FDjg9sTPEJsnIFIuDRxq4SmXT5+WGUMgzCG42n6w1r/EUiKlwjIYQQQgh5dkC4InJL4UqeFsgwQK023LftICMBBmSo344i5kxRizhx4nhsH3Px4kV5GRiyNrS5QFh0LZXFaP6zWvMsr2voumCDBSd0KZnZqz1GbTJrHt7h7YzGz9eYLSeM9mhXLIOM2HjcaE3H4plk6p4Ax/Mb53ld5MFKoz0kZgW51ryk0ZLXJq2TR2seN4aPiGilv5Ofj5i93mtnSf5S/d6bXpfJ68R6rTztNc9iD16Xd2vGbQ02i3FC6yLpxf9U+K6s7pRNl9hoD2ufM5UKOZ6f5pc/5dH/hXSjjYho7w6Ts7eCTXeckjpeQpm084zj+c3zp3nlf79Mr+tVALWHFK3kafLJJ59oRgEir8WKFdMxiFX0MYZw3bNnj2uulRIfHqxxdYin/l2AvVAJIYQQQgghJCSonwafffaZx5/BMAzJv/iK2teIYMQ1CvYWQ19WE16WqDAhhBBCyIvEpk2bpEePHi5zJhgcwZDpo48+0lY5BQsWdNWhwohp7ty5kiRJEpk+fbr2dW3fvr0a1Ny+fVu6devmqj/FmqVLl+of85MnT1YX1gQJEuj5wKhRoyR37twRXt/o0aMlfvz40rRp06f8TBASGph+RSaMuEYxIFpN61UZFSaEEEIIcQba0VgtacLr7YoWMm3atJGVK1dKqlSptL/qsWPHZNmyZdo3ddKkSSpgN2/eLFmyZJElS5bIxo0bZebMmZoqiWDEsGHDJFasWHLjxg11DIZw3b59u5w6dUp+++23EPtlzZrVoxEUIS8q6dOnfz7C1ceHEdeXMXJL0yZCCCGEkJDlYf369Qsx1qdPn1Buv8uXL1fTGYhWkChRIilQoIDMmTNHW9+AChUqyO+//y6BgYFSsmRJTYnEWJMmTfTnEK0AEdccOXLoY/SGvXPnjpQuXVpy5syp0VdEcyGKS5QooWP4+w3+K6gTRLsRRGQtTp8+LR988IFGWiG2cY12I6abN2+qwzBEMFyHcc2IHOO6rly5okL7ww8/1FY7iNRi75MnT2qkGKLb7hBLSEQEBAToBzbIAH306FGoGlgTqEZfUShaCSGEEEI8f7iP6Kn9wJinP8gRWXXn2rVrmgZsiVlEZj2NWdSvX1+Nad577z39/sKFCxItWjRZs2aN9medN2+ejsPgZv369SqUEbEF3bt3DyFaweDBg+WLL76QFStWqLiNiNq1a6twnTBhgrRo0ULNc6ZNm+b6edGiRcXf31/3gagmxClozYTfG/xeffvtt6o9rMNTK6eIYI0rIYQQQggh4aQFewKiFXWs7vj5+cn//hfsFA3RmzhxYh2D8LSPWcyePVuFLQRio0aNdG6RIkX0Z2XKlNFoFUDEEyCdGJHWsMA+Vi1s4cKF9SsivRbunTAhmiGUU6ZMKXnz5tW5MWPGdP3cfi5P90tIWOADlN69e+sHP/gde1KoRgkhhBBCCDEE6cCIQJ47d06/h1jdsWOHvP322xqhBKtWrdJelhB9iJbax4BVS+vr66vmS/jjHj/btWuXjuNrpkyZ5NatWy7X1Q0bNkjmzGG37MHPdu7cqY///PNP/QoxfPbsWX28e/fuEPPtotb+2MJ+rvD2JcQdpMAjoyAyRCtwfhZsGJkHIYQQQgghURRETb///ntt64H6VdSSIpqJ+lGYK8FsCam6b731liRLlkyFLkQp6kTbtm2r50B9KupMS5UqJT179tQxzDt//ryOb926VetVEemE+EWN6y+//KK9MQEir+7OrWg9gnpc1KxaYhfpyXA7xjXBTMoEmEUh8osa2+rVq0fSs0deBVq0aOFKdY8M6CpMCCGEEEKIFyC66snpF7V9nro8uHd6WLRoUah5MD/68ccfQ4zly5dPo7nuoMbVnXTp0rnSi+2MHTs21Jj92q3oLECdq0W7du0kV65codYS4sToDB/k4MMStG+yp6ADuGqb4BPknugeBkE7QzqpPSmdp15/KcyB8Ab0LO/Dm/089X6Fs9eMGTMi+eoIIYQQQsjLAlyF4UZM4Uq8YcCAAVrjilZOKVKkCJWWDgMyE2jO9Ip82uGO+yd+g/wPOz5fj7JvGs231gxYfchoTa/yWY2v62nvYe1jel1frzHbo3tp79aYXteQtWYmC11LZfFqzfANxxzP7/TOG/K/B2b3njDmm3Kx7ltGa5LP3SyP/q+z4/nR3h0mi49dMtqj+hvJZNaB80ZrGuRIKeO3nXI8v1XhdEbPr/Uc/3zkotGa2lmSy0+7g+ujnNA0b2qZsP200R4tC6b16jXcf+Vfjuf3rpDtqe9h7fMsrutpvxdjD2+uy5s1Q9cFG9c4oUvJzF793pu8tqzX161PyjqeH2+kvzxa1MJoj2g1JkqQrDNa4yMlZcWJK47nV8yQRKbvC67DdMqHuVJ59XyZvk/MOXjBaI962VPImC0njNa0K5ZBRmw87nh+x+KZjM7/MuMpckyIU4YOHar9jPEBSGRANUoIIYQQQogXoI0MalFR44q+q0i3RV1p8+bNtZ4UvVAtRowYoTWu1apVc7kOt2/fXteifhU9Vq12OKh5xXmrVq2qPV1Rx4rvccAFuGbNmvIi4qnmlry6xI4d22VEFhnQnIkQQgghhBBD0Iu1TZs2MmvWLFm3bp0sXLhQ3VOXLVumrXLg/gs34M2bN8vly5dlyZIlWnsKQyarDytq/LAWKZNIqwQo5YITK+pP0RYH50UvTHyPo1atWmoE9SLiqa8seXXp2LGjjBo1KtLOR3MmQgghhBBC/gUtaqw2NeH1dl2+fLkKyFSpUrmcewsUKCBz5sxRZ2AAZ9/ff/9dAgMDNbKKuj6MNWnSRH8eK1YsV9uQHDly6OPs2bPLnj179DH6uyZNmjTEvhDAa9eudaXyon4QzsUW2Ktu3bqu3qwZMmRQl+FChQq5DJisx9OmTZOJEydqBBhlZOgji7lwEL5y5YoKbxjrxI0bV7p06SJ//PGHXjPSPxMmTKgiGveEx2gNZNXEQqgj+op1x48fVzGOOlmca+DAgRqV7tChgzoyk5eXrVu36ocy+DAnZ86cocyZFixYYHQ+RlxfUWDP7l7nSgghhBDyqgNvEIhQ++HJLyQgIEAjq+5AbELIAaxFZNbTmAWiq0j/fe+99/R7RFkRxYXQ27Ztm7aisThw4ICkTp1azwEgFO2iFUyYMEHq1KmjItHT9dmpXbu2RnEhru3mn1myZNG2O8WKFZNff/1VRS76wCJi3K9fP+nfv7/2d8W1QkQjKuzOgwcPdBwCFkIXfrBffvml/PbbbxqNHj16tKtdD3k58fPz0w838KENPoBxf12ZwohrFBOAcAOODDy9ARNCCCGEvOqgG0PnziHN+9yjrQCiEP1VPf2xbtWwXr9+Xfu9Yuzo0aMhxixmz56twrZo0aIa8RwyZIjWxkKUfvvttzJ+/HhNSQboifn++++He/3Y56OPPtLHBQsWlL1794aaYzUVWbVqldbe4nvr+gB6voK0adPqtSEijDpcgK89evRQMQIh27BhQ52PSKt7Cx/7OS5duiSHDx+W8uXLuyLDGENUmLycTJ48OVLPR1fhKCYAGSUlhBBCCHl6eEoL9gTSgWGiBFGJdGGIVYg/9Hb19/eXEiVKqDBs1qyZZM6c2dWzEmOWYQ1SkrGXr6+vJEiQQNN7ISKt9GB8PX/+fIg04YhaiGAvREMhWvE1RozgP/fRGhERTkROISQB6mrXr1+v6b6ZMj12U7a3LcH14JxWz1lEgRGRRUS1T58+OgYxivRkO+7nwL1ky5ZNVq9erenGWO+eOkpeTi5duiSHDgW7zSO1PVmyZF6dhxFXQgghhBBCDEHU9Pvvv9c6TQiz6NGja7S0SpUqKvLgKoxIpJXKC6ELwfraa69pzSeAURMij/fv35eePXvqWLt27aRx48YabYXoRNowOHjwYIg04bBqXFu2bKlRWURnIRat2llERjEPghoRYIA0TlwnanNxXWGBmliI8+LFi+s1IZIGAYtrhthOkyaNHuGBeb169ZJy5crpY4iXuXPnPsG/AHnRQY00apmnTp0qjx490jG8TvD7DdMmfGBjAiOuhBBCCCGEeAGiq6gRddL/FFlz7plzVhTTTrp06TyeE6ZNiLja8dQfE7W0qG+FQEBKL6KlVgo0DjsQnpZgtoA5kwXa9VjYa2AB3INRqxrWfaN1D0CtrjWOOl6rlpe8/HTu3Flds5cuXerKMkB6+SeffKJmX/jgxwSfICvJPQKCDn0jkUnncedCvQBIxOANj88bIYQQQggJK8oF52L8iZ88eXKtobXciwl5liDij/7E1ocYFjD0Qmo5UoifUsT1cZ46efmoPyT0J3thMbvru0bzn2RNw+HrHc+f0amENBv7u9Eek9v+Rz6Zsd1ozciGBaX/yr8cz+9dIZssPGr2wqyZOZkMWB1cC+CUXuWzGt0L7mP1yceuhk4onz6xjNpk1li8w9sZZdaBx/U5EdEgR0oJknVGe/hISQk6PcZsTdp2ErTtC+fzC38pQVeDU7scr0ncUP734LDRmoQx35RxW086nt+6SHpZfMzs96v6G8nk9K1bRmvSxosn0/edczz/w1ypZMja0KYl4dG1VBav3ifqDAq/3svO/B6lpe7g4DYSTpnbrZQ0Gb3RaM2U9sWl9eStjuePa1ZEui0KbaASHoNr5JYxW04YrWlXLIPRvwv+TYZvOGa0R6d33pAVJ64YramYIYkE3A50PP91Xz/Zcj7Y/MYpxVImlK0XbhitKZIigcjt0BGxMPGtIUEnRxjt4ZO+ozxa9rHRmmhVfpAbDw46np8gZnbZc8XsNZ8nSTyvXsMTtp92PL9lwbQydU+A0R6N87wuXebvNloztE5eozWYH5WJFy9eqEgoIc8DmHqlSJEi1Dg+UMHPTGH+LyGEEEIIIYSQSAU11TDwgjGYxZ07d7Slknsbp5emjyuce2G9Dbc1KHQ0e7acqQghhBBCCHkebNq0SdMg0RqmdOnS2u8Uzr3NmzdX0yO0tbFA2xnU+VWrVs3VLgf1fqiThemR1bYGNaa5c+fW86IOEKDmFW1lMGbv60rIi8x3332nPYJh3IXfWxz4PcYYXg8vZcQVRb1wWNuyZYs2QYZ9Nmy3kcNPCCGEEELIs+bq1avaCgeuv/hbdeHCheqWu2zZMu3xinRd/K26efNmuXz5shorQajCSXjMmODyFhgjLV++XGbOnCndunULEbSBWB06dKhrDOsw9ttvvz2X+yXEFHwAg17H+H1GX18cX3/9tbaNypkzp/H5npur8MOHD12fNkXUNwvOaHbgTIbI6/bt29XSmxBCCCGEkMgAvVVxRPQ3KgQnsgDRJgagTQ3aysyZM0db3wCYJCG6hJY3iMqitynGmjRpoimTcP5FGxocEMIWX3zxhbbWQZolIrng559/lj/++EPq1KkjHTt21LGPP/5YfvjhhxDXtXXrVnVzRdsaXAda43zwwQca6dq3b5/07t1bpk2bJqdPn1bjHPRkRX9VtO6ByMBazCfkSYFgRY3rRx99FGJ80qRJasxk/7DmhRau6P1k70MF8OK0W3CHxfXr1139s8hjYHFuzyF3Ah2KCSGEEEJC/rGNGryI/kYNCAjQyKo7165d05Y0AH/rQpBGNAYgNNHPFa1CsNeFCxekbNmyGqhBH1WrTK569eqaWlywYMFQotXqQAEnYQhV9M48deqU7oUIMKK1+HsRf4ejRQkEbP/+/eXMmTOa9gxjp6JFi2p0F6KakCcBv5/IJnAH0db69es/ReEayaBmdfXq1SHGPEVb3cELEPUCqBFAXyjyGIhWClFCCCGEEO+BsEPUMaK/USFaEaF0x8/Pz5VViGALAi0YQ3qk+5g9+xDZiGhbYwVmEKlC71aIykyZMrnmVa1aVXbv3q3C1RMQvxCtAKnLIEeOHCpEcc34+xnjqVOnFn9/f1dPVmtfrEVqsyc3WEJMOH/+vCsjwU6yZMnk3DnnnQosnIdRfaJF6oFPlfApk/1wIlxR64o0B3ySRAghhBBCSGSCv0ed/I2KNNzFixe7/gCHCN2xY4eaLVmCcNWqVRpsQcBm/fr1IcZ8fX1VrCKNGGm7lnC0xCzahfz111/6h79d4KJONnPmzOFe/9mzZ10BH4AUZQv7Y/R6BSdOnNCoLFKkcS3ov0nIk2IZMbmDMU/ZCi9sxNUb2rdvrwXveOHDnYoQQgghhJDnAYTm999/Lw0aNFABiIgm6lKrVKkiixYtUldh1I1abT8gdCFYUc86Y0ZwX/ABAwZIpUqVVEyOHTtWx7p27aoOw3An7tGjh8SNG1fnjx8/XgM/OIfl8eKpxnXYsGFSt25diRkzpqvG1YnAQIrywYMH5dNPP2WaMIkUUNuKTFkY61q12khX/+yzz1yO2U9HuCJS+pzAm0GHDh3UrQ1uakhnIIQQQggh5HmC6Cr+NnUHRqKeak9x2IEARW2pHU91qy1bttTDHU9zixQpEirKBRMmgDRh69pQN4sDIPqLeldCIhN8CHPlyhVp27atprCDOHHiaG0rUvJN8QmycgQiIOh0sG13ZNF52FHH9Zi4WRT2Ih0ja9asrnEUt+NTqFeJ8AyYLl686PoEjxBCCCGEECdAwKIHLSFPg5s3b2o0H7oNLtZOykOfTLie/V4ik87fHnYsXO25+HYmT54sTZs2jdTrisrgUzxvzZmajN7oeO6U9sWN5j+rNZj/yYztRnuMbFhQhq4LNktwSpeSmeWn3cG1I05omje1nLwZ0lY/ItLHjy2zDpw3WtMgR0rpu+Kg4/l9K2aX9WcDjfYokdpPJu08Y7Smef40Mn2f8wL8D3OlkqAjQ4z28MnSVR790tpoTbRK4yRo2xfO9yj8pey6fNNoj3xJ48uKE1eM1lTMkER6Lt3veP7AqjllxMbjRnt0LJ5J5hy8YLSmXvYUMmB1sKOlE3qVzyqfL95ntMdX1XNJjf6/Gq1Z1Luc0RrMbzRig9Ee0zq+Iw2GrjNaM6tLSem9/IDj+f0r55Dx204Z7dGqcDrZccnsd7JAsviyMSDYmd8JxV9PJH9evGG0R6HkCby6rkOBdxzPz+oX12i+teZRkNm/fTSfdyRoex/H830K9pOg/YOM9vDJ2cOr65p36KLj+e9nTW70/5b1f1e3RXuN1gyukdv4/yFv3ieajQ1dMxcek9v+x+g1jNcvIeTFI0rUuDrU1oQQQgghhBBCXkIMXIV9IvcghBBCCCEkCoP61HfffVdKliyp5jNIt4WpUvPmzdWcCcY0FiNGjFBjpWrVqrlcgrt3767uqjBEcqdChQqhxr/++mtXXSohrxrPz3GJEEIIIYSQKMrVq1elTZs2MmvWLFm3bp2aiKI/KjpgQIxu2LBBbt26JZs3b9a+qEuWLNFWNvXq1ZMxY4K9YyBsPfmTeGohcuPGDXUbJuRV5bn1cSWEEEIIIeRFA71MERG1HxhzZ/ny5VKjRg3ts2qZhhYoUECjsOXLl3dFTSFCt23bplFZ+LZYYyBlypQevVxGjhypbSDtIGLrPoZ2OO6sXr1a2/CgDQ5ci9GjFU7CtWrVkqpVq2p7nqlTp0rZsmU1SoxWJXBGxjXj5+g5S4FMXkSiRI0rcQbspd1t1iPCWzMnQgghhJCXka+++kr69esXYqxPnz7St2/fEGMBAQEaWXXn2rVrkjBhQpeYRWTW01hYrF+/XvLmzSvx48d3jV2/fl3FZK9evSJsh9O7d2/tlRkvXjzJli2bazxJkiTy448/am/YnTt3ir+/v/7diMgwIsW3b9+WVatWyV9//aXtShAhJuRFIkr0cSXO32gJIYQQQsiTtR7s3LlziDFP7TsgWo8cORJq3M/Pz1XDCsGZOHFiHTt69GiIsbBAZBWdM3bs2OEa++6776RDhw6Orh81ttb50bfVIk+ePK7rhqgFqVOnVlENUYsoLaK/2bNnl3PnnHcDIORZwYgrIYQQQgghNpHqpM9k5cqVpVSpUlrninRhiFWI07ffflujmUjTRQSzWbNmkjlzZhk2bJiuwxhMmsIC56hbt65GZS9duqQpxhhDrSyAWB44cKD07NnT4/ro0aOrGIU43b//cXs1e0qy/bHVvWPXrl36+PDhw670Z0KipnCNxogrIYQQQgghAFHN77//Xho0aKCCD4JxyJAhUqVKFVm0aJG6CiOKiZpSS+hCsL722msuQyZEV1FvCvOms2fPqtHT7t279WeoO4XRE+pOcVjAVdgSrahxdU8X7t+/v5QpU0YyZsyoNbQxY8Z0dD9IYcY+Fy5ckIkTJ0ba80RIZMFUYUIIIYQQQrwA0VUITHdghuQO6kndvUg6duyohyfQZgeHO2i5E16NK6LASDOGoRSMliBemzZt6vq53eDJareDe0A97LfffhvO3RLyfPEJsvIDIiDoUugX4JPQedBuGgMRQgghhBASicybN0/b7SB1GSIVPWUjworuUriSl0O4Xp4aqRt3HriTwvUF4kqj4o7nJpm2Ue7+s9Po/HGi55cr904brUkSO61M3RPgeH7jPK/LocA7Rntk9YsrvZcfMFrTv3IOWXP6muP5pdO+JkuPXzbao2qmpCIPVxutkRjl5eTN0Hb9YZE+fmyZc/CC0Rb1sqeQQf6Hjdb0KPumjNr0t+P5Hd7OKMM3HDPao9M7b3j17zh0XbBRhhO6lMwsLcYF1xc5ZWLrt6Trgj1Ga4bUymO0D/b4fPE+oz2+qp5Lei59XPfkhIFVc8onM7Y7nj+yYUGvni+T15b1+rp017mJSLI4qWTHpZtGexRIFt/od8X6fZm084zj+c3zp5Hx204Z7dGqcDoZs+WE0Zp2xTLIuK0nHc9vXSS9jNh43GiPjsUzybKEWY3WVPnfIeP3iZ92nzXao2ne1DJkbWgjnfDoWiqL0XOM59eb58ubf3vT58ubPbx5LzZ9X52w3exvg5YF03r1ejT5vwv/bxFCXjyY/0sIIYQQQggh5CURrnAfi8yDEEIIIYSQKMymTZu0DhXOv6VLl9b6U7SjQXouzJn++9//uubCiAnmTNWqVXO1y0EqL9aiFnX+/Pk6hr6qOXPm1NpUi0ePHmmdKs5ZvHhx7bX6LID5E4DZ1MWLF/XxypUrZeHChc9kf0LsMOJKCCGEEEKIIWhXg1Y4cAJet26dirlo0aJprSh6pUKA3rp1S9vYwDV4yZIlsnHjRqlXr57WoAK0yMHaNWvWyIABA1z9Vrdt2yZp0qRx7YVWNTBbwjm/+uorV2udyACiOCws8ye7cK1QoYLUrFkz0vYnxCl0FSaEEEIIIeRfIBBxRNTbdfny5VKjRg1Xz1O0kylQoIDMmTNHW99YIu/333+XwMBAjayifyrGmjRpoj+PFSuWfr19+7bkyJHDdR53IGJhS4MDPVqTJk2q419//bUKYbS+sUDvV/SOvXHjhq5D653OnTvL9u3b5c6dOzJ+/HjJly+fRoqLFCkiO3fulIYNG8rSpUvl/v37cv78eRXZuC+03oHZE6Ks6AkLx2Jc582bNzVanD17dj0HWvh07dpVz3P8+HEV9HgO0Q6Injbk2QtXEoLPP/9c7t69K1EdvpkQQgghhDwGEc1+/fqFGOvTp4/07ds3xFhAQIBGVt2BsEyYMKFLhCIy62nMon79+rJ27Vr55ptvwrwmCFX0Y0XLGvz9CTEMunfv7vH6IVxr167tiqYimuvr66siFb1mrT6y7733nu6L9j24rkmTJmlvWojVTz75ROdAFENso3VOrly5QrT6gcgdNWqUPi5XrpwKV1zT2LFj5Y033lABi/RpCGBCnp1wjcaIqx28aVD0EUIIIYS8fMEJRCjtuEdbAUTrkSOhnar9/PxcNazXr1+XxIkT69jRo0dDjFnMnj1bhW3RokWlUaNGmm7szurVqyVGjBhy6NAhFYJdunTRyK4nDh48KD169NDH1rkgVv39/fUxzmOB2loLREdB2rRpNTrrhEyZMrkEOWp7AepvW7RooY8R9YU4pnAlkQHVKCGEEEIIITaRCjFmPzwJV6QDL168WM6dC27JBbG6Y8cOefvtt10icdWqVWrIBIG4fv36EGPASklGNDRBggQeRStAinCSJElc0VeI37BA+q61FyKuV65ckV9//VXrY7/77js9l4V9P6Qx2/ezg2ivJUzt2NdYZM2aVaZMmaK9YSGyq1SpEua1EvJUIq4+rHElhBBCCCFEQdQUabUNGjRQoRc9enSNbEKowcwIDsCIYr711lsuoQvB+tprr7lSdVGfivpX1Jb27NnTFTHt0KGDHD58WMqWLavnRBouUnRRJwuxa5kzeapxRcQYDsRwMUaN67Rp0/RaUdNarFgxr+61YsWK6pCM60mdOnW4cwcPHiytW7fW7EQ8J0g/TpcunVf7EmKHNa6EEEIIIYR4AaKriCy6Y68DtejUqZMediBwPUVMrYitHU+pwZ5qXJMlS6bGUXZgtuSO/bohdC0gvK0oKSKmoFatWnq4Y/3c/hjpwytWrAg1l5AnxSfIPRcgLP43TyKTTn02RekaUbzxROXrJ4QQQgghhJCoAiOuRJnpk9Xx3A+CDsmsA+eNzt8gR0qZvi+4BsQpH+ZKJZN2nnE8v3n+NDJu60mjPVoXSS8Ttp82WtOyYFr5afdZx/Ob5k0t47edMtqjVeF0MufgBaM19bKnkKl7AhzPb5zndaP7sO5lzJYTRmvaFctg9Bzj+fVmj6e9xvQ+nuReRmw87nh+x+KZjP7drX97b34nTV5feG2ZvH6t17B/cufvRaDsxUOy8Oglx/NrZk4mwzccM9qj0ztvePVaMf29H7Xpb6M9OrydUf7vTKDRmnfT+Bntgz1Wn3zsfuqE8ukTy6W7Zu/3yeKkkvbTHkduImJ0o0JP/bVlvb5M3yeW/33FaI/KGZMY3bt1/xsDwq5xdKf464m8ej168//2s/i99+bf3vT3ixDy4sE+roQQQgghhBBCXmicq1G4hkXmQQghhBBCSBRm06ZNanoE06TSpUtrnSdMlfLlyydx4sSRmzdvuubu27dPW8OUKlVKTZ2s2lI4DuMcMGECcP/NmTOnpEyZ0rUWLsJFihSR+PHj63nCA+eMaM7zYPz48eH+fOXKlbJw4cJI2+/jjz8ONYZetJ5qkknUgKnChBBCCCGE/Atce602NRZoh+PeEufq1avSpk0bFVypUqVScXns2DF18l23bp1Ur149xHy4/c6bN8/V99Ri8uTJkitXLtf3efLkkW3btkmJEiVcY2iXA8Olrl27SlQFwrVVq1Zh/rxChQqRut8PP/wQqecjUUm4htFX6mmAFzYstF9kLl68+FLcCw2mCCGEEEIe89VXX0m/fv1CjPXp00f69u0bYgxCskaNGipaQaJEiaRAgQIez3n8+HF58OCBNGzYUFvfoFVNtmzZtA/qRx99pJHUb7/9VvLmzavncQd9VOEW7A5a1OB648aNG2J89OjRKqLjxYunUUz0c23SpImcPn1a95o+fboK7Q8++EDSpk2rEdrevXtr6xzMmT9/vmTJkkXb7kBso63NyJEj9f5++eUX6d+/v0aUW7RooVFmtOSBw/Lq1atVtFetWlU6duyoghvRaNzXoUOHNLIM8Yq2PBD9+IAALYPw9yicmBGhbt++vYp5CE/sgTZBaAdkgcg0nnv0zUXrHfzs6NGjGmFFr9mCBQvK0KFDpVChQnptu3fvlpYtW0qKFCn0uWdf2ajLCxlxhdB70QWVu515VL4XQgghhBDyOOjQuXPnEGPu0VYQEBAgr7/+uqNzXrhwQfbs2aM9WiEMcX4IQIjVJEmSyF9//aXC8o8//jC61u+++87jOETkuHHjVFDu3btX05cRCYZghTgdNWqUNG7cWK5du6apyb/99pveNyK9S5cu1Tlt27bVdj2///67nDp1SgX2qlWrdB7WIHIMQYy05gkTJuie6E+Ln+MrxH6lSpV0TrRo0SRr1qyuNN26devK2LFj5Y033lABa2+rc+nSJY3Orl+/XmLFiqXr7bRr104jzwgivf/++ypcP/vsM/nmm29UtLrP79Wrl943hHjx4sWNnl8SZWtco0XuQQghhBBCyAsGRCpEmf3wJFwhWs+edeY47ufnp6IK0VSkBUOcAYhWYEVfETGMDBDFBIimQpwiIolaWoCvR44c0cc5cuTQaCruBdcFgZk6dWpdc+LECY2UYixDhgwSGBio141zWunO+BmisAcOHNAILkQ57gXiEsIcEWakUrsDoY5oLSKwW7dulTNnzoSITuO5gmi19rADUY00aojfc+eCna+xL9Z4mn/+/HkVzRi35pCoCRUkIYQQQgghhlSuXFkWL17sEk9IXd2xY4fHuYj2Xb58WdOFIdKsdGCsAYgeIo0VIjIygAi2CAoKksyZM6tABIiq4nrc57mvgVjdtWuXRjAhYiG+ka6M67dMp6zoJtJvW7du7arrxf0hXRkpv926dQt1fgjJKVOmaAQW0VZ7+i6isHge8VzZ97BAtHjt2rUyZ84cvU4AMW099+7zkSIMoY65Yf37kKgBI66EEEIIIYQYkjhxYnUHbtCggdZxot4V4gjRyrJly2ptJWo9V6xYITFixND0VjgKI7110KBBeo4PP/xQ01ch+JA2DJBOjPVI78XXnTt36jjSblFDipRd1INaNa537tyJ8FpxbYhKIlI5a9YsrSONCLga47qQAoxa2K+//lqjlgMHDpQyZcrovSAlGCCyilpaPBcA9anYCxFVuBwDzMf5kH6M2lQIXYwh1Rdp1xZJkybVmtT//Oc/+nOkMdvB84UD14N6XYA04S5duuh+7gZWX375pV4/xPFrr70W4X2TF5cXssaVEEIIIYSQFx2IOk/tVfz9/UON1apVSw87S5YsCTUve/bsHtcj9dZJjaslaoElhsHMmTNDCW+YMAGkCVvrYGqEw2ofg8M90ozDDqKpcAVOnjy5S1DjsANxaQeC3o4lcEHz5s318ARqd91BRBlRWDtW3SzSphFlJlEfnyArxh4R90K/WJ6ETt1/DdO0CMZHL7qhkdNrjAr3QgghhBBCiDfAvAlRTohkCHlCnhaMuJJgHoVMwwiXaGXk6r0TRqdPHDuDBF2earTGJ2ljCboyzfn8JI3k9sO9Rnv4xsgtNx/uN1oTP0ZOefAouE7ECTGjFZEj1yNO47GTJVFc+b8zgUZr3k3jJz/tdmYSAZrmTS3L/75itEfljElkyNpgQwendC2VRUZsPO54fsfimaTL/N1Gewytk1cajdhgtGZax3ek9WTn/47jmhWR9tMeux46YXSjQtJk9EajNVPaF5e3qk5xPH/z0ibSaoKZC+X4lkWNfles35eW47c4nj+hVTGvruufoE1Ga6L7vC3yz68GC8rJniu3jPbIkySeyIPQ5iLhErOCyO1Fzuf71pBHQWa/w9F83vHq+TJ5/8Z79+lbZs9X2njxZPXJq0ZryqdPLOO3nXI8v1XhdF69F3WcFZxy6ZQRDfLLe92cf3C/anAl+XzxPqM9vqqeS9pOMYsGjW1SWHovP+B4fv/KOaTZ2N+N9pjc9j9Sa0DoqF94LOhVVvquOOh4ft+K2WXc1pNGe7Qukl7Kd11mtGb1kCpSre9qx/OX9C1vdP5XHaT0btpk9l5EyEvTx5UQQgghhBBCCLGgGiWEEEIIIcQLEGmEIRDMmUqXLq11lWhpg/rMd955J0Sd54gRIzQ6Wa1aNZeb8MaNGzW9FmZD6LcKJk2apGuLFSumPVEBWs0UKVJEzYj27TOL6gPU4brXqhLy8kZc6QQcgjhx4mj9akTA3pwQQgghhEQN7t27p4cd9HF17+V69epVadOmjfYpTZUqlYrLY8eOybJly7QvKgQoHIA3b96s7WdgxAShCpOkMWPGqCjt2bOnLF++XG7cuKEuuzBggtOwZUwEUYz2M2jpgnnujrmEvEqwxtVLvvrqK0fznIjbsMAb2t27d+VpQuMoQgghhJCQf+P169cvxFifPn2kb9++IcYgJNFmBqLV6l1aoEAB7S9que7CaRfmRYGBgRqVtdx3mzRpom1s0LcVLVpwQAiDWLFi6deHDx/qONx/Y8aMqT1U3UFEF9cbN25c1xja50AwQzzDgxVtYuxAHPfv31+DMC1atJBGjRpF2nNHyAsScX3cNJg8GyBaKSwJIYQQQp4dCBx07tw5xJh7tBWg9yjEoTvo45owYUKXmIUgjWgMoNfr/fv3VbiiRyl6oZYvX158fX3DvFZP7XC++OILjeoiyouUYzuPHj3S+9uwYYPuje8JiSpEM0oVjsyDEEIIIYSQFwyIVIg6++FJuEK0nj0b2qHdz8/PVcOK9GFETCMasyKsVrS1e/fucvToUTl37pxs2eLc0R1cuHBB3nzzTY3uooepnUuXLknatGldgjkazVdJFIK/rYQQQgghhBiCdODFixeruAQQoTt27FCzJX//4FZCq1atUkOmwoULy/r160OMIZIKsYo04tOnT6uYBVZ9LdKI48WLF27E1ROohz1y5IimCe/atSvEz5BujJrZmzdv6veMuJKoBM2ZCCGEEEIIMQRC8/vvv5cGDRqoSITQHDJkiFSpUkUWLVqkabqIeL711lsuoQvBirrVGTNm6NiAAQOkUqVKGh0dO3asjqFmFS7AELWlSpWSPHny6DjmQYgeOnRIPv74Y2natKnHGtcvv/xSryllypQqfFEf++DBA1eEdeDAgVKmTBkVxDCBYo0riSrQnIkQQgghhBAvQHQVItOdn376yaNhp7tpZ4kSJbSljh13Eyi7qZKTGtdcuXJpWx5EUyF8M2XKpAZScCi2BLRlHkVIVMInCB8ROSBI1kXqxp07LQrTeAgv6pfFlOhJ7uVleh4IIYQQQsjTBy13evTooa7F1atXl169ej3vSyIkUmDElQRzc4HzufFrSdD5CUan90nZUh6tN2t8Ha3EtzJg9SHH83uVzypD1h4x2qNrqSyy+NglozXV30gme67ccjw/T5J4IneWGO0hcavJudvBtvhOSeWbWBoMdf4B06wuJeWn3aFNJcKjad7UMufgBaM19bKnkJ+POO9nXDtLcvlkxnajPUY2LCilWxv8DovImnG1jP7t8e/uze/XIP/DRmt6lH1TSrdb5Hj+mjE1pOV4M+OOCa2Kif8ps9+vsukSG90L7qPvioNGe/StmF3uD69ttCZWp5/lyPU7judnSRTXq3v3Zs3UPQGO5zfO87qsPxtotEeJ1H4SdCl0VCc8fJI1lYVHnf/e18ycTG4+3G+0R/wYOY1e89br3vS6vPk3aT15q9Gacc2KyHvdQke5wmLV4EoydN1Roz26lMwsuy4H1xs6JV/S+PLnxRuO5xdKnsCr16M376vDNxxzPL/TO2/I+G2njPZoVTidlP2v2f+p/t9Vk2p9Vzuev6RveYnKFC9e3FVPS8jLhOPC1aCgaJF6EEIIIYQQEpVBmi9ScNGjtXTp0pqi+88//2jtKGpcUYNqMWLECK1xrVatmstNGNFRpBtDbO7du9fVMxbnxAH33927d6tTMOZZ+1iGUJEFDKLmzp3r+r5QoUIe0583b95sdF609fn7778j5RoJoYIkhBBCCCHEEPRibdOmjcyaNUvWrVsnCxcuVPOjZcuWaasc9Eq9deuWir3Lly/LkiVLVKjWq1dPxowZo+fo2bOnLF++XPuuduvWTcf69eundbOoaU2XLp3kzZtXkiZNqmuxT+PGjWXixIlPVbh6AmZQltGUU9DWJ2PGjE94dYQYpgoHSXSnU4mNOHHihCrEd8rFi2apVoQQQggh5MlAOxqrJY0F+ri693KF4KxRo4YaH4FEiRJJgQIFZM6cOS7zowoVKsjvv/+uwhDRUrgHY6xJkyZagwonYrgM44AQdj+/dR7Ms7hx44bkzJnTFdGEELaLQ5g7oQfslStX9HtEeHFNaJODr3fv3pWWLVtKQECAxI8fX6ZPn67uyBDFiPLC3RjGTu3bt5dt27ZJrVq1VFTjvIjEwjW5S5cu8scff2jf2UmTJkmGDBkke/bsUqRIEY0Qd+3aVRo2bKhi99NPP1XhjmuF+/Hx48fVVRkmUitXrlSXY0SpO3TooG7IhIQFa1yfMrAo9xangvfzzz/XNyFvoPkTIYQQQkjIv90Q9bSD9F13t18IP0RW3bl27Zqm+FpiFoI0ojEQI0YMuX//vopBMG/ePFcUFqAVDtrgQASvXr3aFdH0BEQkorkffPCBnhMR3Jo1a6poRCQX6cZIZ4aQHT9+vEaOjx07JvPnz9f12APiM02aNBrxtV8H0qHPnj2rEWBElfv376/i9fz58zJq1CidU65cORWudtCSB0J1xYoVOn/o0KHaumft2rUqzOGwXLdu3RAinRDvIq6sS31hgWilACWEEEIIeXIQEOjcuXOIMfdoK4BoPXIktGmfn5+fq4b1+vXr2u8VY4iCuo9Z8wD6tlqi9fbt2/LXX39JwYIFXT/Ply+fRjmR0gtxPW7cuDDvwer9imu0HqdOnVrF8oEDBzSSOnXqVBWTqMV1BxHg9OnTu7IH7eA+ChcurI/xFQ7GAG13LCGOCKo7uH6QNm1avY5Lly7J4cOHpXz58i6xjDH0nyXEE4y4EkIIIYQQEk5asCeQxos+qYhWIl0YIhSiDiZK/v7+GkFctWqVNGvWTDJnzizDhg3TdRiDSZOvr6+KVQg2pP9CzFogKlqpUiXX9/ZILCK2WBseSEn29BhdMLNly6a1qo0aNdIxiFeUp9nFpn2NO7iXRYuC3e8hgLNkyRLhGk/XgbpdXAuix7g3XEfMmDHDPQd5tTGocWXElRBCCCGEEAChidpQ1GVCiCHFdciQIVoDCmGHSGb+/PldhkYQuhCsiGaixhMMGDBABSpEHWpLLTylCaNWFHsgAopU27BqXCOiVatWekyePFm/R71qxYoVtea2Tp06EZa5oc4VQh1OyEhvts5jCoys0GMWacV4nCxZsggNosirDSOuhBBCCCGEeAGiq6gf9dQ6xpN3ibt/CaKyaKnjDmpP7cD0yFNvVk81rvZa3G+//db1ePTo0a7HSBN2B/Wn9jpW98f283oqUfO0xv48wPgJwJTJGn/vvff0IMQJPkH4iMgB9/55/MsYGXT/dEaYdZl4UbNm0/nzwOeLEEIIIYQQ8jLDdjhECdrd3/Fcn7y95dH/hTQtiIho7w6ToLPfG63xSd1G/r7h3C05Y4I4Mu+QWQuh97Mml1M37xitSRc/rmwMuO54fvHXE8n+q7eM9siZOJ7MOnDeaE2DHCml2djfHc+f3PY/8tPus0Z7NM2bWibtPGO0pnn+NDJ8wzHH8zu984Y0Gb3RaI8p7YtL/5V/Ga3pXSGbTN/nvIH7h7lSyZgtJ4z2aFcsg/RefsBoTf/KOeS9br84nr9qcCWpM2iN0R7ze5SWqXsCjNY0zvO6dJm/2/H8oXXySotxZo3qJ7Z+S251Kme0Jt7wX0UeBrtrOiJGeQmSdUZ7+EhJ2XrhhtGaIikSyJbzj01XIqJYyoRy8c4Foz2Sx00he66YvbfkSRJPJmw/7Xh+y4JpZf3ZQKM9SqT2k6/XHDZa0730m/LzEefv37WzJJcRG48b7dGxeCZpO2Wb0ZqxTQpLw+Gho1xhMaNTCRm6LtiAxyldSmaWxccuGa2p/kYyozWYb/L6tV7D3ry3fL54n+P5X1XPZfT7aP1O1h8SOsIZHrO7viu1Bvg7nr+gV1mj8xNCng0sXCWEEEIIIYQQ8kLDdjgvMCi+d9LLFU5whBBCCCHk2YL6VLSDscyZvvnmGzVk+uijj7RVDtrZfPfddzp3xIgRaj6UJEkSmT59uraOQS/Uzz77TM2JYPSUO3du17krVKig9aCoU124cKGuB+jFCkOljh07erympk2bqpET1joBvWF/+OGHSHk+CHma0JzpBSYiVzcLJ+KWEEIIIYREHlevXtVWODA1gssu+rMeO3ZMli1bpv1T4fwLAbt582ZtGbNkyRIVqjNnzpQxY8Zov9iePXvK8uXLtR1O69attQ0O+P33kKU/NWvW1AOgBU+NGjUi7T4oWklUIZpJO5zIPAghhBBCCHnRuHfvnvZktR8YcweCEwISotXqr1qgQAGNwpYvX94VNYUIRb/TkiVLatsbawztZxClRXucdOnSqRC2GDlypLRv3z7UnufPn9drSZ8+vX7/3//+V8/jCURkLcdi9EqFSN6yZYsULVpUxa/lEoz2NgDfo7cr2vPgWq3zDho0SL+HA/LevXuf+PklxFsYcX3JwKd3d+86NzSiGzEhhBBCSMiMt379+oUY69OnT4h2MCAgIEAjq+5cu3ZN04AtMQtBGtEYQE/U+/fvq7jMmzevxI8fP9S5FyxYILVr13Z9b6Uhe6JJkyYyYcIEbdmDvrH4GxFfcS8Qp48ePQq1BpHhadOmaQ/ZX3/9VTJlyiSHDh2SdevW6f0iwrx48eIInkFCnrNwfcQoaZQAopVilBBCCCHEOyDwOncO2T0hduzYoeZBtKKO1R0/Pz+N0gKkDydOnFjHjh49GmrMmgcePnwosWLF0lrWyZMny44dO0Kde/78+fozJyD6e+DAAd3v9OnTki1bNmnXrp0MGDBABWzDhg1VwNpBfS5ImzatCmusR9TW6sGKCDEhzwtGXAkhhBBCCLGJVE9C1Z3KlStryi2ikEgXhgiFOEWE09/fX1NrV61aJc2aNZPMmTPLsGHDdB3G/vOf/4ivr6+K1cDAQK1xhZgFOEfdunU1Knvp0iVN061atapcuHAhRJqwE6pUqaK1s9WrV3dFe0ePHq2RXRhHuQtXpDJbwHAKYhf7I3ILHjx44HhvQp5fjWtQtEg9TFi/fr2+YPHJFl5QixYt8uZeCSGEEEIIiRQgNOEE3KBBAxV3qHeF2INYPHXqlLzzzjvaIeKtt96SZMmSqdCFYIU5U9u2bfUciH5CPNavX99lyrl79241fIJDMdKC8TewpzThiGpcAaKqcCTGNVpGTBDUiKDCfTgi8uTJo+nDuD+I9CFDhjzRc0bISx9xvXXrlub6N2/eXGrVqvW8L4cQQgghhBCNrv7f//1fqPGffvrJYxcI904QEJGWgZI7EJdWii5AZNcdTzWu9r0tM6jkyZO7hC4OO3/++ad+tdfw2o2hUO+Kg5DnjU8QPhpywP8eHI7Ujft89n2YtZh4UYf1M7wA8clRZNqAv0yGTOjpiroFQgghhBDy6gLn4q5du2ofWAhsQqI6zy3iipx+e0G6SU0BCbvfq7c9XY++5axJNci8eZ9cuXfa6PxJYqeVs7dC/ntHROp4CWXxsUuO51d/I5msOHHFaI+KGZLInxdvGK0plDyBbL3gfE2RFAnk1M2w03g8kS5+XKM9rH2GrA1tEhEWXUtlkdUnH1vvO6F8+sQy68B5ozUNcqSUn3afdTy/ad7U0nPpfqM9BlbNKV0X7DFaM6RWHuPnq/fyA0Z79K+cw6t7aTJ6o+P5U9oXl7ZTthntMbZJYa+uq/204E/lnTC6USGvrutm+zJGa+KP/k0Cbgc6nv+6r59Xr3lv3lvWn3V+XSVS+8nFOxeM9kgeN4Wcv3PZaE3KuEll07nrjue/nSqRXL13wmiPxLEzGL13W+/fJ2+GbjcSFunjx5Y1p68Z7VE67WtevYZbjt/ieP6EVsW8ei+asN3s/9SWBdPK+G2nHM9vVTiddJy102iPEQ3yS51Ba4zWzO9RWpqNDdl/NDwmt/2PdJq7y2iP4XXzSY3+vxqtWdS7nNEazH8ZQFpyWNFcQqIiz63GFf2sUCBuP+wCjBBCCCGEEEIIAc+tx03hwoXVntt+IOWVEEIIIYSQqIDVKgbmRaVLl9Z60X/++Ud9WWDOZK8nRZsbREGrVasWIuvw5s2bat60bNky/X7SpEm6tlixYq6/jTdv3uyqeX3zzTe9zrB7UuCAPHfu3HDnFCpUKNQY6met+3tSzp8/r71orXpeOCSHtYd9LnmVIq4SLVIPNFlG02X7wTRhQgghhBASFUC7GhgmzZo1S9atW6ceLNGiRVPxhE4YGzZsUINRiM7Lly/LkiVLZOPGjVKvXj0ZM2aM6zwjR47U1jQWH374oa7dsmWLrj1z5ow6E8MECgfqVZ+X14sT4RpZPHr0yON4ypQppV+/fqGEa0RzySskXB8FRYvUgxBCCCGEkBcN9EpFRNR+YMyd5cuXq4BED1eAsrcCBQpoFLZ8+fI6BkdfmCShRA5RWcvlF2MA5967d69GVy1ixYrl8oN57bXXXP1dAUTa1q1bNSILvv76a/n7779DXBcij40aNdI2O9jTvV0OBGHZsmX1Z+XKlXNFfydPnqzXgajur7/+qsafENGIJFtRYrT/gUjHHNxDq1atXOeEuA5LbIYFettiXfHixWXHjh06huewY8eOeg+e7uXEiRNSp04dFfW7du2SihUrunrkzpkzx+NcgGvu3LmzOjlbrsme7pG8uESJdjhIoUAzZgu8QPGLihdyunTpnuu1vWigX5hJ+khY7s2EEEIIIa8i8Fxxj9Ih3dTeLgYEBARoZNWda9euaSahJWYRmfU0ZqUPQ0RBKNqBIEXPVQhgX19f17i/v7+UKVNGI7uge/fuHu8BvVenTZumbWxwbogyC6xF9Bfnxd+BEHsQ4OPHj5f169ercIYAHTt2rAo6pD1jDn6OCPOxY8dk/vz5eq4ePXqoqIdYh1i0rssJSONdtGiRCmD0vf3oo4/0WvFcdejQQTJnzqzPufu9oLcsgODNly+fRrjjx48f7lwL3KclllGmiLnu9/jpp586vgfyggrXIIkuzwvUC6DpsQU+LQFNmjTx2CfrVYYGV4QQQggh3oO6UutvTQtP5WwQrUeOhHan9/Pzc0XuII4QaMGYFYSxxvB19+7d8sUXX4QSrhCkaGVTs2ZNTRm2IrLz5s2TZs2aRXgP+fPn169p06ZVIThz5kwVZUhJhij/+OOPNQUZAhoRyePHj+vPrGgvBOiBAwc0Ujx16lR58OCBK8prB4IYkedffvklVH/Yxo0bqyDt2bOna8x+He+//77kzZtX98qQIYOmIQNEmSFaw7oXk/sO6+epU6fW/ZzcI3lxiBIRV4T2HbabJYQQQgghxGuctmesXLmyBlYQhUS6MMQqxClqUBEZRUrqqlWrVGhCiFnprBiDSdNff/2l4hGpw1i3dOlSyZ07t9ZlYv/o0aNLvHjxXBFXCCuIrIkTJ0Z4bUhJtsDf0B988IEe4Oeff5aMGTPKjBkzZOjQoXLjxg154403NFUXe8SMGVMjrtmyZdPIJFJ1rf0vXryo5lMWDRs21EgpsiNz5QrZWhFi0MJKjbZfByKuyKDEXhC4EPfAPWrrfi92cK326wlvrqefe7pH8uLy3NrhEEIIIYQQElVB1BQ1nw0aNNA0WaShQgxVqVJFhRiidyjhgjCCazCELgQroo5t27aVokWLajR15cqVWmeJSGj69Ok1ew5BG9R9QvBa6a4Qw0hrtQs7TzWuEYHo7YoVK/R69u8P7umdNGlSadmypV4fxPhvv/2m9auIBGNPHKtXr1aBjtpRRGkRbYbIhvDEPZuCtdWrV1ehDzGLezEFEd+6detqFNcbPN0jeXGJEhFXQgghhBBCXjQguuD0646nUjZ4kITlQ2Kvn3WvpbWACREOO55qXO3rLRMiO0iT3b59e6hx1HniCCtqagGhbQfpxVYU1SrxC++a7KCe1L2m1L4+rHuxamxRC4vDHU9z7f9O1lhY90heTHyCHObgXrp7LlI3HvT5N2EaA+FF/f/snQd0FeX29nfoTYh0pfcOUkUvF6SIdJCOgCBYQBA+QKSKSBMERKqo9CqKSDFSjHBpgnAB6WBAepOaP4RO8q1n577HyeQkmTkGSMjzW2vWOXnP22ZOgWd2G8ekQYQQQgghhMRZEIMLN+MxY8Y87q2QBAAtrkTZcznEcd+SGVLLG1PCYxWcMvPdf0mjIRETD8TE0kEvS5V2ixz3Xz+7hWw6G+xqjUrPppOx6//OWO2EXlXyS8epWxz3n97pBZm245SrNd4sm0PWnoo+AYGdajmelv+794fj/mmTFpTQwG6u1khUY4Jcv3fQ1ZinkhaRsIvOk6j5ZWovEvqLqzUkUXWf3ns37wvek8PXIpYUiIlC/ill5Frn7wnoW62gq+8Xvlt9lu51tcaoRiVkUMABV2OG1C0q3Rfuctx/fKvSMnilu8/K4NpFpNv8yFaA6JjQuqw0HbHWcf/F/avJiRuRy1pER640yaXV2PWuxizsVUXaTdrkuP/srpVc/a6Y3xZf3vugYOef4wLpUsq8fe5uXLcp/ozrm92ZUjwjR//vtuP++dKmkLAzX7hawy9bZwnd4C5baKLKY1xfLzf9zZhfz7n7/XrxmXQSeDI8K60TauRML1O3nXC1RqcKuaT6e8tcjfllYkMZEej8N69/jYISfNfdv8HpkuWXWbvPuBrTvlQ2V+eC8yDOQO1aQuJeVmHGpRJCCCGEEEIIeQxQjRJCCCGEEOIDqF+KREpIzoTkPojPRJZbxIoiOZO1RAxeR+Zc1B21xqiirI41zhM1YzEnDtR+RckczIkETkichLnv378f5Z7at28v+/btc3Ue6I9xDxvEmcZ2ndSHMafb9f/4w513FXnIwjVUEsfqQQghhBBCSFzjzp07WtrGeqDNDmqgohTOwoULZf369eo2i4y/EKYQoxs3bpSQkBDZsiU8DGDevHmRap3ib5SlsYLswhBDqI2aM2dOrXWKuVHCZt26dVrCZcmSJQ/5KohmC04I/NPzpHB9dDDGNZ4Uwr5923nsjxuYBIsQQggh5G9Qjgbi0QqsoPbMuAEBAVoCByViQLp06aRMmTKyaNEiLTUDUKMVNUxREgdi1ltJGNRz9QbmN/McPXpUnnvuOX2ONZYuXaplYCB8sd+UKVNGGDtp0iQdgzqwEL3o16JFC82CjJIvENo4R2QDhgBHGR4D5oe1+NKlSzJq1Ci1xN69e1fL8mBe1Dzt2LGjFC1aVJo0aaIC25ynqe2K6zVixAitRXvixAnJkCGDlgEy1l0kdfrzzz9VtKP+KzIVDx8+XC3LyBKMEkNYF+WEYjqPl19+OcLey5UrJ3v37pXGjRtL7969tZ4u+mKu/v37q9Uaez1+/LjWpcU+UQrIZDPGeNxsgMXbnBPOecCAAZ46uriZgWSyKAuEDNKojfvtt9/K7NmzpVu3bnqOOHe8lj17dsefPRI9jHGNB0C0UmASQgghhDwag0HPnj0jtCVPnjxSv7Nnz3oVo1evXlUXXyNmIQx94bvvvpM+ffroc4hEiDsIRdRzxRrg888/9zoWwm7q1Kkq8iDi2rVrJ9OmTdN2iEWcI8Qv6sRCuKEvasqa/UM84jWUlYEbLoQpxOqGDRtkwoQJWrcVtV/Hjh0rTz31lJQtW1a2bdum+zx//rwULFhQ50KtWgg9uEQvW7ZMa9/eu3dPzwW1ZGfMmKFzDB06VK3JEHsQmhDlTs8D61mvfa9evaRAgQIqPNEfNxeWL18uzZo1U6E7bNgwFaQ5cuTwWrYIJE2aVIoUKaJu2oUKFVLxDUs3LOAQsahli5q3eA6BDbGLawJr+9NPP63n8ttvv2ltWoh9Es8trrjrEVUtK9z9IIQQQggh5FEDkepNqNqBaA0KCorUjjhWWORAcHCwijW33Lx5Uy2xEIQAogguqYiTLVasmFpqo6N06dL6CHEGMYcY3AMHDuh+Tp06pSIMwtXMX758eY9whfCCaAVHjhzR10wfnC+EZaVKlbQWbIUKFfQ1CERYG9EH1lSDdX6MhZA1lmOzt4sXL6qrbc2aNbX92rVr2ub0PKzCNU2aNCo0AVysjx07phZguHTDMg7LN9y5zZ68YSqFtmzZUq3n6FenTh1tW716tYwfP1774NrYwd5gGYbARx/smzwOi2ss53GCW0NURCVoCSGEEEIIiQvAjRdup0YUQaxCzMAaCKsoBB6EzhtvvOF6brjfGrEE/Pz81DIJ4LIMARsd6G8XYhC/nTp1koYNw8v9QJzu2rVLrbjGTRYYYWf6wJJau3ZtdZOFQIXI/P333/U1WE3xGgQq3HIhTufOnesZj/nxGuaHVdLb3mC5hQCFO2+yZMnUIguLp9PzsHLjxg3dA/a2Z88eyZ07t2TJkkXHQnB++OGHXs8T3o1wUz5z5ozHmo33dtCgQSp+jW6BtRaiFPvKmzevtmGvGAtwHrAWm3VwLiT2SOTGVTg2D0IIIYQQQuIrsKR+8cUXGo8JSyBcUiGQIKxOnjypcaLwMISVDyAb8Jw5c2TgwIHqQgogpuDaCrdgzGPA38ZdFsCqCCFVvXp1FXcQxQAxn3BbdQIsj7AGmnWwX1h1MSeEqDfgqjx69Gg9F6wLSyvch3HeY8aM0bhU4woNAZskSRIVogZYZTE/4lS9CU0jIHFNEKuKc8Q+3ZyHFViL4T6Naw7hD9EKEMt7+PBhtcJGNSfGwA0aFnMAt2XEzMKyCwEMEDeLa4E4VqwFcBMBNxW6d+8u9evXl8uXL+t5oB3vN4k9mJyJEEIIIYQQH4B1FS68drzFTiKe0w7EDg47cFG1AtdgxE3a8Rbjal0b4tIAKyFiVTNnzqx/Q2QuXrw40nir9RWurmvXro3wOiyjhk2bNkUQoLDIWunSpYsmXzKYMj8A7Wavr7zyih6+nId1Tuxh8uTJkc7Jvjd7oi3EyuKwY49PRYImHFYgeGGFNUQVd0z+OX5hxu4eA6dCQiQ2yZE6dbSuwnEtGdHDzOwbE4j5tadKJ4QQQgghxAlIRgRXXghAiO3YZsiQIVrTFsmJIIgBkhYhsZNVuD7s84A7slV4g6+++krdl5GgyVhJSfyEwtUhj3NPj2LtG/f3O+6bJkkxaTt+o6v553b/t7wxJTyluFNmvvsvaTfp7zt5MTG7ayVX52HOZdzGo67G9Ph3Phm88qDj/oNrF5F6g1a7WuPHIa/IV9tPuhrzdvmcsu3Cdcf9K2R5Su7Pa+tqjSRt5sqms8GuxlR6Np38es75mBefSSdyb5WrNSRpLdl/xd1vVLH0qWXs+siJFaKiV5X8cuv+bldrpExSyqfPvdvr5ctneORadzXn+lYrKFXe+M5x//Uzm8l3h90l2mtWKLNP++o4NbxGohOmd3pB7oxt7GqN5L2WSONhga7GLBlYw9V7j/e937J9rtb4pGFxaTV2vasxC3tVcXWNcX1P3IhcvzI6cqVJLmtOuMuiWjNXell08ILj/i2KZBG54bKOZZrGPn2HA086P5caOdPLiEB3n+H+NQrKnD1nXY15veSzci90m+P+SRNVkO+D3H0fmxTI7NPnq/eSPY77j25cUvZcdvfbXTJDajn6f+4MCfnSppAe33p3hfXGuObhyYMIIXELlsMhhBBCCCGEEBKnoRolhBBCCCHEB+Aei/hKJGdCMh64qSLDLBIxIYkPkicZ8DoS/8Cd1hojCpdXJD1CnVLw0UcfeeI2UQ8WtUQvXLig/cw6586deyzni1I13377bbR9TPZgK4gptZ632/HRgcRVuGbkycd5VmFJFKsHIYQQQgghcY07d+5oaRvrgTY7yKaLUjgLFy6U9evXa6ZbJAGCQEON140bN0pISIhs2RIezjBv3rwIQhYg0U9AQIAsWLBAM/iCjz/+WBM+oSROzpw5NRMuMvVC5GKd119/XaZPny5xVbg+apC4CteMPPkwq3A8AKnUH1Zt27gWS0wIIYQQ8jhBzU67EIJFz56JFoITJWVQwxWkS5dOy6cgIzBqvAJkv0VCIWSehZi1gjI2KLmChEE4TFkZ6/xmHvQzXL9+XYoVK6bPUVanRYsWkidPHs/r2CfKz6AsC4TzqlWrJGXKlJ7XQ0NDpWbNmlpjFCVuvv/+e7Xszpw5U7788kv9fycENSzGb775ppw9e1bSpEmjwhtlcCCeYQ1GKZzZs2dr8iPM+a9//UvP1SlR7cOAhEoQ6LhxgP8Ht23b1uu5wRqNJFDIkIx94T2A5btkyZKaFRjJVe3nYV2HPIHCNdRZDifyEDBFjwkhhBBCyMOvJNGzZ88IbcmTJ4/UD0LILkbB1atXPcIIYtYuSL31A8jGe/fuXRVxpparscIC1Fp955131OppStL07dvX69wFChRQ4YfxP//8szRo0MDzGqzCyLCbKlUqNWBAaEOAQ4CirAvWh6icMmWKuiXD7Rl98DoszBCOpoxO//791RoNl2m4MWNup3jbx1tvveV5vUmTJipWIfAhivHc27lBoFrBuXz22Wd6syA4OFj72s8DQpfEP2hxJYQQQgghxCJSvQlVOxCtQUFBkdoRxworIYBwSp8+vdfx1n7g/v37HtF68+ZNOXTokJQtW9bz+nPPPSe//fabuurCqDF16tQo91a6dGlPHVYIZLgiQ7BhPliTIYBPnz6torpp06by559/6mtmfYjKAwcOyPbt22XOnDlqFYUF1g4EMSzDcGu2u0HDpfnkyZMR6p7GtA8rq1evlvHjxwsKoBw5ciTKc4vq3LNly6Yi38l5kCfO4vpwN0IIIYQQQkh8AW68VatWVSsk3IUhQiGwkEQpMDBQKleurOLrjTfe8DoelkaIVYgruP9aBS6EYJ06dTx/Wy2xsOJibHT4+fl5nkP4vfbaa3oAuOTCtXj+/PkyduxYXTtfvnyyc+dOFXZJkyZVi2vhwoXVamksnXjtr7/+0uRThtatW6uV9MaNG5HqtUIoGowLcUz7sDJs2DC1AONc8ubNG+W5xXTu3s6DxE+YJYkQQgghhBCXQGgi5rNVq1bqJgsXVQilevXqqaURlj3Ei0I0AbiqQswNHDhQY1ONOINAbdmyZYTQMLgJN2/ePIKbMIQwhPLnn38uvXv31nbMc+zYMVf7rlixoqxcuVKF9/79+7UNyZ8QBwqXXKzxyy+/yNtvv62uuHCzxQH3ZAh0uO7COgprMxIjQeTinN3ibR9WGjdurNewW7duGgPsK97Og8RPGONKCCGEEEKID8C6igzAdmbNmhWpbcaMGZHaIEYRH2oHsZhWKlSooNZHO95iXK1JpLp27RrpdbjQ7tixI1I7hDWOqKymBiREsgJLsLGiAiRGim5PMe3DjIeLsdXNOLpzMzG31vfCtEV1HiT+4RfmzcbuhaDgW7G6cIF0f2c3s4PMYXEt221c3BMhhBBCCCGPi1dffVXdjMeMGfO4t0ISAIxxJcp/Tl9z3Pel7P7y5ldbXc0/7e2K0mCwO9eM5YNryoAVkV1HomJ4/WJSu99KV2us/KS2jNt41NWYHv/OJ2tPRU4GEBXVcjwtci/i3ckYSVpL5P++czcmbTMJPOk9c6E3auRML2H7R7hawq9Yf9l2IWIMSkxUyPKUyM2lzgekaiQdp4bXvHPK9E4vuL65hptnB6/edNy/yNOpXH0ezWdy4YHzrsa0KppVXunzk+P+q0fVkct3TrlaI0PyHNJr8W5XY8Y2LSWj10VOQhIVvasWkOaj1rla49s+VX36nXixkfM76b8ufV1GBP7hao3+NQpK7yV7XI0Z3bikdJq5zXH/qW9UkGFrDrtaY2DNQjJj12lXYzqUzi7//cv5d7hc5qdkz+UQV2uUzJBawi7PdTXGL0NbuXl/r+P+qZKUkOv3Drpa46mkReReqPP3BCRNVEFGrnX+eelbraCEhm10tUYiv3/Lr+eCXY158Zl0rs4F5/EgLLJVLzoS+70orcaudzVmYa8qrj6T+Dz68hvZbX5kK110TGhdViq3+cZx/w3zWrqaPyGD2rWExLkYV7gKx+ZBCCGEEEJIfAZuvqgdihhXxE/CzRXJi+Byi/hMa6ZdZMhFDCky8ZpswnD1RXZia3kWuMOWKFFC5+3Vq5en/ZtvvtE10L5li7sbvFbgTutLOZhy5cr5vGZs7iM2WLp0qSaaIvELJmcihBBCCCHEJSjhgozCCxculPXr16v1EWVkfvzxRxWjGzdulJCQEBWZly5d0pqlmzZtkhYtWsjkyZN1DghbZNW1g0RNEHbItmtqxi5btkyTJqHdJHx63CAxU3yEwjV+QosrIYQQQggh/+POnTtqEbUeaLOD+qXIJIxMu6ZMTZkyZdQKW7NmTW2rVauWloJBHVFYZVGqxbQBZOW1lm8xfPjhh9p/7dq1noRIqC378ssva1kXlJ8xwhdZfq20b99eOnbsKDVq1FCRbC1fY9i3b5/Gp5YqVUqf79q1S7PvGjEKYYzHuXPnqqUVmZPNmrAIYw1kQ96zZ49ahStVqqTW4OPHj2vWXpPkqV27dnoO3bt39yShwusm6RLG169fX8qXLy979+71nCus1Uh8hZsC5pw6deqk52+yN0+fPl2tzziQvRnvE6zSzz//vGYsRikiMHr0aO2D9wbZhZGFGWugTNEHH3wgt2/fljZt2uj+rdZwEo9jXMnDoV+/fvqFeVww4RQhhBBCSERr58cffxyh7aOPPoqUGRdWUFhW7Vy9elXSpk3rEbOwzHpriwqUf8FaFy5cUPGJzLt4DqsthBdK8EyaNEndjFEaxxsQbxB26ANLLUrLWEEtU4g3lKNBtuPPPvtMDh8+rAIdAhOiGeIQ7Vu3btUaq7lz5/aMz5Ejh2ZOhmv0mTNn1JIMC/OQIUN0Plg0u3TpoucKQejv7y/Tpk1TMQoLM/7/e/78ebl586YKzEOHDkmfPn10r0OHDpV169ZJ4sSJNeuyKQuEsVOnTlUxDpELcY4DbeiXOnVqfe9+++03rXuLdV955RXdB8oHwcLarFkztY7j5gHclFF7FtcSfSG2kc35q6++emwuzCSWhOsDGkkfChCtFI+EEEIIIXEDiKqePXtGaIO10w5EK2qZ2oFIM1a74OBgrfeKtiNHjkRoiwrzWpYsWaRIkSJy+vRpHY/6qrDOVq9eXeu/RkfZsmX1EZZM7BECFK7KqJmKtueee84jQCGqAayNsCL/9NNPasm9ePGiZM+eXc8dR548eTzzYw6AczLP8di/f399/t5770mxYsXkxIkT+jesnQcOHNBzP3XqlBQuXFiFa+nSpfWccJ7nzp3TNf/44w+PxfratWvaBtDXvme4TkOILliwQMV9zpw51fqKI2nSpHL//n21GkMsw40ba9jBvmARR8kcCHpYe0nchBZXQgghhBBC/ocRajEBEQgxiThXuAtDrELIwTIYGBioVkBYE+GSmj9/fhWPAG1I0hQVmAfWWVgjYYnE3OgPl1fw+++/S968eaPdG1x/IV5hEYWrb5MmTTxiHDGyVvdkUxmzdevW8tZbb6lLMCyRcDGGaIb1Em1wsTVABAKcF6yrAOKvQIECOh8snLCEwooKUQnq1aun7r4NGzb0zINzQX+IVZxnxowZVdTCnRj1YSEkIUCBfc8Q5CNHjlQrLV7LlCmTCmUYhbBnHEmSJJGJEyfK7t271WINl2aAOY0LNdaDazRcsAHWJPG+HA5NroQQQgghhBjLKNx2Ef8JIQXXVohLCDSIOVjuYCU0iZQgdCFAn376aU9CJmQahqUPogout4jphOiDKyyEFSyYKVOmlJIlS6qlEbGaENVmPCyjcI9FHytwL8ZcGTJkUNdbJyDeFnGt2D/A+WB+CHGIO1gz7UAUQ3BCEEIkzpw5UwUrzh0xsxDyiDtt2bKlCuOBAwfqORvgSowYV1hL4doMQYw+iGXFc4jRb7/91ut+IVphQUWsLUBSLLhG44YBxhqrNPaGA3GvadKk0bbatWvrucEVGzG62Cv2DvA33isS96DFlRBCCCGEEB+AqIMF0w7iP+306NFDDytIWoTDypdfful1rREjItdejyrGFXGdsJp6wyQ0Auhj3SusnK+99prnbyRXwmHFHutrD3mDBdrw6aefep6bxFSZM2eOtA8riEvFYcW6xzFjxnjG28HerfsHENJ2EPNrjfvFzQMS9/ELM/4BMbDzYngmsdiiTKbwOx7ewJc6rsV9Pqw9xcVzJYQQQggh8RNk4DWJh9yALMP58uXzCMPYBFmUYUnG3BD7hPgCLa5E6Tr3v477TmpbzlX/fzKmz9Lw1OhOGNWohPRbts/VGp80LC7LjoYH/TulYb5M8n/3/nDcP23SgnJ3XBNXayTr8b0E3w1P4uCUdMnyy6azwY77V3o2nYTt+MjVGn5lP5b//nXd1ZhymZ+SWbvPOO7fvlQ2OXEjctmB6MiVJrms+POSqzH182aUH444f+9fzZ/Jp8/wtB2nXI15s2wO19/HQQEHXK0xpG7Rh/4d9vU732nmNldjpr5RwdUY9O+1eLerNcY2LeXTvsaud/4d7lUlvyw6eMHVGi2KZJGwv2a4GuOXuYOrMeh//d5BV2s8lbSIhJ2NbOGIdp1nO0nYifHO++fqLpfvuPtuZUiew9V33nzv3bwveE/c/N6Z37zeS/a4GjO6cUlXvy34XfHlM+zLd8XNueA8BqzY72qN4fWLPZLfifiMN2uvE1CH9mEBF2lTDocQX2GMKyGEEEIIIYSQOE14SjBCCCGEEEKIK2BFRKwl6p6iFiiy+CKpEmqCIkEREgAZkJQIlkeUnTHlclDuBcmdMPadd97xWEyRnRfzIqEROH78uCYqMnGhpkRMbIP9WJMhIfmSr5jz8RVzDXCgfq0TcO1QlzW2wHVv2rSpo75IyIVasSROWFwf4i4IIYQQQgiJR1y5ckUTEa1atUoz66JG6dGjRzW7LWq8zpgxQ8vLbNmyRUUY6qhu2rRJy8NMnjxZ68V+9NFH8sEHH3hqlBqQsKlr164R2iCOFy9e/FDPyQjX5s2b/+O5okoy5RRkHPaW+CquAuGK8kAm+RSJfWhxJYQQQggh5H/cuXNHLaLWA212AgICpFGjRipajdAqU6aMWmFr1qypbciii8REqHEK4Wky66LN1FudMmWKWhVNPVSANlhsUUrGgDFoQ4kck1sVFt1bt25F2BfqkULwwfqH/nh97ty5ugb2h+cmOzD6opwM9oZ+KO+zfv167XvgwAEtjwMB/fzzz8uoUaN0HGq7oowMys4YcY1aqhUqVNC6tpjDaq1FsijUb0WJG1wv7B3He++9p/0xF+a0g9qx2BeyBOMmgR3sEXNgH9bMzOvWrdMSO+XLl9dyOQA1dFGWCGVxdu7cqbVa0cdYdFH7FdcD1m+8PziuXw/P6YE5WrRoISVKlJC1a9dqG8oemesJazBq3OIGBmr24kYE5mvTpo1a0q0WdvLPYIzrEwbu3uHL4hRmNCaEEEII+RvURf34448jtMEyai8Dc/bsWbWs2rl69aqkTZvWI2Yhury1gd9++03Gjh0rRYoUUQEGwQRx9/rrr0tISIhUr15dxRvEMWqipkqVSq24S5YskSZNmngthzNhwgStxZoxY0adGzVe0RciFeIU7sp4DmAJhpDt06ePCjBYkGE1NpZdWGCRDTh79uxSqlQp7Yf6qchajL127NhRNmzYoP3hplu0aFEVu3aQSRhlaSAAUaP25MmTWs8WIhPXAHPaXXwh1FGHFqVqcP0nTpwYaV6IT7SjTiwEqbm+sHZDQH/33XdqPcZNAcyHdXH9sBdcyxUrVqiIxg0FkCdPHq1/i9e//vprLZmDGrsQ80FBQTJgwAAVoyg3hOuCmwPNmjXT13E9TDZnnAv6wWV80aJF8tVXX+lr5J9B4fqEAdFKMUoIIYQQ4rsRoGfPnhHakidPHqkfRCvEjB1/f3+PhQ3uw+nTp9c2CE9rG8iRI4daBkGhQoXkzJkzWpIGPPXUU2rVO3jwoIogsweIqa1bt6oY9QYEISyLO3bsUCsoWL16tcbYQqSZfQDjoox9QFx7mytXrlz6PEWKFPqI8WbPeMQ1+PDDD7XUDYQxRF3FihUjzGNfB9ZcZDGG6MWe0A5r5pAhQyRbtmwyf/58Fa0AMabTpk1TsW9qr0KQgrJly0bYh30tXAPEqUJ0J0qUSHLnzq1iHNcYYhpWUZwf1rXPhzUBhGiSJEkiXCOIfewRcxqrrhWcH6zsEN2w7sLyTf45dBUmhBBCCCHkf0AgwjpqPbwJ17p166qLrBEuEKuw+kEQBQYGegQjLJwQQhBp1jYAQQUhiIROsHTCsmpEL9pgjcybN6/HbRVs3LhRYymj4o8//pDff/9d+6xcuVLbhg0bpq7N+BuWRoOxNAIIyKRJk+q63l43YN5t28LLC0GcwWoLUQerItyJ4cpsx75O4cKF1RIKl2ZYK2fOnKniHH9DEN69e9fjnm3OF2Ifr+NAoirjag2QFMtcE/taEKu4HrAEQ8TiJgLmhpvxvHnzNNGV1XU7pvkArLywFsOaatqs1w7n161bN90r5h46dGiU7xdxDpMzEUIIIYQQ4hIIKbijIi4S4iVx4sQa+wg3XbimwsoG6x9iK43QhWCFFRPiDIwYMUJdV2GpxCNEJdyUITAxJ+aG8MLfAwcO1NfhzmqEEGJc4doMd2BgYlLh6ookQXBfRXwqLJXYD2IysX5UQDhjL7ByYl5vwF24Xbt2undYI+Hi3LdvX01CBcEJQRgTcPGFhRUxrhCGyJ4Mt2MDLJuIvU2dOrXeNIDrrzdwXWAtxQ0AWEvhhmwna9as0rBhQ72hAAspROeJEyd0PbxnWAPXBfs5deqUxidjT7DqeoutBbBo44BlOU2aNNpWu3ZtfT8Qs9urVy95++23VZAD/I33nzwi4UoIIYQQQgj5G4ghb5lvEe9pp0ePHnpYgXswLHdWEM+JwwpEEQ479hhXCLM1a9Z4/kYWY4DYTBxWrDG71gzGSDJkgOXR/ty49VpBjKod0996LeBOHNXerWTJkkXdfGMCIt8IR5MIyoAbCDgA4kvtMaaw5NpBvKoZA2BtN/G+WMe817gxYAc3B4wrM4CbMIld/MKMfTsGNpy5FqsLV87mH+Vr+FLHtTjNh7Wn2J43Ll47QgghhBBCYhPE/6L0kFW4/hMg5JEJ2SpcSdyCFleiLDvqvJB1w3yZZFDAAVfzD6lbVPot2+dqzCcNi8v4TX867t+9Ul4ZufYPV2v0rVbQpzGbzgY77l/p2XRye3hDV2ukGLBM7oWGx484JWmiChIUHDElfnQUSJdSwo65u8nhl6eHXLwdOQlBdGRK8YycCXGeBj5b6rTy3WF3BbybFcosM3ZFTqUfHR1KZ5evtp903P/t8jllwIr9rtYYXr+Y9Pj2d1djxjV/TtpNCr9D7oTZXStJp5nuPitT36ggXef+fRfdCZPalnO1DtboOHWLqzWmd3pBgu/+nTTECemS5Zc+SyO7hkXFqEYlpPeSPa7WGN24pE+/E+M2HnXcv8e/87nqb8a4+c57vvdnwktVOMEvW2eR+39bbxyRpKZI8CJ3Y9K1cL2vG/fdfR/TJCkmp0JCXI3JkTr1I3kfJ/56zNWY917M4+rfVPx7+u7s7a7WmNKuvLQdH9kiFR1zu//b1fce33lffidajwuPFXXK/B6VpdXY9Y77L+xVxdX85PEQ2zVe7VmjSdyDMa6EEEIIIYQQQuI0zCpMCCGEEEKID/z666/qsopaq8iKi7hOZJZF/U4kQ0KyHgPK0SA5U4MGDTyZg5HUCGV1rPGXSAqE2Fe4rRpQOgbr4MiZM6fO5YTz58974mUx9saNG/IoLaKxXbvUek1iWhvZlcmTRSI3dVxj8yCEEEIIISS+goyznTt3loULF2pJF4hLJEdC3CXEKJL/hISEaLbdS5cuyfLlyzVZUosWLWTy5Mk6B4StyTBsgAC2Z8d99dVXPaVgUIO0UaNGMe4PaWyQ5AgJjBIaFK5PJrS4EkIIIYQQ8j9Q4xMWUethaopaQV1UCEiUkAHp0qXTsiqwwqKkCkA5GtTxRL1TWGVRZsW0mVIt9lqpGTJkkGTJkkVpQcVecuXK5RG+KF9jBZl1u3TponuABRilbQz9+vXT8jXdu3fXv3FusABjby1bttRyNlu3btUSOihVY+I+kWkYFmRkUYZQt4M1UV4GpWAgzE0903379qnoRrkaPAfffPONzo9SMqhpC9544w2dH1Zh1FpFJmJcW5TEQfuZM2e0H24EoBTPc8895xH8c+fO1XG49niO64HxONfXX39dBTxK9OB8sL/Tp93lxCDxMsaVVtL4Cr64t2/f9voaMxATQgghhPwN6pfarZRwt7Un7zl79qxaVu2gBinKqBgxC8ustzZfWLJkiTRp0iTGkjIQcbDqQgTa66eijilE6s6dO7WsDcRhp06dtDYsRGVQUJCeL9pRFxbCD6+hbA/qnkL4Nm/eXJ9bgRidPn26uj8vW7ZM69zeu3dPRS/qraIWK+rc4vr+9ttvKpJhXcZx+PBhFfMQ8VgToGYt6uFi/KhRo2TChAkq3LF/8PLLL2v9V1yPtm3bqmCFKzaeQ0ibDMGwgKN2LfaPdVG6Z9KkST5df/J4YVbhBABEKwUqIYQQQoizG/49e/aM0JY8efJI/SBaIfLs+Pv7e2JYg4ODVcCh7ciRIxHafAE1RWfOnBljv/Lly3ttL1u2rOd17B17euuttzxtEI+w1g4bNkwtmhCGEIBwuzVW5GvXrsnFixfVmgnxaYSkfW4IWVhGTe1XiHeMQ4xuihQp9EiaNKmKVawJwQlr8/DhwyPNZ2J68+bN67kBYKy6sNridQhsc42tHDhwQN24N2zYoH2wFxI/YVZhQgghhBBCLCLVm1C1U7duXXU/RZwr3IUhViGc4E4bGBiolkmIKrjB5s+fXz777DMdhzZYBt1y4cKFCG7C0YFYW2/s2rVL3WXhQgz32lOnTsm2bdtUJMKduUCBAmoRhkUSohTtu3fvlsKFC8uaNWvUhRlWVAhO/G2fG/0xt0miZHWDhmjMlCmTnDhxQo0qmB8H+sCCC5E8YsQItSqb+QDmw/Wzz2eAyIYoxWsQtgD7M8IWe8f8H374of6N/ZP4CWNcCSGEEEIIcQmspl988YW0atVKY0QRkwlxBvfUkydPamwmrIovvPCCCjYIXQjWBQsWyLvvvqtzwFLYq1cvzSSMeUxiIYhLWDnxCJdkb27CUcW4RgdcdiGoM2bMqCIT1lbE6mL/SAgFF+Ivv/xS+0DYwuUWInjgwIHqmguhDoHpjR07dkj16tXl6NGj0rCh9/r1cC+GKzHmhwUXovP69et6nljv559/1ucAohbxwHBT/uCDD6I8p8aNG+u17tatm7oEA7gfjx07VmN54R59+fJl3Tva58yZ4/h6kXhqcX3AGFdCCCGEEEI8wLoKoWkHyYHs9OjRQw8rEFYmUZLBlL2xA8uuHW8xrta1c+fOre7FwNs+YV1FDKhdDFvL+IBXXnlFj+iAu2/x4sW9ngfazb5ee+01PawgK7MdiNuuXbtGaIP11f58wIABeljBzQJYYWOKBSbxC78w3BpyQMCxy7G6cN08GaJ8DV/quBaT+bD2FNvzepsvLl5PQgghhBDyZADLLGq2WoXrPwEiFzVn7cKVJGyYnIkow9Ycdtx3YM1CMiLQXW2s/jUKyqCAA67GDKlb1NUY9B+y6pCrNQbVKiwTfz3masx7L+aRkzecu+XkTJNS7n3Z0tUaSd/5Rq7d/dPVGP9keeXG/f2O+6dJUkxCN7grDJ6o8hi5cidihsKYSJ88t2w4c81x/8rZ/F19Hs1n8lF8vvotC0/l75RPGhaXPksj1uKLiVGNSrgag/6Pal9u1vF1jTl7wl3inPJ6yWdd/34NXnnQ1RqDaxeRkWvd/eb1rVbQ9edr/CZ33/nulfJK8N3IiUiiI12y/CL3VjkfkLSW/Hou2NUaLz6TTsK2h8eSOcWv/FC5Oy6iC2R0JOvxvZwJCU9+45RsqdNK4El3mVxr5EwvA1Y4/10dXr+Yq/7/ZIzbz9fD/i16lL8TD/s3D2sQd3izMP9TIUyIHZbDIYQQQgghhBASp2FyJkIIIYQQQnzg119/1ThOJDdC4h/EXSKbbYcOHTRhkDVWFImYkJypQYMGnnI5KC2DpEwY+84772gbEj6Z+NDMmTNrTVSAsVgHjyjx4gTEr9rrzz4MUGsVJWeAySj8qMD52eN0/wmIBYbbs1NLM5JIkUcDLa6EEEIIIYT8D5ScwRFTiZwrV65owiSINpTDQX1WZNSFiEKN1xkzZmjW3i1btmiZmeXLl8umTZs0q/DkyZO1XuxHH32kGXNLly7tmRdzmkRMiBlFNl+wbt06LUcDYYXSOtOmTZO4QGhoqGb/TYhAuDZt2lTfF/LwiVcWV3zJkR0NqcVR1Bh1p4h78EPpLbMdIYQQQkhC55NPPtFsu9YDbXZQRgYlcCBaAfqVKVNGrbAo9QIg6DZv3qw1UmEtRa1R02ZqlU6ZMkWtq0uXLo0wP8YUK1ZMUqVKpX8bcYTyMSYJEoQThLEVCGisgWPevHmedvSFFRiZkNeuXesRwxUrVtQDZWJu3rwplSpVkosXL8ovv/yiNWixx7ffftsjUpGxF484V2REbtu2rc6N2q8ASZVgRYblFSIdoNQO5oW12FzLqVOnSoUKFdTabKy1qOOK64SMwhhjB2tiL9jD6NGjPe2LFi2SOnXq6FhTHghlhrAm5j9+/LjeaMB1RlkcU64HsbQdO3bUEjwtWrTw1H7dt2+fvPrqq1KqVCl9Dnr27KnzY8+///67Xnc81q5dW28kXLp0ST8PWA8lg8xc5LFYXOWxgg8kPjD4kEO0Iq010nIfPnxY3SiIc1D0mVmGCSGEEEK83+DH/zmt2K2tAPVVYVm1c/XqVUmbNq1HzEIweWsDv/32m9YbLVKkiIo1iE0YaABquzZv3twz7/nz57WOK2rEwnobVRKjr7/+WmubQuChZipAHdNvvvlGS8RAnKKmLAQWzhUWYuwJYrBZs2YqCN98800dA3GO1/D/bVihIcoh3lDbFef03nvvSf78+SMkZzp9+rT2S506tf6fHYKwf//+uq/ChQvr/98hbL/99lsJDAzU6wIhDIGIdVAaB9cWVmfjJm29thCksGBDhLZr107b8ffcuXOlT58+WgsW78uZM2fUwr1x40YZMmSIikmIzk8//VTXM2CP06dP12uF9VCf9969e2pJR91bWM4hTFFzFjcRIORxjebPny/PPfecXr80adKoezFqyeK6jho1SsU4rLHkCbC44sMP/37rYXfLsIIPDNwtcOenaNGiKmDx4cGHiRBCCCGEkNgAIhViynp4E65GHNnx9/f3xLDC+gkh5K0N5MiRQ8qXL6/Cp1ChQhHmg2iCFdGQNWtWtdR+//33Kjij4siRI1K2bFl9jrkBXJj379+v1kaIVlhUAayCGTNmlKRJk6oAhWCEgIVIhoiGaAWIy4WIhVhr06aNtj399NM6xk6ePHn0/HDNcH6wRGI+iHNYnGE1xX5GjhypFluI76CgII3bNTHDqPMKyy3a8Hf16tV1bnOdIJxhDT12LLwyhHG1xnoQt7gG5tzxiPkhuCGmIWChKwzWa4V+AILUOh+AWIXFGuIU18kO9grXb+x3yZIles7kCYlxhZvAxx9/HKENbzYCrHGnyerGii8V3CVgWbW248uEuzcXLlyQh81ff/310NcghBBCCCHxAwhACEFYBuEuDGEKwQRXXFgSYUFdvXq1Gl0g8IxYQhtcZgHEF8ZA7EHMGbdjJHmCm3DKlCn1b1gAEydOrIIN//817sPewFqwCkKQYR4IyLx580rJkiXVOgjxiPkA5oOwxJwQbRDjcC/G3uEqjCRTaIPYgwEJYtK4KWOsN+CWC7GHPZ46dUqFcZYsWeTgwYNqcd25c6d06tRJ22bOnKliFRZKJLKCuDSxu9gjBDVieg1YH/vEOe7Zs0dDCAHOyRAWFqavG9draAhYZDEftAaAK7exZluvlUksZZ8P1mdYcmHB3bFjh1p9AfZnXIJxbnAvhrg1+ydPSB3X6Nww7HEEuKsxceJEdTPAXSADgtnhTvAo3F7jWzwori9cggFFNyGEEEJI7AKrIjIAw+0V4gbCEla5evXqqWiCgIEl0PzfFUIXghWWSlguTUwnBCHiMvFoBKndTfjcuXNq6cQaEFUmnhQuurBAWv9/DDdfjIUrLoQwRDHEY8uWLVUYYo4SJUrIhAkTdH3sC3N27dpVBSfcZiGuYUGEwIRbMqy9cK/FucUErJSwSkKown0W6w0fPlz3heuE9SA4YWmFyIXHJV6HsIbANK7ISEqF//tbwbVDuCDEI0QixK83IEBx7ohxTZIkiQpkCNgBAwbo3NmzZ9cDYK6FCxdKhgwZZOjQoSpO7WBdvN+wpiIe2ABLNK41XLgxN95DI47hkvyoMyw/6Ti3uP7tCh4reMvORh5OHGt8E92EEEIIIfEBWFetFkGDNebT4C0xJkQnEiTZgQXSSs6cOTU+1Y63GFe4Ja9ZsyZSO5Io4bACF1zE2Vox+4G7rImlNcmh4MJrgIXS2z68leqBZdkkpIruGiFGFUdUQHQiWasVa7kfiG+D3bAFAY94VztdunTxWJGBKUUE0G72ab0WBsT44jDARZg8PPzCcOvDAd8djl2rXbNCzhMqoT4S7kAtXrxYs3UZEJCN+lf2wO2HAX5oHoZlN7bnNfNZ58VzuF9bLbDmTh8hhBBCCCHRAetmvnz5ZMyYMY91H7BgWgXzPwWCG1Zhq3AlT4TF9fGlFcYdHview9feCFe4K+Bv650V4rsFdkTgH47n6l+joAxeedDV+oNrF5Ehqw65GjOoVmEZu/6I4/69quSXcRuPulqjx7/zyfhNf7oa071SXvnP6WuO+7+U3V/+av63C48TMn+7Re48cPfDnDxxOdl58Ybj/mUypZGws1NdreH3bCc5+n/hN0Ccki9tCtl0Nthx/0rPppM5eyInPYiO10s+K8PWHHY1ZmDNQjIowFkBdzCkblHptyw8Jb5TPmlY/KGPQX835/GozsXXc/flO+zmvcf77stv0eh14Qk7nNK7agGZuu2E4/6dKuSSRQfd5WtoUSSLnAoJcTUmR+rUEnYxspUjKvwytZfr99z93j+VtIiEHXN3Q9YvTw8JXfKG4/6JGs+UK3eOu1ojffLcrn67ze+3m88LPivdF+5ytcb4VqWl1+LdrsaMbVrK1Ri3/c0YX87FzRi3/R/VGPQnETHlah43sSlao7L6krjLY4txdQviYWFhxZ0WpLKGf3tISIgGvBNCCCGEEEIIeXJJ5CarcGwebkENKLgnDBo0SH3uUfAX9ZWiCspOKCAJk4mZwMFETIQQQgghjwZTvgUJhVC/ExZBZJlFNl4kZ0KmXMP48eM1ORMS+pjSOCZTbqZMmTTjrxWUo4EbK0Dypvr16+s6iEuNrqIGEkM9iv8PwlqJcL6HCWrR4pz37t0rjxq4EaO2bFTgvUF8MzQJknRFBWJw7e/tP+E///mP53MRF96jOClcH4SGxerhC3ALPnHihGYfQyA5CgYndIwLsDlQMogQQgghhPgG/p8JYWk90GbnypUrWgoHGWlR5QLutEgeBJGCEjJIBATvwC1btmjJGST3QcZaGGOsCYaQ3dfUEjXYExmhpiviMLEOBBUy/7oVrgizi02iEkWxuQ5K1eCckQU5OmL73NwAgxo+B3GRWQlVuJInB1Mnl9mGCSGEEEIigrKMqGtqPeylGkFAQIDmXjG1V9GvTJkyaoVFnVBjNYUIRSkWWA5Rdsa0AYhiWBOtJVaMmLXmcUFdUohggJI1KG8DYNGFNdZw7Ngx9UhEKB3KRkK4oAwOrLVoR+gd9oGwO1gKASzGaEftVrMmEp+iD+rUerMmQoxjfO3atbU+LayKENR16tTR+qrIPox1UI7m5MmTOgbXBvPD8GSyJk+dOlXXgbXaHkeL/R86dEj3B/FVo0YNnRNlcozFumjRonqu2D/WR/kevI73BflncSDrL84D40+fPq03HDAn2ho2bKj1Vk1dXYCatX/84T33y+7du6V8+fJaFgjnabeA4hxhJUZ5IpRGMixatEivDfZv3i/UgsX1wbmjLJB9XwDn1LFjR917ixYtPDVjYQlGwixkazZWYft7a3+PcPME1wXr4RzNXPGJeJGcicQu3n58CSGEEEJIeBgWRIAVbyUcz549q5ZVOxCWadOm9YhZCBJvbcZ9GGLu559/9oxH2RsIkjRp0njaUN8UZWaKFSumYmzbtm3ajpwv9pIvxsXYlHJJmjSprFixQl+HMEKlDlgyIaxMlQkIGogbCK7g4GCt5IGxEIberJnoB0sjrMvYJ4Qr6reaZEfTpk3TdSBGv/zyS63TikogvXv31vqpOD+UvUGt2cDAQL029nVQB3Xt2rWeckOwWGNOeBhCCKJmKoQobgKgzipEHsoTQQxD5OGGAEQzXkOJH3hrjhw5UgUfxB3mx5qwksPijWuK8z1//rwULFjQ62dj4MCBMm/ePH0/IDq9vfcQpHgd1xr5ecz7N3fuXD1nvNf43Jw5c0Yt8LDMDxkyRMWkdV8GCH1Y2Pv27as3FFBPFmIbNyJgiZ8xY4a+d8OGDYv03lrfI3wmUF8XwhU3DvDeNG3aVOITtLgSQgghhBBiEakQUtbDm3A14sNbHVVjEYQIhNDw1oZHWPCs1j6rmLUye/ZsFUr79+9XkTN06FDH5wMLoQGCBrG3EDAQ3obSpcMzKWfLlk0F5ocffqiiGHVfjUh2ug4sebCWwoI7YsQIzzoQkLly5ZLEiROr9x+AkOzevbuKzqCgIFmwYIEKPog/K4gDhlCFRRFCzcwJSzTmtZ8HRDREJMQ+BBrmxJ5wbpgjderUKhQh+AAEJgQp+kLYRgVELWrvGrFrBwLRvA5xDgu4t30dOXLEc73wiHP3ti9g1in/v34AgtQ6X3TvrQHX4qOPPtJrgXqzOJcn1+LqQ0IlQgghhBBCnkTq1q2rbp2Ib4S7MIQpBAmsfrAiQritXr1aXVkhsIwYQRvEKtxgYTGEhRTjYBVFLCeeN2/eXK2yFy9eVEEDK6txD8YjRG9UwMJqdQOFiAKXL19Wax+sfDt27IggDuHCbMBaEERfffWVCqA2bdqo5dPpOnBPhUCE5fj777/3WHutaxhwvjNnzlT3algBIUrhZmwH1wzWZFgRx44dK9evX4+wZlTnUbhwYb2WEOIAlkocEHAALt14HeIQ1mAIQ1hGowJJYdEH7+fOnTulSZMmkQS2eR2uxLlz5/a6L7yOWGQAN3JYZL3tC8CCiv3997//1eoq3uaL6r21vke4FhDlELfmWsQ34k05HEIIIYQQQuIKsJoi/rNVq1YqHmBJhNUL8Y8QJRAIsLTBrdYIXQhWWAghwOAyvHXrVn0NrrYQJbBIwgoL4CILN0/Ep0Kowv0VLrwQIiY5E2JcEQKWMmVKz74Q04h2xEXCgmrAutgzLG72mFo7H3/8scZIIrYUMaLeQHZkiCu7eINAQjJVxJrieXRA9CO+E8mv4E4cFdgvrLcQcRCPOXPmFCfg2kF04wYDxB6smRCJAwYMUNELt2Uc5rpBbJsbBN6ApRvCGslQrZZeA9pgqYZ4hEiMqvoJ3mvc7IAVPUmSJCreIWC97QtzIQFYhgwZdH2IU2/rentvre8R5obV2ohjuCQbIRxfYIwrIYQQQgghPgDrqonBtGJiPa1ElxgTwtUORAgOAJGLmEY79hhX0LhxYz3sQBAhTtSOdf8QxsaFNyYgaL2JWri7Im7TDiyG9uferpO3MRDgEHDRzWmdCyU0o7tG3vaH62NiUqPaG25EQGDaMe8T5rBmjLa/t1YXcMTqWoFF2du+unTpovHK3j4XJo4ZeHtv7e8RXITjM35huEXkgBm7Tsfqwh1Kh99FiC/gh8b+AYsL89rHm7+t7eZH8mHsnxBCCCGEPNnA3dnEawLEviLb7ZMC4obhrgwLNyygvgILplVM/1MQ+2sSbRFaXBMECIA3qcijYsCK/Y7nG16/mHSd6+5LOaltOenxbXjadaeMa/6cDFtz2HH/gTULyaCAA67WGFK3qPRaHO6S45SxTUvJsqMXHfdvmC+ThO0d5moNvxIDJezyXHdjMrQVefB3VsIYSfyyhB1zdzPDL08PkZvhMRmOSdVILt2OnLwiKjKmyCZTt51wtUSnCrmkz1J3xclHNSrh6jOJz2PvJeGp750yunFJGbLqkKsxg2oVln7Loi54bueThsVd9TdjRq8LT/DglN5VC7j6fuG75cu+3p0d+U52dExpV97Vdxjf30d1vdy893jf3fwOm9/i4LtHXI1Jlyy/hP02wHF/v+eHi4T+4moNSVTdp9+WsCvznfdP39qnfX0fFLm2ZXQ0KZDZ9e+EL58vX/7tcvv5GrnWe3mPqOhbraBP5+J2XyMC3e2rf42CPv277fZ3gkQErqxPMoMGDYqVeWJTtDqxSCc0mFU4AYDYB/jiE0IIIYSQ2ANWOrhtIoESyoxAuCAGtUOHDhrjilhTa7ZgxLgi7tBkGEaJE2QnNnVAjWspkhZZs+siwRHKoiAmEll44wP2GrOEPDLhCotrbB6EEEIIIYTEV5D1F8mFkDhn/fr1WkoFMY5wN4UYRbxiSEiIJjm6dOmSxiAisQ6SLJk4SIg7U0vVbnRA7Cky6AKUVkG9Uoz/66+/Yt2y5wRv9VyjA7Gl1qRRhPxTaHElhBBCCCHkfyDDLSyi1gNtdgICAqRRo0aaHdYkUCpTpoxaYVHOBKDUDQQnEvrAKovMtqYNZM2a1WuZGJRvQX9ThgZZdE3sZbJkyTxlYN55551IY5HZGNZa7AUlUsx8SCSF7LrIZAxRjD0i6y7qg+7dGx5u07NnT123QoUKWtYGmBqor7zyily4cEHngDW5adOmnlIr7777rpb/QUkZkzgIjygPA3dXZLU1a507d05fRzvmwb68ldshxA7ruCYg+vXrJ7dv347QxoRNhBBCCCERrZ0oB2MFJUTsmX9R4xSWVTtXr16VtGnTesQsLLPe2qKiW7duuhZEIkraIJsuxCqAAIbFFaIUfPnll16z0EJAol+zZs20LM2aNWtULEP8wnKKsi83b97U+qioJ9unTx+1CA8bNkxSpUqlZWcggI01GKIV5VNQHgdiGPPAZRmCE6VYTN1WrOMt6y7OGTVaUT7ou+++07I033zzjWcfKBUEV2tCooN1XBMQEK0UqoQQQggh0d/oh+XRSvLkySP1g2gNCoqcuM3f398Tw4r6q6ivibYjR45EaIsK8xpqgBYpUkROnz4tefPm1Ue4FsMlOTrmzp2rghNWWWPdhBBH3C1cd40oR2kXWHuxhukHsRoYGKjPrdl1YSkFly9fVvdoCHEIdwhotJUtW1ZfN492sBbIkSOHCvGjR4/K/v371XoLLl50nvSSJFwcuwo/CA2L1YMQQgghhJC4BkQqrKPWw5twhZVw2bJlHtEHsbpz5051fTXiDxZNJGSC8IN10doWFUb0whIJayhcka9fvy4tW7ZUC2tMCTcnTpwo69atk0WLFompegn33zlz5ujjV199pW1wBcbrhw8f1jUgQGFNRWwu4lOtFTONa/KCBQukXr16GtMLl2f0yZ8/v1pogXm0Y3WHxhgI8ZIlS+o+4bZs3JIJiQ6WwyGEEEIIIcQlsIzC9bVVq1YqxhInTqwWSwi7pUuXavwmLI0vvPCCR+hCsMK11rjgItMwBCWSN505c0YTPcHNFzGniB/t37+/WkmHDh2qdVS7du2q42A1hQhFjKvdXRiZh3FUrFhR0qRJo22IxUWc7v3793XPEKlw30XcKVySp0+frvvCOSE2FWO9Ub16da3hiizHJvESapdC3CPGFeebNGnSGK9dxowZVYjjHHDdkEV5woQJ//AdIU86dBUmhBBCCCHEB2BdhcXQSf3NHj166GEFcaL28jbe4laRXAmHHW99p06dGqkNVl4r2HPhwoVlzJgxEdoR52rHen7PPfecJ5GTFQhwCFbEuCIO1jquffv2nn4Q9TgABDAOQpxCiyshhBBCCCHEZ2D5RdwqEj/Nnj37cW+HPKH4hVkd2KNh/KY/Y3Xh7pXySnwCd8geRmKjfzqvfbz521s7YHImQgghhBBCSHyD5XCIMmv3Gcd925fKJoNXHnQ1/+DaRWTAiv2uxgyvX8zVOljDl32NCPzD1Zj+NQrKhjPXHPevnM1fwg5/6moNv0IfiNxf42qMJKkptx94T4rgjRSJS0voqnddLZGo1hSR0F/c7StRdbl855Tj7hmS55A+SyO7IUXHqEYlfBrTe8kex/1HNy7pqv+jGvOk7Wvl8cuuxtTOnUGGrDrkuP+gWoVlUMABV2sMqVvU1RpmHbf7cnuDGDeA3Xy3zPdL7vzkfEDyOj79FoX+J2JG1phI9NJnErY9shtkVPiVHyqXbjv/dwtkTJFNvg/6y9WYJgUyS6/Fux33H9u01BP1fXRz7ub8H8X1ehT7IoTE46zCJH6TIkUKredFCCGEEEJih19//VWTGSHJEOqQ/ve//9WkSig9g+RMKF9jjQNFcqYGDRp4Mgdv2rRJ42SRTMkeO4qsve+//74+R3+MQ/kYJG96XBw/flzjWKPDZC0m5LEJV8S4xuZBHn0x7ZjSpxNCCCGEEGdcuXJFa5oiEzDKw6C+KsrG/Pjjj1rjFWVlQkJCZMuWLZo1GImPIFRbtGghkydP1jkGDBggAQEBWmamT58+nrk3b94cSQw2bNhQy8dgzm3btj3y80X8KoUreZzQ4koIIYQQQsj/QNkYWDitB9rsQHCizAxqoAKUlylTpoxaYWvWrOmxmkKEbt++Xa2yqGdq2m7duqWlYFCGJmfOnCqEDSgNY0rfACQ+QkZfgDVMTVgkRbKDkjywAqMf6rICZCSGZRcW261bt2rGX+wR5XBQY9ZYe3v27Kn7rFChgqe2Kub64IMP5JVXXtFSOqgPizbs97XXXtP+sBifPHlSxTvqwuJ1iPE///xTx+Fve0ZlQtxCi2sCpF+/fl5TshNCCCGEJHTgpQYRaj3QZufs2bNqWbVz9epVrWsKMBYCL6Y2kCRJEi0lA1FaqlQpTw1WULRoUVm7dq0+DwwM1LFRlcPp0qWLCtNVq1bJsGHDtA1WUswLiy1EKbh586ZagVFHFpZfgP6wHmNeCGADxCdEMCzMsBhjftR8nTZtmvbv1auXjnn11VelUKFC+jpEbd++fWXKlCn69+3bt9WVmhBfYR3XBAh+OJhdmBBCCCHE+w1+WB6tJE+ePFI/iNagoKBI7f7+/p4Y1uDgYBV4aDty5EikNtMP3L9/X5IlS6axsDNnzpSdO3d6XnvzzTdVkNaoUUNy584tWbNmjXL/c+fOlfnz56vb8rlz57Tt448/1rjblClT6nNQunRptQAXKVLE0w9iFcLYCGkDrLJ2EMsLS+yePXvUely8ePFIfQ4dOiQdO3bU59evX1cBXK5cuSj3TkisWFwfhIXF6kEIIYQQQkhcAyIVllDr4U241q1bV5YtW+YRfRChEJtwyTXib/Xq1ZqQCcLPuPeatlSpUqlYvXbtmpw6dUrFLIDAbd68uYrC77//XlasWKGCc8aMGZ5569WrF+X+J06cqJZVuPSaqpdw54VlFY8mBhWuwHgdrr1wd758+bJaVRGb+/nnn3vGAohgkDRpUhWsZjz2jvOCZdX0hxg2wPqKuq6wuMLaGt2+CYkJWlwJIYQQQghxCYQmYj5btWqlog3xqrBYQpwtXbpUswrDqvnCCy94hC4EK2JaYRE1rrl16tRRsQeXWrB7d3jpHog9JHpCHCpEIjIUQ0C2bdtW8uTJ44lxtbsLI94UR8WKFT3uxojFRZwuhDL2DJEKl2XMfeHCBZk+fbruC+eEeFSM9UaJEiXUIt2sWTMVtydOnJCXX35ZChcu7OmDOFokknrjjTdk1KhR0qlTJ/X2w/WB+EY8LyEPt45rqE/zE0IIIYQQ8kQC6yoEpp1Zs2ZFavOWX6Ry5cqazMkbEJA4ABIzeVvHW4zr1KlTI7XBymsFc0FsjhkzJkI7Yl7tWNeF9dlYjgGss3Y+/TRi7fqVK1dG6kOIL/iFWf0AomFE4B8Sm/SvUVDiE/iheRhxof90Xvt487e3eXGHDHe8UM/V3OkjhBBCCCEJC2PNtQtXQp4QiyvjUuM7JiOet2zCgwIOOJ5nSN2iMnZ9eIIBp/Sqkl/Gb/rT1ZjulfLKrN1nHPdvXyqbfLX9pKs13i6fU+bsOetqzOsln5WAY5cd96+bJ4OE7R/hag2/Yv0l7OIsd2MytZdrd51fY/9keSV0+Vuu1kjU4Gu5/WCXqzEpEpeWX88FO+7/4jPpZMiqQ67WGFSrsPRaHO5a5ZSxTUtJj2/DU/07YVzz51z1f1RjnrR9zdh12tWYDqWzy8i1zm+s9q1W0KfP17x94TFsTmlT/BlXv0f4LVp44LyrNVoVzSonb9xyNSZnmpQiwYucD0jXQsLOfOFqDb9snUXu/ORqjCSvI6Fr/i79EROJak5y9XtnfvM2nLnmakzlbP7Sbf4Ox/0ntC7rqv+jGsN9ud/Xk47VmktIfIHC9QkjRYoUKkxhVSWEEEIIIYSQBJVVmMQfqypchDNnzvy4t0IIIYQQ8kSD+FRYLpGtt1q1apo5F1l3UXoGyZmQUMmAMjdIztSgQQNPGZxNmzZpnCySKe3du1fbBg8erEmQMC/qo4I//vhD41xhoLhx44brfSLmdtKkSVG+jmRS0Rk9jh8/rrVgDd5K2owcOVKOHTvmem+ExLpwDQ0Li9WDEEIIIYSQ+MqVK1ekc+fOsnDhQlm/fr388MMPmvUXsaOo8YrERSEhIbJlyxa5dOmSJj6CUG3RooVMnjxZ5xgwYIAEBATIggULpE+fPhEMEYhDHTt2rP6dPXt2XSOqbL//FLfC1RsoiWOyHRPyMKDFlRBCCCGEkP+BsjGwiFoPtNmB4ESZGdRABSgvU6ZMGbXC1qxZU9tq1aolmzdvlu3bt6tVFmVvTNutW7e0RAzK0KBEDISw4cMPP9T+a9eu1b9R8xXz20E5HDsQmCjDg5I1yFoM0WnFai3Fc1hJV61apeVrUDsWll+sjTI+XbuGx56jhA7qwsIKjH1CkLdr106twCbhZ/v27WXfvn1qcW7Tpo3OgRJAV69e1T3A2gzRDmuyOS9YqFE+B9ZpJooisWdxDQ2L1YM8/jhYb0maCCGEEEISMrB2QiRaD5Pg0srZs2fVsmoHQg1lYwDGQujF1AaSJEkid+/elW7dusmuXbvk22+/le7du2tbVHgrhzNo0CD55ZdfZN68eXLq1KkYzxdWUojpmTNnaimb/Pnzq7UXlmKMDwoKUssyRCfaUev1/PnzMnHiRC2NM2HChAjzwfJsLMQtW7bUfgBWZ4hcnJdxW4aVdsmSJWqdRn/UlCXkHydnIk8O3n58CSGEEEJIePnAnj17RmhLnjx5pH4QrRB1dvz9/T0xrMHBwSr00HbkyJFIbaYfuH//viRLlkxfA1myZJEiRYrI6dOnJW/evI73D4unmaN48eLR9vVWFRMWWMTW3rx5U/78808V6HawHyO6sZ4VnGf58uX1OR6NizH2AnGeI0cOFe1gz5498uqrr+pztEEo47wJ+UcW1wehYbF6EEIIIYQQEteASIUosx7ehCvcYJctWybnzoWXy4II3blzpyZbCgwM1LbVq1eriywEHKyT1ja4/0KsXrt2TQWbEZtGzEI4Hjp0yOOK7BS4H0MEwlK7f//+SK/fvn1bxebJkyc9AjJp0qQeAQq3YAhXWEDhcgxxa30dwOU5KmCx3bZtmz6Hi3SBAgUijTGCuVSpUnoNYcnFtStb9skvRUR8hxZXQgghhBBCXAKhCZHXqlUrFWIQjKNHj5Z69eppsiPEbUL4IVbUCF0IVsS0mrjQYcOGSZ06dVTUTZkyRdt69+6tcaYQiv3795eUKVOqwETM6u7du6V+/foai1q7dm2NcbW7Cw8ZMkSqV6+uLsBZs2ZV0WmldevWuifEv8LqCzAXMiDXqFFD54eLcuHChSU0NFRfR1wqLNHYw9dffx3tdUHcL9x/MX+aNGnUZdlqWbZnIm7cuLGug5sDcDPG+RLiDdZxJYQQQgghxAdgXYW10Fv5GTve8otA3CGZU0xxqxC7xoobU18kO4L1EgmlYOmFeEXiJAMEKA4rEI84DN4stcZibJIq2Z9bzxlZku0if/HixfocYtZcM1hYEY9LiBP8wrw5t3uh37J9Ept80jB6n/u4Bn5oUB81rs0b1fiHtV9CCCGEEBJ3+e6777TcDqycyAqMmrKEJCyLK2uvPtH0WRpe9NoJoxqVkO4Ld7maf3yr0j6NcXPDBDdDei/Z42qN0Y1LSq/Fu12NGdu0lIzbeNRx/x7/zifyf9+5WkPSNpOg4FuuhhRIl1LO3rzmuP+zqfwldMkbrtZI1Him3Hnw911WJyRPXM7VGPSXsHWu1hC/qnL0/267GpIvbQpZdvSi4/4N82WSsevDE2s4pVeV/K6+W+b71WlmeGyQE6a+UcFVfzPm3dnbXY2Z0q78I9nXsDWHXY0ZWLOQ698vX96TQQEHXI0ZUreoqzFu+5sx8/aFx9Y5pU3xZ0Tu/OR8QPI6cv7WJVdrZE2ZUcJOhmcRdYpfzvck9Ne/a1jGRKIXR4ncj76mZCSS1BR58LO7MYlflq3nvbs4eqNi1rQ+vSdTt51wNaZThVzS49vfHfcf1/w5V/3NmK5z3f3eT2pbztVvC35XHvYaZh23+4rPwJ0XByFPGqzjSgghhBBCCCEkTsM6roQQQgghhPgA4lNfeuklqVKlilSrVk3jPZFUCe65SM6EhEeG8ePHa3KmBg0aeJIVbdq0SeNkK1WqpAmZAGqk1qxZU/sisRFAUib0wzpInhQSEhKr53Hjxg09D0LiMrS4EkIIIYQQ4pIrV65I586dZeHChVo6BhlxEyVKJD/++KPWeN24caMKzC1btsilS5dk+fLlKlRbtGihMahgwIABEhAQoMmM+vQJd5cfNWqUZg3GnOiH8jVFixZVkYw2JDTCWoQkNJhV2CEpUqSIlAkuNvjrr79ifU5CCCGEEOIbyMaLwwpKtdhruUJwovSLqbOaLl06KVOmjCxatEhL34BatWrJ5s2btVYrrKUoe4O2du3aya1bt7SEDjIG44AQBqiBOnbsWBXB5cqVk3379umjAeMKFSqkz2HR/eSTTyKUkEEGYfy/9ejRo5I6dWoVufj/ZsuWLbVubJYsWXSPWPu9996TPXv2SMmSJR/iFSUkdqBwdQh+FB4GD0MMW0G6c9ypiwpmHiaEEEIIifh/vo8//jhC20cffSSDBw+O0Hb27Fm1rNpBzdW0adN6xCwEaUxtIEmSJHL37l25d++eilZrX7Bq1Sr9f12yZMmkb9++2vb55597PQe4FU+dOlWtu3BBRk3Wn3/+WddAjda1a9eqWL58+bJacTG3cVUmJN4LVxI/gWilOCWEEEIIcQbEYc+ePSO02a2tAKI1KCgoUru/v78nhjU4OFhrmKLtyJEjkdpMPwBrKERp0qRJJTQ0VMWr6QtgqcXx6aefav1WI169Ubp0aX3MkSOHCmQIVLg14zkENyzDaIPbMUC9V0KenORMD8Ji9SCEEEIIISSuAZEKS6j18CZc4Q68bNkyOXcuvAQSROjOnTvV2hkYGKhtq1ev1iRLEIYbNmyI0JYqVSoVq3AjPnXqlEegou9//vMffW3Hjh1SrFixCK7LsMJibHTAJdkQFhamMbT16tVT6yrEL9ry588vu3aFlypEUilC4jq0uBJCCCGEEOISCM0vvvhCWrVqpUIQMaOjR49Wgbh06VLNKgzL5wsvvOARuhCscNGdP3++tg0bNkzq1KmjQnPKlCnahiRNr7/+ugwcOFA6deqk8asQyJ999pn2y5Ahg8yZMyfKGFdvVK9eXdq2bSsrVqzw9EXcLER55cqVaXElT5ZwDQsNfbg7IYQQQgghJB4B6yqso3ZmzZrlNa+JPbcJRCOyBVtBsifEo1pp2LChHna8xbha1x4zZoznubcYViOWCYkP+IXhFpEDus3fEasLT2gd7lOf0MEP2D+JQY1qvGn/p/MTQgghhBBCyOOGWYWJMmDFfsd9h9cvJn2Wuss8N6pRCem3bJ+rMZ80LC6DVx503H9w7SKuzsOcy7A1h12NGVizkHwf5LyMUZMCmeX+7Dau1kjSbp4cvHrT1ZgiT6eSnRdvOO5fJlMaebDgdVdrJH5tjly8HR7L45RMKZ6RS7fPOO6fMUU2n8591m7na4D2pbLJiMA/HPfvX6OgT58vXz73br5f+G758n182GN8XWNQwAFXY4bULer69+th/xaZ36Mhqw457j+oVmGfzn3r+b8TuzihYta0ErZ3mOP+fiUGyuU7p1ytkSF5Dgk7O9XVGL9nO0noqncd909Ua4pcv+fuPXkqaRE5E+LuemVLnVambjvhuH+nCrke+mfYl3+Hn7TfiUexL0JIPE7ORAghhBBCCCGExO2swqFhsXoQQgghhBASn0F86ksvvSRVqlSRatWqaXbeBw8eSIcOHTQ5E5InGcaPH6/JmRo0aOApg7Np0yaNk61UqZInBvX8+fNSs2ZN7Ttv3jzP+G+++UbXwHpbtmyJ1fO4ceOGzktIXIYWV0IIIYQQQv4HSs9AWFoPazkaw5UrV7Q26sKFC7XMzA8//KC1V3/88Uet8bpx40YJCQlRkXnp0iVZvny5CtUWLVrI5MmTdY4BAwZIQECAlqtBNmEwatQo+eCDD3RO9Lt9+7bWXkVm4V9++UWTQZlMxYQkJGhxTcDFte2Z7QghhBBCEjooL4NaqdYDbXYgOBs1aqRZgAH6lSlTRq2wsJgC1EzdvHmzbN++Xa2yKGdj2m7duqUldFAeJ2fOnCqEwbZt29SymiRJEi1Zs2/fPlm1apXWkn355Ze1rA0spAAWXcxjpX379lpGB32xP+RhvXDhglStWlWtwE2bNlWrMHjvvfd0X/h/oQGWV7Qj43H37t0f4pUmxB20uCZQcPeO2YYJIYQQQiICERccHBzhsAo7A6ygsKzauXr1qtZHNWIWgjSmNgChevfuXbl3755abq19ITxhtUWZHFhbJ02a5CmH462GK9yP0RdiFy7IEMf4G1bgbNmyydq1a9Wt+fLly2rZRY1ZK/Xr15cNGzboujt37vzH15SQR2txfRAWqwchhBBCCCFxDYg9CErrgTY7EK1nzkTOaO/v7++JYYXoTZ8+fYxt4P79+5IsWTJJmjSphIaGRuoLiyksttWrV5f9+6PPRF26dGl9zJEjhwpkCFRYWmFd/emnn1R0HzlyRMqWDS9PWb58+Qjjre1BQUGuryEhDwNaXAkhhBBCCHEJrJSIOz13LrxMHEQorJOwdgYGBmrb6tWrNckSBCAsmNa2VKlSqVi9du2anDp1SgUqQF/EseK1HTt2SLFixbT/77//rq/jMW/evNHuDQLXAFdhxNDWq1dPratwVUZb/vz5ZdeuXdoH1lcr1nb0IyQuwDquhBBCCCGEuARC84svvpBWrVqpEES86ujRo1UgLl26VONJYfk0iZQgdCFA4bY7f/58bRs2bJjUqVNHheaUKVO0DUmaXn/9dRk4cKDGqsIVuGTJkmo9RfwprL9mPGJcEX/rzV3YCqy0iI1dsWKFpy/iZ2FNRiyr3eK6cuVKGTJkiJQqVcpjfSUk3gjXMApXQgghhBBCPMC6CuuonVmzZkVqQ1JMe2JMiEYkc7KCZE+IR7UzYsSISG2IcY1u7TFjxniem3I7VoxYtvPxxx9LmjRpvL5GyOPCLwy3iBzQcWrs1oua3unhpPEePny4ZnmDGwXiBOB+EZfBD9g/SZIU1XjTHtPrhBBCCCGEGGDVRUkfClcSj12Fw4PE4zrIxtasWTN1y5g+ffrj3k68YciqQ477DqpVWAavPOhq/sG1izz0Mejv5jzMufgy5qvtJx33f7t8Trk1uJ6rNVIO/lEOX4uY3j4mCvmnlB+OXHTc/9X8meTBd+1drZG42Sw5f+uSqzFZU2aUv25dcNw/c8osrs7DnMvEX4+5GvPei3lk9DrnCSd6Vy0gw9YcdrXGwJqFHsnnPq5+H31ZY1DAAVdjhtQtKgNWRJ+kxMrw+sVc9X9UY9Dfl9+iRQedf7dAiyJZRP7vO+cD0jaTkzfc/RblTJNSws584WqMX7bO8mDB6477J35tjoSGbXS1RiK/f8v90K2uxiRJVFFGBP7huH//GgV9+p3w5b1/FJ/7fsv2uRrzScPirsa47f+oxqB/QsabBZmQeCVc4wtwbYjKRYMQQgghhBBCyJNcDic0LFaPO3fuaPY164E2QgghhBBC4gOIT4VrLcrMVKtWTbPwPnjwQDp06KDJmZA8yTB+/HhNztSgQQNPGZyuXbvqWCRHWrx4cYS5kZgJJWzA8ePHJVOmTLoWjosXo/ZMQhQg6s4iIRP63r59+6GdPyEJohwOMqChqLL1QBuJHVKkSKFxrH/99VeEdvyQeWsnhBBCCCHi2Lhy5coV6dy5syxcuFDLzPzwww+SKFEijQ9FjdeNGzdKSEiIbNmyRS5duiTLly+XTZs2SYsWLWTy5Mk6x2effaZj165dqxmGDRCqqLVqBQIXbrw4IGKj4vvvv5esWbPKL7/8on3xf0JCEpbF9UFYrB4QUCiqbD3Q5o2+fftqmvDojkOH3MWHPOngJgCSL2XOnDlCO+66oR2FqO2Z7QghhBBCEjpOjStIBtqoUSPNAgzQr0yZMmqFrVmzprahZurmzZtl+/btKjzxf1bTBpBIFNy8eVOKFi3qmfvTTz+VXr16RVgPY2DF7d+/v1pVASy6t25FjEOHQD558qRaW00IHQQs9lS/fn217poMw7Nnz9ayOO3atfOsP3jwYC2dgzI92LN9fkISXIwralDhcAK+uO3bR59EJqZCzCRysi1mFSaEEEIIiQgMKT179ozQ5u3/rLCIwrJq5+rVq1of1YhZWGa9tRlatmwp69atU7EK/vzzT33MlSuXpw/E8ZEjRyRVqlTy1ltvyZIlS6RJkyZey+FcuHBBSpQooWIV1t2tW7d6xPHq1avV2INasbAQ4/+Cv/32m1qGresVKFBA5s6dq/1QmgfuzYTEo6zCj6+OK9whonOJIIQQQggh5FEaVyBag4IiZ6f39/f3xLDCozB9+vTaBuFpbTN88803Kmyff/55tXSOHDkykheidU+NGzdWMQrh6g2shXhbgMf9+/dLvnz5pHTp0mrxLVKkiJw7d07jZHPkyOGZO3fu3J450BfgdeyNkAQd4/qwgGsEarjiEcHxeI7jxo0bj3trhBBCCCHkCaFu3bqybNkyFYEAYnXnzp3y4osvSmBgoLbBwomETHDP3bBhQ4Q2YGJnYUl96qmnNEYW8a2InYX7LmJip02bJtevX/esi9jZ/PnzR7kvzI3/+wI8Gq9EPIeL8eHDh9WCC6PQ6dOntZQkxCnWNUDgGoxbMiGPm3hhcXXDoEGD1F/ffscILhjw9Y9P4G5bTJngmGSJEEIIIeTRA6vpF198Ia1atVJxlzhxYhk9erTUq1dPli5dqvGo+H/oCy+84BG6EJVPP/20zJ8/X9vgynvt2jUVjwMGDNC2NWvW6COE5Pvvvy9vvvmmrFy5UgYOHKgCN0+ePDJ06FBPjCvib1OmTOnZV8eOHTXEbs6cOVKoUCGpWrWqug3DRRkxrnAlnj59uu4X4yG0YYXNmTPnY7iKhCTgOq6o3/qk1HA1iZSigwmWCCGEEEIeDxB9EIV2vP1fFP9ns/+/DQI3KuC6a0rk1K5dWw873mJcU6dOLd99912k9sKFC8uYMWMitL322mtq2UXMLZJGmeRMBpTrISSu4Bfm0P7fcnTkL+U/4Zve8cv6+bDAD1hU4jS615z2sb9u/kZmOXNHjxBCCCGEPLlAXKNMj124TpgwQRM9wRUZ5Xi8iWNC4gpPnMWV+MaIwD8c9+1fo6AMW3PY1fwDaxZ66GMexRpmzMRfjznu/96LeeRswwqu1nh22TbZej48sYNTKmZNK8uORl2Q3E7DfJkkdMP7rtZIVHmMT/vaduHv2JyYqJDlKVfnYc7lq+0nXY15u3xOmbz173iemOhSMbeM23jU1Ro9/p3P1XfLl+/Xo/zcP4p9jV0fnrzEKb2q5Jd+y/Y57v9Jw+Ku+psxA1bsdzVmeP1irsag/6CAA67WGFK3qCw6eMHVmBZFskjY2amO+/s920nO3fw7+6kTnkmVXsKCRrsa41egt9yf8Zrj/kk6LJArd5x/f0H65LklKNhdWY8C6VK6+t7jOz9+U3hGWKd0r5TX1W+R+T0assp5GcBBtQr79BnuszS8ZIpTRjUq4WqM2/5mTO8le1yNGd24pKsx6P+kgXA5byFz3bp104OQJ6uOa2hYrB7k8cIszYQQQggh/wzUbIUgRL1TZPD973//q8lBO3TooDGuiCE1jB8/XmNcUVrGZB3u27evZidGLKsBNVYxtnLlyrJo0SJtQ+kaIz4Ri4q5omLGjBk6vmLFipGyExOSMITrg7BYPcjjJXPmzI97C4QQQggh8RbEhSL778KFC2X9+vUqLpEVGC65EKPI/ov6qFu2bJFLly7J8uXLNUswEjJNnjxZ54CwNYmaDBCbM2fO1MSiSP6EnCevvvqquvviQGmbRo0aRbmvNm3a6NoomYO1kTmYkCeBJ64cDiGEEEIIIb6CEjWwiFoPU7bGSkBAgApIlJYByNpbpkwZtcIilwhAwqPNmzfL9u3b1SqLMjOmDWTNmjVC6RmArL8od4Osv9mzZ5d9+/4Obzh//rzuJVeuXB7he+tWRBf4ZMmS6eP9+/c1gzGyH0PwYk/IKozSPLDqAlTiKFeunCZoKlq0aCxfSUIem6twaKwe5PFD9xFCCCGEkIigvAxEqPVAm52zZ8+qZdUOaqKmTZtWn2MsLLPe2qICrsDbtm1Tay2sphhrQCKlJk2aRMgqbC2FYxg5cqQUKFBAPexQQgfcvHlTrb4ok4PSO3BpRsJOiGg8njp1yvW1IuRRQotrAiamGrGEEEIIIQnxxn5wcHCEw9vNfojWM2fORGr39/f3xLBiLCye3tqiArVgUZKmefPmWl8VVlkDyuM0bdo0xnNA7OyRI0fk3LlzKn4BasrCuos50X7x4kXJkSOHJE+eXPeD8juExGWYnIkQQgghhJD/ASEH66j1QJudunXryrJly1QEAgjTnTt3am3XwMBAbVu9erUmZIJ77oYNGyK0RUXevHnlp59+0lqsiJktVqyYx4XY6iYcFcatGa7GqOlqLK6///67oArm4cOH1b0ZiToR/3r37l216h4/7i67NSGPGpbDIYQQQgghxCWwUiJ5UqtWrVQQQijCWlqvXj1ZunSpZvaFlfOFF17wCF0IVsSdmoRMyA4M110kb4L1FomeZs2apbGnSZIkURdliFdvbsImxhV9rO7C+BsxrYhxrVq1qpQsWVL/hosyYlwhgKdPn677xXgIbVhh4aJMyBMhXGklJYQQQggh5G8g+iAK7UB82unRo4ceVrp3766Hlfbt2+thBxmM7SDG1Q7cjL1RuHBhGTNmTIS21157TRMzIeYWSaMIicv4heEWkQMaDF4TqwsvHxyebS2hgx8wBMS7fc1pH/vr5m/Eapw8eTJSCnZCCCGEEPJkAXGNMj124TphwgS15F6/fl2GDRsmtWvXfmx7JCQmaHFNoMCNxHrXb9iaw47HDqxZyFV/M2bIqkOuxgyqVdjVGLf9zZgRgX+4GtO/RkH54chFx/1fzZ9Jzr36vKs1nvnhNzl785qrMc+m8pfAk1FnKbRTI2d6Cds/wtUafsX6S1BwxLT7MVEgXUrZcznEcf+SGVLLooMXXK3RokgWGbfxqKsxPf6dz9V7j/f9UX3uB6886Lj/4NpFXPU3Y+Lqvh72NcZ5DFix39Uaw+sXk0EBB1yNGVK3qKsx6D9yrbvfor7VCsraU39nG3VCtRxPS9jFyJagqPDL1F4u33GXaTRD8hwSdiz6m66R1snTQ+7Pa+u4f5I2c+XW/d2u1kiZpJQcvHrT1ZgiT6d6JP8O+TKm37K/S6TExCcNi7vqb8b0WRpeMsUpoxqViLP7cjMG/Z80XnrpJT3sdOvWTQ9C4gPMKkwIIYQQQggh5MkQrmEPwmL1IIQQQgghJD7z66+/qiWzSpUqUq1aNfnvf/+r9VE7dOigyZmQ/MjKli1btCTNjRs3PG14jgy/cOW1gpjT999/X5+vWLFCnn/+ealUqVKkmFg72I91fjvlypXz8WwJebwwq/ATTooUKSK4BP/111+PdT+EEEIIIU8CSGiEhEmrVq3S8jKoz3r06FEVoKjxOmPGDHnrrbdUrJrMwogpLVu2bIR5vLVt3rw5wt+lSpXSNmQaRhZjCGQKUJLQYIxrAohltWLPZkcIIYQQQiLWQTW1UA2o42qv5RoQECCNGjVS0QpQbqZMmTKyaNEiLX1jrKYQnBCumzZt0tI0pu6rqf26d+9eqVixYiQx27VrV0/GYmupmmTJknlK5Lzzzjvy5Zdfej2PNWvWaNkblNv59ttvtfROgQIFPNZYZB9GTVfUcAWoG/vUU0/Ju+++K/v27VML7/bt271mTSbkccAY1wRujSWEEEIIIRFv+kOEWg+7IQCcPXtWLat2IATTpk2rzzEWllkA4QgxasVb24YNG9TCmiZNmkhzQ0jCew4CGUQlWuFajFqw8+bNUyvtZ599pgJ64sSJcvr0aU+/PHnyqMUYAvzrr79WS+61a9d0Dy+//LLDK0ZIHBOusLjG5kEeP95+hAkhhBBCEjIoGQi3X+uBNjsQrWfOnInU7u/vr5ZUgLHp06eX9evXqxiFRdOA13bv3i3/+te/YhSzAIITMbMQpDExcOBAGTFihCRNmlQuXrwo2bNnV4txxowZVawajIty+fLlJSgoSI4cOeJps7svExJ/kjOFhsbqQQghhBBCSFwDAg8WU+thdxMGcAdetmyZx/UXYnXnzp3y4osvSmBgoLatXr1ahSkE6i+//KKuw3v27JF27drJoUOHVIyiDZbRjz76SE6cOKHisXnz5vLBBx/I999/r9ZT1Flt2bKlWlgzZ84c4znANRhrwDqLxE9Y5+7du2r9PXbsmKffrl279BGW1vz58+th2swjIXEFJmcihBBCCCHEJbCkfvHFF5osKSwsTBInTiyjR4+WevXqydKlSzWrcOnSpTW+FYepl4qsv7CawhV469atnnhTJFvKlSuXilyA2FIkeqpfv74MHTpUBaexxH788ceayTiqGNdChQqpWzD2tnjxYrXUQlAXLlw4QrzsqVOnpGbNmprpGDGuRqhXrlxZ9w6LLSHxTriyhA0hhBBCCCF/AzHoLXnRrFmzohzjrT+Eqx0IXBzgww8/1MOON9Fq5i9RooRaeQGsrzjsNGvWTIW23VUZghXJnWClJSSu4BeGW0QOeLnnilhd+OfP6sfqfPEVZPkdN26c69fc9Pkn/QkhhBBCyJOHsfLahStq0KKsT2hoqFqG8+bN+9j2SIhvFlcmVHqiGbzyoPO+tYtIn6V7Xc0/qlEJn8YMCjjguP+QukVlwIr9rtYYXr+YT2Mmbz3uuH+XirklNDDcPcgpiWpMkMPXbrkaU8g/pQQFOx9TIF1Kudm3tqs1Uo1c6dO+jv7fbcf986VNIf/967qrNcplfkq+D3JXo7hJgcwyY9ffmRVjokPp7DJtxylXa7xZNocMW3PY1ZiBNQtJ7yV7HPcf3bik9Fu2z9UanzQs7tOYHt/+7rj/uObPuepvxowI/MPVmP41CsbZ6+Xmt8XX36KFB867GtOqaFa58+C/jvsnT1xOToWEuFojR+rUErrkDVdjEjWeKaFr/5/z/tU+lxv33V2vNEmKyfV7zv+tA08lLeL6997N74r5bZm37+/yKE5oU/wZV78t+F3x5fPVa3G4y6pTxjYt5WoM+rv5/prvcPeF7mIvx7cq7WoM+icEvFl5AerPEhIXYTkcQgghhBBCCCFPSFbhB2GxehBCCCGEEBKf+fXXXzUOFYmSqlWrptl5Hzx4oO62SM6EpEjW2FFkGG7QoIGnXM6mTZs0TrZSpUqyd2+4ZxqyC5v4ViRKMsmawMKFCzVLMCEJEVpcCSGEEEIIcQlKy3Tu3FnFJOq0/vDDD5IoUSLNBIwarxs3bpSQkBDZsmWLXLp0SZYvX65CtUWLFjJ58mSdY8CAARIQECALFiyQPn36eDIGI8HSTz/9pBmAUf8VQBAj82+OHDke63kTEg/quIbF6kEIIYQQQkhc486dO2oRtR5oswPB2ahRI3nmmWf073Tp0kmZMmXUCosSMwA1Wjdv3izbt29XqyzKzpi2W7duaQmdp59+WgUqhLB9ftSKNUAgIwswxLEBFl3MY6V9+/bSsWNHqVGjhopkCF7kYn3vvfekatWq2o66rgDlcVAyB0maIJ4JicvQ4poA6devn2YXxkEIIYQQQv7mk08+URFqPdBm5+zZs2pZtXP16lV18QUYC0EaUxtIkiRJhPIzsK42b95cn0N8fvvttypErXz++eeSMmXKSHt4/vnnJTAwUPLkySPLli1TEQyBvG7dOhk+fLiMHDlS+0HAwvoLIf3pp5/qOoTE+6zC8iD0oW6EPDpu377NkjiEEEIIIVHc4O/Zs2eEtuTJk0fqB9EaFBQUqd3f398TwxocHCzp06fXtiNHjkRqM/3A/fv3JVmyZPr85s2bcujQISlbtqz+PW/ePBWxVmtrdJhx5cuX1z3C0gtX5g0bNqj11bgbQ9hiLwBtcGnOkiWLwytFyKOFFldCCCGEEEIsIhWWUOvhTbjCjRfWzHPnwssZQYTu3LlTky3B2glWr16tCZkgICEarW2pUqVSsXrt2jU5deqUR0ACxLfWqVPH8/eBAwdkzpw56mYMIdqtW/Rl9nbtCi//g2RR+fPnV5dgCF/EziIed+bMmfr68ePH1fILV2jsIWPGjLFyDQl5GLCOKyGEEEIIIS6B0Pziiy80RhRWTMSrjh49WurVqydLly7VrMKlS5eWF154wSN0IVjhsjt//nxtGzZsmApUWESnTJkSwU3YJGsCo0aN8jxHPOqECRM8Ma5wY7a7C+/YsUNjYjNkyCBDhw7Vva1du1ZjXLFW69atNQ4WVlaI4IMHD8r777+v/QiJ/67ChBBCCCGEEA+wrsKKaWfWrFmR2rzlF6lcubImc7KzaNGiKNeEFdUa4+qNLl26SPHixSO0eesLq+/cuXOjXIuQuIRfGG4ROeCljotjdeH/TG8aq/PFV/ADFlW8aXSvuelj7w8Y40oIIYQQ8uSBrMKwntqFqzdgvbUKYULiMnQVJsqggAOO+w6pW9RV/0c1Bv0Hrzzoao3BtYv4NGbk2j8c9+9braCELn/L1RqJGnwtW8//nbDBCRWzppU5e8467v96yWflzqevuloj+Qc/yPlbl1yNyZoyo9x54PwfxeSJy0lQcMTU/jFRIF1KmbErPLW/UzqUzi5j14cnynBCryr5ZUSg8/cd9K9R0KfP16P4PibkfQ1Ysd/VGsPrF3vo5+Lrb9FX20+6GvN2+Zxy5c5xx/3TJ88tJ2+4+z7mTJNSwi5GtjZFh1+m9q5+j/BbJDeWuFpD0jSWMFnvbl9SRcZtPOq4f49/53P174P5N8KX3xY3n2NfP8O+fFfc7suXNfot2+dqzCcNi7sag/7xGW/W3qigaCXxCSZnIoQQQgghhBDyhAjX0NDYPchjIUWKFPLXX3897m0QQgghhMR7EJ/60ksvSZUqVaRatWpqwUQt1A4dOmhyJiRPMowfP16TMzVo0MBTBmfTpk0aJ1upUiXZu3evtp0/f15q1qypfVEGB9y6dUvq16+v61SvXl0uXLjg854nTZrkyipLSFyBFtcEBjLPZc6c+XFvgxBCCCEkToLSMBCW1gNtdq5cuSKdO3fW7L0oMYM6qaiz+uOPP2qN140bN0pISIhs2bJF66MuX75chWqLFi1k8uTJOseAAQMkICBAFixY4MkijAzCH3zwgc6Jfrdv35aVK1dqzCraEMM6ffr0R35dCIk3wjXsQVisHuTxgZTn3jLbEUIIIYQkdHCTP126dBEOtNmB4GzUqJE888wz+jf6lSlTRq2wsJgC1F3dvHmzbN++Xa2lKEVj2mBFRfkZlMfJmTOnCmGwbds2td4mSZJEkyft27dPa7FCBAPUXTX1VmHRxTxWkCUYVmDsxWQMRo1WWIBr167tqTGLGq4o1dO4cWPti3I5hMRlWA4nARIaGsqswoQQQgghXujXr5/07NkzQlvy5Mkj9Tt79qxaVu1AWKZNm9YjZiFIY2oDEKp3796Ve/fuqeXW2hei88CBA1KsWDGtGQtxG1WJmyZNmkjbtm1V0MLdGM9hxf3www9VULds2dLTF27JKOdz/fp1dUWGdZiQ+G9xDQ2L1YMQQgghhJC4BkQqBKX18CZcIVrPnDkTqd3f398TwxocHCzp06ePsQ3cv39fkiVLJkmTJlUjg7Xv7NmzNQ52//79MmTIEBk6dGiU+1+9erVaXGHZPXIkPHs+HsuWLavPy5cv7+kL92OcGyy4WJ+QuAxjXAkhhBBCCHFJ3bp1ZdmyZXLu3Dn9GyJ0586dmmzJuONCRMLqCbG4YcOGCG2pUqVSsXjt2jV15YVABegLKyhe27Fjh8fKatyD8QhBGxXDhg1TN2bExWINAFfjXbt2RSqBAyEMKy+surD4EvJk1HFlXCohhBBCCCEKhOYXX3whrVq1UmGJeNXRo0dLvXr1ZOnSpereW7p0aY0jNUIXghUxrfPnz/eIzDp16mjs65QpU7QNSZpef/11GThwoHTq1ElSpkwpr732miZ1Wrx4sWYtNsmZEOOK+Fv0MSBmFWsjbhVrASR7whxjxoyJ4J6cPXt23f+xY8fk008/faTXjxC38NYKIYQQQgghPgDrKqyjdryVm/GWGLNy5cqazMkKkj39/PPPEdoQ67pq1apIc3qLcUWmYhxWkPwJGY2tIDkTKk1ADBMSH/ALwy0iB/yrWfidodhi83etY3W++Ap+wKJKlBTda2762GndurXnTh8hhBBCCEl4QLi+//77FK4k3kCLawLEWx3XwSsPOh4/uHYRGRRwwNWaQ+oW9WmM23256W/G+LKvkWv/cNy/b7WCEnbYnfuNX6EP5Oj/3XY1Jl/aFK7GoP/tIfVdrZFi0Aq5dX+3qzEpk5SS+6FbHfdPkqiibLtw3dUaFbI8JUNWHXI1ZlCtwq7ee18/ww97zJO2r7j6Pvry2/Iofr/Grg9PvOKUXlXyS9hfMxz398vcQX6/dMPVGs9lTCNh2z90Ncav/FAJ2z3Eef9Sg0Tu/ORqDUleRyT0F3djElWPs/8+JuTfiUexr4RA7ty5KVrJEypcH4RnNyOEEEIIIYQQQh4lzCpMCCGEEEKIDyA+FaVnqlSpItWqVdOMvUie1KFDB02QhORJhvHjx2typgYNGnjK4CDuFHGyKHWzd+9eT21V1FtF33nz5mnbihUr5Pnnn9d+3bt3d71PJIv666+/Yu28CXkcsI4rIYQQQggh/+POnTsqLK0H2uyghEznzp1l4cKFsn79evnhhx8kUaJE8uOPP2qN140bN0pISIhs2bJFLl26JMuXL1ehiuzAkydP1jmQRAmlaxYsWKDZhMGoUaM0CzDmRL/bt29LqVKlZPPmzToeAtRa0sYJFK4kYQnXB2GxepDHR4oUKbxmtiOEEEIISeigvAyy+FoPtNmB4GzUqJFmAQbohxI0sMLCYgpq1aqlgnP79u1qlUXZG9N269YtLaGDkjXI+gshDLZt26bWW9RVLVeunOzbt09fN3VWkyVLpgIZvPPOO5H2hZI8sAJjL8hOjFI3yEj8xhtvqCBGxmPsG2V4YBU+c+bMQ72ehMQWTM6UAPH240sIIYQQQkT69esnPXv2jNCWPHnySP3Onj2rllU7V69e9dRKhZiFII2pDUCY3r17V+7du+cRpqavAQIYllOIUvDll19GWr9Lly7Su3dv7desWTO13EIsI4Nw8eLFVbimSpVKrbAQtLDwTpgw4R9cMULimHCley8hhBBCCHnSgUj1JlTtQLQGBQVFavf39/fEsAYHB0v69Om17ciRI5HaTD9w//59taYmTZpUQkNDVbyavuD06dMaMwuX5OiYO3eulj3E+HPnznntU7ZsWX0sX768xt4SEh9gciZCCCGEEEJcUrduXVm2bJlHHEKE7ty5U5MtBQYGatvq1as1yRIE4oYNGyK0weoJsXrt2jU5deqUR6Ci73/+8x99bceOHVKsWDG5fv26tGzZUi2s3soaWpk4caKsW7dOFi1aJGFh4YYniGEkjTLs2rVLHxErmz9//od0hQh5XBZXxqUSQgghhBCiQGh+8cUX0qpVKxWIiFdFfGm9evXUDRfxo6VLl5YXXnjBI3QhWBHTCosoGDZsmMaaIvZ1ypQp2oYkTa+//roMHDhQOnXqJClTppShQ4dqrGrXrl21z8cff6wxs4hxtbsLI/MwjooVK0qaNGm0rXbt2mqtrVGjhmTLlk1dkuE+fOPGDU0uRUh8gDGuhBBCCCGE+ACsq7CO2kEcqR1viTErV66syZysINkTkipZ+fDDD/Ww4y3GderUqZHaGjdurIfZG9Y1IpiQ+IJfmPEhiIHna06P1YV/W9MxVueLr+AHbNy4ca5fc9OHEEIIIYQQI1xhaaVwJfENWlyJ0nhYeCyGE5YMrCHvzt7uav4p7cpL2/EbXY2Z2/3f0uPb3x33H9f8OVf9zZhu83e4GjOhdVmZs+es4/6vl3xW7o5r4mqNZD2+l7DDn7oa41foAwm+G574wQnpkuUXCVvnag3xqyqnQkJcDcmROrUEBd9y3L9AupQybM1hV2sMrFlIRgT+4WpM/xoF5avtJx33f7t8Tpmx67SrNTqUzi6Ttx53NaZLxdwyKOCA4/5D6haVcRuPulqjx7/zufoMm8/xrN3OSya0L5VNpu045WqNN8vmkAaD17gas3xwTWk3aZPj/rO7VpLmo9x97r/tU9Wn3zw3Y9C/61x3dRkntS0nEvqLqzGSqLqE/viO8+71vpSwkxNdLeGX8z2588DduSRPXE7uh2513D9Joopy8OpNV2sUeTqVfHfYXR3LZoUyu/o3Av8+jF4XOVlPdPSuWsDVd8t8v1Yev+y4f+3cGWTir8dcrfHei3l8+i12+zux7OhFV2s0zJfJp9+88Zv+dNy/e6W88iTTvn37x70FQnyCdVwJIYQQQgjxAbj5omYq4k1RexXJjpAEqUOHDhrjirhSA7L3Isa1QYMGnmzCiC9FLCrmOHAg/Kbl4MGDpUSJEtrWq1cvz/hvvvlG10D7li1bYvU8UBYnpmzFbvnxxx/1XKKqN2v4/fffNVY4tvC21qRJk7y6b5P4BS2uhBBCCCGEuAT1VTt37qyiD3GpKF1z9OhRFWwolTNjxgx56623VGQWKFBAli9fLps2bZIFCxbI5MmT5YMPPtBkTr/99pvWXEX9VSR1Ap988okmebLWjEUG419++UUTOcU2SNT0MPEWi2t47rnn9HgUa5GEYnENDYvVgxBCCCGEkLjGnTt31CJqPdBmJyAgQBo1aqSiFaRLl07KlCmjVtiaNWt6BOHmzZtl+/btapWF6DRtly5d0gy/KFWDx0OHDnnmRiIm9F+7dq3+DXGM2rIvv/yytG3bVmNUASy6t27dilTHFVZZ7AXPASyfbdq00ezCOGDhRJ8WLVro67BGwioJihQpIu3atVMxabIf7927VzMVw2IMUQ2QQAp7RPmekSNHahvEO84Px7x58zx7KleunMdNuWPHjprdGGvDOo3kVu+//76+/tNPP3ks0Gbv0Z3XxYsXVeBjH61bt46wFkoMweqN8zXliUj8hhbXx0yKFCkiZZgz4O6bG/r16ye3b992NYaJnQghhBBC/gbCDOVmrHz00Ucet1erFRSWVTtXr16VtGnTesQsLLPe2jJlyqTiCmLv9OnTcuTIEbl3755069ZN17pw4YIKPNRyxXMIXYhFiE6IzL59+8rnn38eaf0mTZqouIWghdDEcyNIBwwYIK+99pqWw4FgfPXVV+XPPyPG/54/f15rwQIIZQjC/v37y9dffy2FCxeWV155RUsAYe7169dLaGioPP/889K9e3ftg+zFb7/9tu7PG+g7ffp0fR1WZFO/FvPg/7IbN27Ua4W/YzovvFdvvPGGvmbvP2rUKL0BgJsIqIFL4j+s4/qYMXetvBGVoI0KiFYKUUIIIYQQ34F46tmzZ4Q2WDvtQLQGBUVOxuXv7++JYYUohTBDG4SptS1RokRqqWzYsKHkypVLBR2sr0bIZcmSRcUmRC3GV61aVS221atX1/qvUbF69WqNp0XhELMmKFmypGff5jksvRDVVvLmzesR2bCIGjGLvQBYPOESDdENgQ+xffz4cTW4YD24RwNYYmGptVO2bFnP67h+OG9jPc2RI4dnbVyfmM7r4MGDKqq99Ucf61okAbkKxwfwpYH7QZ48ebRYc758+fQOGe4qEUIIIYQQEhMQqRBP1sObcK1bt65aDM+dO6d/Q6zu3LlTa7sa11SILVgHIZw2bNgQoQ3ApRaWT1hCkZDJzANu3ryp7sNwRUZ/JDECeIS4jAqIWrgxr1y5UlKlSuVpt8bGWp/bK2N6i6GFiIZIRF+cI/6P/emnn2rN2HXr1qkAxmv58+eXXbt26RgkqvKG9XX0N8ACDZFu3KDtFlRv5wUxba6rvb+TvZAn1VXY9mGIi+DLjQ8tgrLxYd23b5/e9QkJCZExY8Y87u0RQgghhJAnBFhG4bYLt1mItsSJE2uyJcRcIskS4itLly4tL7zwgkfoQoA+/fTTnthRxKju2bNH54IIBL1791ZLJaydsCbCGAMLKayRiPGEiLaOh/ce+hjgqou1YRnFWrHB8OHD5c0339TzxHnkzp1b3XPhagzB/dRTT2k/9GnevLl8++23KrhhTLID12dkU86QIYMMHTpUE1YZiynWgUUZwhSZmY2bc1TnBes44mZhic2ePbvnugAkv4JbNDSAseKS+M1jcxVGkLs90B1fRG93tJxigsENuBt1+PBh/VGhcCWEEEIIIbEJrKuwmNrxVnoFIWD2MDBvMapRZcUdMWJEpDZv42G9xWHFGp9r/T+xSchkEhrZrZPmealSpTShlBUIRm81YdesiVyP2zonsicXL17c8zfEOA4AUYzDG97OC1ZaWGG9rZUzZ06PKCZPBn5hdv+AKCj7QuzVVwL1X7ngKPD9nzJw4EDNxBYfXQTw4xZTzKq1j5P+hBBCCCGEPA4gdJFB2CpcCYl9i2ssl7BxGvj+T0BQNrKi0doaM/9qHDHleHRsXtJWavdb6Wr+lZ/U9mnMu7O3O+4/pV156TrX3Q2KSW3LSbf5O1yNmdC6rASevOK4f42c6SX0p06u1khUZ6ocu+4uQ3Sep1LIiRuR0/VHRa40ySXsYHj6eqf4Fekr1+8ddDXmqaRF5PKdU477Z0ieQ5YdvehqjYb5Mj30Mei/9lTEBBYxUS3H0zJj12lXYzqUzi6Ttx533L9LxdwybuNRV2v0+Hc+GbLq77ILThhUq7DM2XPWcf/XSz4r8/aFx305pU3xZ6R81a9djdm+7i3pvjA8hskJ41uVllZj17taY2GvKj5dY7e/XyPX/uFqjb7VCkpo2EZXYxL5/VvuPHD+O5k8cTm5F7rN1RpJE1WQ/7vn7lzSJi0oYTs+ctzfr+zHEnbZ+b9bOiZDW1l5/LKrMbVzZ3D13uN9d/N5NJ9JX36/9lwOcdy/ZIbUPn2GGw352dWYpYNellm7zzju375UNp9+Jyb+eszVmPdezCPD1hx23H9gzUKu5ifO8WaJJiTOJ2dyGvgOkC4bgeLRHdbaV+DMmTPqNtysWTNPdjNCCCGEEEIIIU+wxXXnb+/K46JXr15efeitWLOroa4WUoYj7uCrr756BDskhBBCCCEJCVSzgNvr4sWL9e8ff/xRQ9MQ9oaYTSQwMhZGxHX+9ttvnte///57jc9EAiYkWEKSI4AkRyjhgozCqD1qvBP79Okjv/76q845Y8YMLZuDDLzvvvuuXL9+XSpXrqwheChb8/rrr2ti0s6dO0ubNm1kxYoVmpEXYzA3EhkBzI39YB/Yp0mw9Ci5du2axsQioVNUIP7WScif/f2wg2zMqDRSoUIFn/f7zjvvRBmDTOJSVuHHCL5QOJwASytEK76YM2fOjFTTiRBCCCGEkIcNDCmocYpswxCZVpAJGNmHL1++LDVr1tTyMsgcXKhQIU32hBQ0zz33nHTv3l2rZOD/txs3btSsuxBmyGSM7MNIQIpSNIZRo0ZpNl0IZ2Tgbdq0qSexUpIkSXScEYGom4pSMsgAjHkw7nEIV6wfnXCNLSBcUWrnnwhXitbHyxOl6vClxhcVWcQQ14ovJO484XhSSZEihSdLHQo/E0IIIYQQ30HVC9RStR72ShhOQFmXtWvXamZbU7fVDkrCwBqL8jlWYBmE0IQBBpZWiFuAMDiIUAhiWBjhlVitWjXtA7Zt26Z/YywslRC9+H8x/gbJkiXTOY8eParCGKC8jKmFOnLkSDl2LGIMMSzEKEtTp04dqVKlity6dSvC6yhFWaNGDX3t5Zdf9tShhQGpYsWK+n/zn3/+WW7fvq0WYOyvQYMG2g+Cef369doH5/X222975kQZIXttVsPJkyf1mmJPsEzbY2cxn6kHC/GOa4W1YG3GtYxqz6gL265dOy3xM2fOHC35g+cmo7LJvhzVNUHmZ/wNCzhKGpEEaHF1Cr4USMiEA7WcrDhMnhzvwB07g0mxjsRX+HFwArMQE0IIIYRE/L+V08oXRnQBWE8hdAxw//3ss880h0u3bt3UsuiNZ599VrZvD0/mhjKOmA/CDHlakMfl6tWrWhMVpEuXTq5cuSKXLl1SC+KiRYtUjNavX1/ngKA13oamrwGvw8gBoQq34Xnz5qm7cGBgoK5h8sp4o0CBAjJ37lx1Wcb/tyE8DVhv+fLlWnsV/6/Enho1aqThehDE2B+E4pQpU1S0oj4r+uB1uDNDRBv3XtStxU0CCHEIwKg8Jz/99FN9TyBCUavVCVgLYrZr1676t33PyIkDY9fkyZPVWo734c8//9T3ZOzYsZFuPtiviSnDic8ExmO9ZcuWOdobSYDCNap6UgkNiFYKUkIIIYSQh1v5AuLKHuNqFaQXLlxQMQlX4KiAyEFfYHUVhnDdunWr+Pv7eyyCwcHBkj59em3Lnz+/WlMBhOj9+/f1ESIRgs/0BXBVRiztDz/8oH/DighXYoTXwXU2a9as0V6T0qVL62OOHDlU5C5YsECFJ0LzIPIR+4k1IJRh4YTgw2sQrQD7OXDggIpnWDJxTbC+HQhi1GX96aefdL9WELsLQY9arjBSYX5gHq1A8EdnvIKAte8ZQHymSZNG3w8IU3g2whXbCPvorgnOD4Lb3MiAiziJXZ4oV2FCCCGEEEIeVeWLmIBrLOJKowKiCS6sJjmTVXjBYgoLKZKNwioKVq9erZa/lClTqpsxYkSRiAlWSrgDly9fXoUvROyOHTukWLFimrwJ7rSIz8ycObNnDcS0om/RokWlYcOG0Z6HXQjCyomxsERiT3ny5FFLIwxIeB1CfefOnSpQAcR04cKF1fKMcXC9HTp0qAptJKgytG7dWl2MYYW113qF4MVYuPZCtO/aFV56yjxaefrpp1WU4jrs379f26xreduz/TxjEr/213F+uJGBPeJYtWpVtNeUuIfClRBCCCGEkIcAXIchxrxZdRED27hxYxk4cKBHpBlX4UqVKqlVEDGtiEXNkiWLWighwow7MuIp4SIM91vj2gy3Vbg6I8ayU6dOKnA///xzjVuFiyzmhlgDeI497N6927NHbzGuMYE41pUrV0rdunU9IjFjxozy5ptvqsiGVfeXX37R+FW41GK/OJBNGC7QiA+FxTMoKEgtvxC5SFwVHRDdcBWuXbu2ZmCGKLWCbMuwWCNeFdcOIGb2u+++U9Htbc//FCTXgpUW4hXnPHr06FiZlzyhrsKEEEIIIYQ8ClCaxlp6BWLLCC5Y3OwYN2LEynqLlwWwjnrDmwiCJRaZhq1ACEIcWvnwww/1sONtj95iXK17NfGhVuBKC+uuHcSy4rBbTe3YLZNwL7bGrXorhQNXXpMwCX1hgbW+H0i85C05EhJlGbzt2awFd2FzfSDC4QZufT2qa4IbBzjIw8Ev7EnNWvQEgGRLbmJVTX+34wghhBBCCHncwGUabsaoDhIdcCWGiy9cgVHuZ+rUqY9sj+TxQYsrUdpN+vsOVEzM7lpJWo8LT5vulPk9KkvHqVtcjZne6QXpNHOb4/5T36ggfZa6Sz0+qlEJ+e6wuzJCzQpllv/+5f2OqDfKZX5Kws66+0H1e7aTyJ2fXI2R5HXc7+viLHf7ytRe5EHEO7kxkvhlCftrhvM1MneQTWeDXS1R6dl0rs7dnP/K45cd96+dO4P0XrLH1RqjG5eUrnNjLppuZVLbctJ2fMQ76NExt/u/fVqj1+LdrsaMbVpK+i3b57j/Jw2Lu+pvxvjyO/HGlPC77k6Y+e6/5N3Z4dk7nTKlXXmf3vuRa/9w3L9vtYI+fYblnssYqqS15PKdU467Z0ieQ8JOjHe1hF+u7hIm692NkSoStmuw8/6lB0tomPPvCUjk92/ZcznE1ZiSGVLLxF+du02+92IeV/3NmNHrglyN6V21gKvPpK+/RW7+DTb/Drvd14AV7tw0h9cvJj2+/d3VmHHNn3P9+0UeDyZ5VExA3NqtzeTJhzGuhBBCCCGEEELiNBSuTxBI2Q03YWSgI4QQQgghDxdT/gQJeZBwCDGQyFyL2E4kU7KWdBk/frwmK0LJF1PeBsmVkIgJh8mOi/hJlKvBvL169fJYIvE3DpTAwVxOeP/9973GsnqjXLly8ihBOR1C3EDh+gSBLHKIbbWmOieEEEIIIbEPStl07txZFi5cqJl6IS5RrxSJfJA8CK6sKFWzZcsWuXTpkixfvlyTA7Vo0UImT56sc0CAom369OkREijh/3Sm3IyJ/TRlVuAm26hRI4nvULgSt1C4EkIIIYQQ8j9QExUWUeuBNjsBAQEqIJHJF6DuapkyZdQKW7NmTW1DORtkv92+fbtaZVH707SBvHnzejLpQvQaIGLRf+3atRHWPH/+vO4lV65c+jcsuignYwXlbVDPFRmO9+yJHHOMhEYoP4PMu126dNEkR1Zg8TVZdCdNmiSzZoXnwxg+fLiWlIHVFxl7UScVc6D0jsmsi74o1wNLMvZw7tw5T+ZfnA8syydPnlSRb0r/LFiwQP7880955ZVX9G94DxLiDSZnSgCgVtjt27e9vsbsw4QQQgghEsHaaeqiGlAz1F7C5uzZs2pZtXP16lVJmzatR8zCMuutze7SiwN069ZN17pw4YIKQ5RtgbAFS5Ys8dRxBajRagd1YefNm6c1RSEU7SxdulQKFiyodWBh9YTQjgmI4W3btmlfiG/UWsU+sWcI8Y4dO8qGDRs85zdjxgz54osvtG4q+k2bNk1SpUqlgvXLL79UEVyoUCGPG3Pz5s1lypQpak2GFRsu14/adZnEfShcEwAQrRSohBBCCCHObvj37NkzQlvy5Mkj9YNoDQqKnBHa39/fE8MaHBws6dOn17YjR45EaLOK4ooVK6rlEpjXsmTJIkWKFFHLprHMok7pzJkzo90/rLIQhaBs2bL6+Nlnn6mrct26dTUG17Tj0S5cIUwNpmrmoUOHNGbXvAbrMM4HVlWAR1yLxIkTS+nSpbUtR44cKrqx3gcffKDWX1iHixePnLUZ80P8mlq2sL5SuBI7dBUmhBBCCCHEIlJhHbUe3oQrROCyZcs87rAQqzt37pQXX3xRAgMDtW316tWakAnCzlgkTZtxrYUw7d27t2deI3pv3rypgs64IsMCa3UTjgoIXohIiE7sB0CIw7qJdfLnz+9JBGUerTz99NO6J2NpBRDQiMU1QhYWV8wDKyyAKzQsvN6E7++//y7Xrl3T8+/bt69nDms/CO3Zs2frHmFthZszIXYoXAkhhBBCCHEJLKNIVaehAABV4klEQVRwh23VqpXGbyLeFaIMogtxnLBQouID4kIzZcqkQheCFTGd7777rloi3377bRWniO184403dF6IS4jfqlWrSv/+/SVlypRe3YSjinEdOnSoxpRiHxChdrBPrFm9enX57bffJGnSpBFeR/wrXHuR/djMXbJkSbWA4lywr/3790ufPn1k9OjRep5wZTYWYzuFCxeWEydOyMsvvxwhwzHmadiwoboujxo1Sjp16qRt6Ac3bELs0FWYEEIIIYQQH4DA9FZuxiQ0soKkQ/bEQ3fv3o3UDzGg3kDspx1vMa5w1YUFNCqSJEmimZAhWBHjivhbAEuncYE2z+2xszis2JNHWRM9QTgbyykyLNv59NNPI/y9cuXKKPdMCPALM/Z6EufAj5svsan2ZEyo6zp//vxY3h0hhBBCCImP1KlTR27cuKEu0IsWLYoQc0tIXIUW1yc0G54VJ2nFW452VpwafNP7JXnzq62u9jTt7YryxpTw1O9Omfnuv1zva+q2E67W6FQhl0/72n8lxHH/YulTS9j5aa7W8Mv6psj/fedqjKRtJg/CYs4MaEjs96KEXXF3Q8MvfWuR2+Ep8h2Top7IvVXO+yetJbN2n3G1RPtS2WRE4B+uxvSvUVBGrnU+pm+1gtJ7SeSyAtExunFJ6fHt767GjGv+nLw7O+o75XamtCsvCw+cd7VGq6JZZfS6yAlFoqN31QIy8ddjjvu/92Iembz1uKs1ulTMLZ1mhsdLOWXqGxWk49QtjvtP7/SCtJu0ydUas7tWcvVbZH6Pmo6IaImIjsX9q8mggAOu1hhSt6hP3+Fb98Nj1pyQMkkpn36L3Kxh1gk7Md5xf79c3UWuf+9uX081kfO3LrkakjVlRhm25rDj/gNrFpLxm/50tUb3Snll3r7wGEmntCn+jKt1sIYvv199lu51NWZUoxKuflvwu+LL7/3glQddjRlcu4jr9/FJ56effnrcWyDENYxxJYQQQgghhBASp6FwJYQQQgghxAdQSgaJlZCcqVq1ahobiqRLHTp00KRFSJ5kGD9+vCZnQtIjkzkYmXoRJ4t6q3v3hlu4UUMW5XFwoB4rWLFihTz//PPar3v37o/pbAl5vFC4EkIIIYQQ8j9QcgbC0nqgzc6VK1c0YRISHa1fv15++OEHrW/6448/aoIjJCQKCQmRLVu2yKVLl7SOKoRqixYtZPLkyTrHgAEDJCAgQDMNI0svaNu2rWzdulXLxyDbLtLRlCpVSjZv3qzjkbvEW/KkfwLK2xAS12GMawIAqdijinP1JfkTIYQQQsiTnCsEVk8rH330kQwePDhCGwQnSsuYOqvp0qWTMmXKaLIjlL4BtWrVUsGJOqawyqJ2KdratWunpWYSJ06sJWtwQAiDvHnz6iOy/uJ1kDNnTs+6KD0DgQzeeeedSFmIYQEuUaKE1mBFhmFYehs3biwTJkyQ7NmzayZh7APzr1q1SsU1BDgSNhESl6FwTYDJmgghhBBCSNTVGXr27BmhDdl37aDWKCyrdlBeJm3atB4xC0EaU5spU4PyOBCmptQNaqpCZBpQ5gYWVwjk6Ern1K9fXyZOnCgtW7aUnTt3Sps2bdSq+8EHH8j333+v4hr1UyFe4YZMSHyAwpUQQgghhBCLSPUmVO1AtAYFRc6i7O/v74lhDQ4O1lIzaDty5EikNtMP3L9/3yNa16xZo67Gixcv9rx++vRpjZmFS3JMlC1bVh/Lly+ve3z11VfllVdeUSEL4Yy1zeuExBcY40oIIYQQQohL4A68bNkyOXcuvJwRRCism0i2FBgYqG2rV6/WhEwQiIhZtbalSpVKxSrciE+dOuWppYokTUOHDpU5c+Z4XIKvX7+uohMW1syZM8e4t127dukjYmHz58+vgrhYsWIaR9u6dWtPPzM/IfEBfloJIYQQQghxCYTmF198Ia1atdL4VcS7IpFSvXr15OTJk5pVGHlGXnjhBcmUKZMKXQhWuOy+++67OsewYcM0thSi1IR2waoKV2LMg3hVWGjhNnzs2DHp2rWrtiEZlIlx9cbKlSulcuXKkjFjRo/1FXG1sOQylpXEV+gqTAghhBBCiA/Auvqf//wnUvusWbMitSFRpj1ZJsQlSupY+eWXXyKN/fDDD/WwE1WMK5JLpUmTJkIbrKsQ2YhrBe3bt4/yvAiJi/iF4dYQiZPgx41ZfwkhhBBCiFNgkUVJHqtwRSKmkSNHyvz58yVfvnyPdX+E+AotrkQZvS5ycoGo6F21gDQYvMbV/MsH15S6A1a5GhMwvJa8MWWz4/4z3/2XjAj8w9Ua/WsUlG7zd7gaM6F1WWk3aZPj/rO7VpLfL91wtcZzGdOIBC9yNUbStZDzty457p41ZUYJ/TW8ZpxTEr04SuTGEnf7StNYbt4PL6ruhFRJSog8+NndGolflqnbTrga0qlCLpmx67Tj/h1KZ5e1p666WqNajqdlzp6zrsa8XvJZ199HN+dhzqXREHfXeOmgl2XwyoOO+w+uXUQm/nrM1RrvvZhHJm897mpMl4q5pdXYcJc5JyzsVUVajwuPM3PK/B6Vpe34ja7GzO3+b2k5OrIVJiq+6f2Sq/fdvPfjN/3pakz3Snnl6P/ddtw/X9oU8n3QX67WaFIgs4QGdnM1JlGNCe5+89K1kLCzU12t4fdsJ5Hr37saI081cf074ctn5ddzwa7GvPhMOte/E+/O3u5qjSntyvv0b+rW838nG4qJilnTytj14QmLnNKrSn5ZefyyqzG1c2dw9W8E/n2Iz3izAMONGQch8RnGuBJCCCGEEEIIidNQuBJCCCGEEOIDiE+Fay6SM1WrVk2z+D548EA6dOigyZmQaMmAxEzoh8cDBw54kithPI6UKVNqbVfUVX3++eelUqVK0r17d+2HxEyYD+OR5AkJm2ID7O/WrVuuxpQrV84Tx7tlyxZXY+GyjDq0hPgChSshhBBCCCH/486dO1raxnqgzQ4y/3bu3FkWLlyoWX5RXxUJkBBfihqvqMMaEhLiEXfr1q3TfsOHD5fPPvvMk1wJrr0Qgcg+/PTTT0upUqVk8+bNsmnTJhV5EMOouwpBi/ENGjSQr7/+OlbOFdmKIZh9AcmdsGc3ULiSfwJjXOMR/fr1k9u3nccmOYHJnwghhBBC/gZlaZCV18pHH30kgwcPjtAWEBCgcaPPPPOM/p0uXTopU6aMLFq0SK2ioFatWipCIfBQS9XUZC1evHiEub777jtp1qyZPs+ZM6enHWMghiFo7W0ACZdatGghefLk8byOmrCvvfaaJmdKnjy57hEW3ffff18WL14sN27c0FI7EMwmkRPaIYzv3r0r58+fl+XLl+t5QWBjb4kTJ5YJEybo+RlwPWB9xbmgNmz27NnVkjx+/Hi1Po8ePVqvEYT/qFGjtJ7sqlWrZP/+/VK1alUZMmSIvPnmm3L27Fnd67x58yRt2rSx8A6SJxUK13gERCuFJiGEEELIwzUU9OzZM0IbBKAdCC5YVu3A3dcIMIhZWGYBBGGTJk20xiuEoZUlS5bIsmXLIrRt375drZNWsXjt2jWtHQsBCPr27RtpfYhElM6pWbOm1od1CvY6Y8YMnR9itXnz5mohhfDGnt966y35+Wfvif0uXbqk1uCgoCAZMGCACtcuXbpI79699RwgyvE6hDwENMTupEmTtB/cqiH2v/rqK32NkKigcCWEEEIIIcQiUr0JVTsQrRBqduDWCysjQCxq+vTp9XnWrFlVBG7btk3FsRGfx48fl1SpUknmzJk9c5w+fVrjT+F+bLh3755aNmEFNXN648iRI1K2bFl9Xr58eX308/PzvB5VJczSpUvrY44cOWTHjh26L7gtw7qbO3duFc1RASGaJEkSHQvhDubOnavldzD+3LlzkcbAOgtxPmfOHD03xPASEh2McSWEEEIIIcQlcAeGldSIMojVnTt3yosvviiBgYHatnr1ak3GBGEWGhrqsWxCqBrgpmvchI0rMSyliH+1itm3335braBI2hQdcMndtWuXPkd8rBHTZ86c0ee7d+/2Os4ubiFWf//9d903RCzmiApvwnjixIka1wtrqmlLmjSpJq8ChQsXlm7duqnLMgT90KFDoz0vQmhxJYQQQgghxCWwesKttlWrVirMEAeKuE7Ej8LFFhZEWDER3wpX2zZt2mgfiDy4yUblJoyEScgi3LVrV/0b8bawWn777bfaPnPmTHn11Vc147C3GNcPPvhAY1zHjBkTwWUZezGZiZ0AC3HDhg1ViGN9CFE3QGDjqFixosawgtq1a6sluUaNGtKrVy8V4zgfgL9NbDAh3qBwJYQQQgghxAcg6mAxtIMswVaQcGnDhg1RltSxgvhUHHaQodiOtxhXrIWMxMAqkKdMmRKpr9k7MgQbILxxAMSc2uNOjRXXmqwKVmMAgWrmnDp1aqT1GjdurIcBbsKEOMUvLCpHd/LY6dGjR4RkTPa/CSGEEEIIiQoIV4hJqzAlJL5CiytRBqzY77jv8PrFXPV/VGN8XWNQQHgRcKcMqVtUhq057Lj/wJqFJOzoWFdr+OXrJYsOXnA1pkWRLDJ2/RHH/XtVyS/3prVytUbSNxfKwas3XY0p8nQquXXfezyNN1ImKSVhFyPeqY4Jv0zt5ezNqJNGeOPZVP7y1faTjvu/XT6nDFl1yNUag2oVjrOf+yfp++hmjNv+j2qM298V89sybuNRV2N6/DufbLtw3XH/ClmekjUnwjOiOqVmrvRy50G4RcYpyROXk8tto4/bs5Jh7iaRm0tdrSGpGonc/tHdmBT1ZMWflxx3r583o0zbccrVEm+WzSHjN/3pakz3SnmfmM99XN3Xk4JxNybkSYDJmQghhBBCCPEBuPmiFiriRlHaBW60SD6EEi+IJ0U8pwH1TZGoqUGDBp6sw3DphbsxYkH37t2rbShJg7GIDUX2YYDkSJkyZdK1cFy8eNHnPe/bt48WWBIvoXAlhBBCCCHEJajP2rlzZ1m4cKHWKEXpGiQx+vHHH7VUzsaNGzUudcuWLVrnFLVbIVSRTGny5Mk6B2qeBgQEyIIFC6RPnz7ahiROGLt161Ydi9I4AOIY8aM4IGIJSWhQuBJCCCGEEPI/7ty5oxZR64E2OxCcjRo1kmeeecaTubdMmTJqha1Zs6a21apVS0u9oF4phCcyCpu2W7duaZbhp59+WhMqQQiDZMmS6eP9+/f1NVOzFWNgie3fv7+nvAwsupjHCkrhlCtXTi279evXV6GLuVBKB9l8rflSsF9k9kXmY2REJiQuQ+GaQICrCZI72Q9CCCGEEPI3n3zyiYpQ64E2O2fPnlXLqp2rV69GKEMDQRpTG0iSJIncvXtXn6PMTYECBbSOK2q+QhwfOXJEMxP/9ddfWkLHlM5JmTJlhPWRkRgWXJTYwRoA5XlQ3xX1ZcuXLx9hryhDA1G8YsUKnZuQuAqTMyUQbt++zYzEhBBCCCEObvb37NkzQlvy5Mkj9YNoDQoKitTu7+/viWENDg5WiynaIDztbaYfgFXUWFtR5qZ3795arxUuw4h3NXtAORm0NWnSxOv+L1y4IAULFtTnqN0KsHbZsmX1OYQrxgNkHC5UqJA+L1WqlNaJhVgmJC5CiyshhBBCCCH/AwIRllDr4U241q1bV62a586d078hQnfu3KnJlmDZBKtXr9aETBCLpo6raYMlFWL12rVrcurUKY9LsHFLhhtx6tSptd/1639nA0f8K6ynUZElSxYV1HAn/v3337UN/eFCbK3DCm7cuOHpu2fPHsmdO3esXENCHgYUroQQQgghhLgEQvOLL76QVq1aafwq4l0hAOvVqycnT57UeNQUKVJo/CiSKUHoQrDCjffdd9/VOYYNGyZ16tSRli1betyR8YjMwcg0DMFZsmRJTeoEiynmPHPmjLz22mtRxrgOHTpU94T4VgjfpEmT6t4OHTok1atX94hZgBhauBtjj9gHRC8hcRW6ChNCCCGEEOIDsK4i+ZGdWbMi1yP3ll+kcuXKmszJyuDBgyONrV27th52IDrtFC9eXK2qoaGhUrVqVcmbN6/Gzy5evDhSX2RBNhmOCYnr0OJKCCGEEELIE8Jvv/2mgvj555+Xl19+2ZP1mJD4jl+YyadN4hy4K2dNqGT/G8kDkHTJCcgSN3/+/IeyT0IIIYQQQgh5mNBVOA6DuAirS4k9RbmbTMExlb4ZvPKg430Nrl3EVf9HNeZR7mvIqkOO+w+qVVhO3ogYfxITOdOklDl7zroa83rJZ2XevvAEEU5oU/wZuT+vras1krSZK8F3w7MiOiVdsvwSdm2h4/5+/q0kdE1XV2skqjlJvg9yl8K/SYHMMmzNYcf9B9Ys9Mg+X4MCDjjuP6Ru0Ti7Lzf9zRg33y3z/XL7fXzYazzKfbn5DJvP8cGrNx33L/J0Kll44LyrNVoVzSpyI7xUh2PSNJYH37V33D1xs1kSdsqde6Nfji4Stn+EuzHF+su4jUcd9+/x73w+vSe+jEnIn/tHsS9CSNyDrsJxGATnQ5iag+nJCSGEEELiDohPRSIlJGeqVq2axpY+ePBAOnTooImUkDzJMH78eE3O1KBBA08ZHCRdQpwsEjHt3bs3wty1atWS999/P0Ib6ruWK1fO9T6RkGnbtm0+nychcQEKV0IIIYQQQlxy5coV6dy5syxcuFDWr18vP/zwgyY7+vHHH7XGK8rWhISEyJYtW+TSpUuyfPlyFaotWrTwJEQaMGCABAQEaKbhPn36eObevHlzpPVQEscubp1C4UqeBChcCSGEEEII+R+oowqLqPUwtVWtQHCizIxJfpQuXTopU6aMWmFr1qzpsZpChG7fvl2tsn5+fp42lLFBrVaUpMmZM6cKYcOECROka9eIYTOw2Nrb3nnnnUj7WrNmjZQuXVqaNWumSZqOHz+uZXswHvvC3yh/07hxY93v2rVrY+3aEfIwYYxrAo2XNTiNkSWEEEIISSihWh9//HGEto8++ihSmZqzZ8+qZdXO1atXJW3atB4xC0EaUxtAyZq7d+/K1q1bpVSpUpImTRrPa8HBwWptHThwYIS1vvzyy0jrDxo0SH755Ret4Vq4cHi8LizDN27cUOEL4Xr+/Hkt4wMrLuq9wipMSFyHwjWBYIpaE0IIIYSQqEHVhp49e0ZoS548eaR+EK1BQUGR2v39/T0xrBCc6dOn17YjR45EajP9wP379yVZsmRqGZ05c6bs3LkzQr3W9957z9H+EWOL+U1NV2+gHeeEA+sSEh+gcCWEEEIIIeR/GEEXE3Xr1pWqVauqNRPuwhChEKdIthQYGKhuuqtXr5Y33nhD8ufPL5999pmOQxuSNKVKlUpF47Vr19TyacQm5mjevLlaZS9evKguxmgzVlGI5eHDh2t8rDfgfgxrLiyu+/fv17akSZOqoDWgHdZdWGFh6SUkPsBPKiGEEEIIIS6B0ETsaKtWrSQsLEwF4+jRo6VevXqydOlSzSqMWFPEkxqhC8GKmNb58+dr27Bhw6ROnToa+zplyhRt2717tz7ClReJnuDKi8OArMJGtCLG1e4uPGTIEKlevbrkyZNHsmbNqqIVe3j99dflt99+kxEjRkj27Nl138eOHZNPP/30kV0zQv4JFK6EEEIIIYT4AKyrEJh2Zs2aFakNuUbs+UZglUUyJ2+gzA4OOyi5E12MK6zAcDNGQqny5cureIWoRkZjgBhXlFhcvHixw7MkJG7gF4ZbRCRegB87azIl+9+EEEIIISRh891332m5HbguIxkTaspagXBFfVgKVxLfoMWVKK3HbXDcd36PylL17e9dzb/uqyZSrdMSV2PWTm0sDQavcdx/+eCa0m5S+N1Ep8zuWkl6LQ53yXHK2KalZNHBC477tyiSRUK39nO1RqKKn8ix67ddjcnzVAqZvPW44/5dKuaWsKNjXa3hl6+XnLgRuSRAdORKk1z+uuX8emVOmUXOhPydrMIJ2VKnlZM3brkakzNNSgkKdj6mQLqUsvbUVVdrVMvxtEz89ZirMe+9mEeajnBemmBx/2qu3nfz3u+8eMPVmDKZ0siGM9cc96+czV/m7Tvnao02xZ+RN6ZErl0YHTPf/ZdUeeM7x/3Xz2wmVdotcrXG+tktpN6g1a7G/DjkFek692+rSExMaltOBqwIj0VzyvD6xWTreXfflYpZ08r+KyGO+xdLn1pOhTjvD3KkTi037rs7lzRJismDRe0c90/cYrY8CPNupYpyjN+Lcuu+u9/7lElKyazdZxz3b18qm6vvifmu+PK7GnDssuP+dfNkcHUe5lx8+Uy6/ffx4NWbrtYo8nQqGbbmsKsxA2sWku4LdznuP75VaYnPoAwOjqjInTs3RSuJl7COKyGEEEIIIYSQOA2FKyGEEEIIIT6A+FTEoSLzb7Vq1TT+FNl74Z6L5Ez/7//9P09flLlBcqYGDRp4yuAg6VKlSpX02LVrl6dmrIlvRZ1XJGvCnG3atNH4VczttIQNXIK9xeD6Aub5448/PM8x96MiNDRUihYtKpMmTXLUH+7QTZs2jdU9ICmWE37//XfZtm1brK5NwqFwJYQQQgghxCUoV4NSOAsXLpT169fLDz/8IIkSJdJMwKjxunHjRgkJCdEyNpcuXZLly5drgqQWLVpoDKoRs2ibPn26fPjhh9r28ccfqzD86aefJGfOnFKqVCmdG1mC161bJ4ULF5YlS9yFX7kViTEJV1/n8BVcY1yL+ACF68ODwpUQQgghhJD/gWy8sIhaD7TZCQgIkEaNGmkNV5AuXTopU6aMWmFr1qypbbVq1ZLNmzfL9u3b1SqLsjemDeTNm1cfkyVLpqLXPj9K6ICjR4/Kc889p8+xxoYN4blJYNG9dStivgZYaJFNGGV59uzZE2nfyMv63nvvqfW2Ro0acvr0aW2HRRM1Z3v27KnZjm/fDs+10b9/f1mxYoVmSu7Xr5+W1QH79u2TV199VYU1npu9de/eXdq2bavzYn7MhSRRYNmyZVKhQgVdG6WEAOaFdRoZmteujZzjAdZmJJxCbVtvDB48WEv74LriQE1ccO7cOb1JUKJECc+8EP4VK1bUY86cOdqGGwZYG3vaunWrCnS8f7CG4zru3bvXI8ZxHs8//7yMGjVK237++Wd9X9Fv5MiR2obzwg0J8xlA+SH0wXUwcxHfoHBNwODHhxBCCCGE/M0nn3yiItR6oM3O2bNn1bJq5+rVq+riCzAWlllvbVbgdmt3vbWKNYhKI74CAwN1PvD5559LypQpI4wbOHCgzJs3Ty28N25ETsQHQYxashBxw4cP9wguCM3PPvtM54Qgx3iIXFiTIaDbt2+v18EIvnv37qklGONnzJjhOXeIYtSpRTvOCSIb4hqPSAoFoYq1UYP28uXL8s033+hrEIGoQWsHcyHZlF3YW4E1etWqVbrvr7/+Wttg5cbYb7/91uNijP/7wiIOa/iECRN0X2vWrNH1sSeIanDz5k09f5yrqZl77do16d27t96YmDt3rrbB9RvXB/Vxv//+e50PVniId8wLQX/48GHtg/PEe0N8h1mFEzDmThohhBBCCBGPuIHV0Ury5Mkj9YNoDQoKitTu7+/viWENDg6W9OnTa9uRI0citBkQ0woLICxyBginQ4cOSdmyZfVvWE9hCUQcbbFixbQ2a1ScP39eChUqpM/NeAhSCDEIUIhRCE6INTzPkSOH9smfP78KWtC6dWsVYLAmv/DCC15Fo7EAY7wR0hiPeQDOF5ZIgEdcK1g3x4wZowKvS5cuOu/+/fvV2gkuXryoor5x48b696JFi1R4wlJrxCKA1ffkyZMeUWnOE+tMmzZNnxcvXlySJEkSYX+w3mbMmNFzvrj5ANdsxA3jBgCeg9KlS6t1vEiRImq5NeeWK1cufZ4iRQp93LFjh46BiEdc7V9//RXhGh04cMATBw1QT5f4DoVrPAJfEmvhavuXgxBCCCGE/DMgUr0JVTsQgRBcRuBBrEKswe0UVlEI0dWrV6v7LUQSxCNAGyx1ANZHWDoR42oF8a116tTx/A0RNXbsWI9rLARsVGTJkkVFItbcuXOnNGnSRIW4EeMQsLDkmphaiC5gFaeYA6IWLq+mX9KkSVX4WfdkQF/7HFgfsZ61a9dWV+l27dqpiPzqq69UMCLZFERpyZIl1QqK+bAXrGMSSp05c0aFOK41nmN9WEWN1RfA7RqJrXCeSI5lhHNU+4MlFlZvXCPcfMABF+MFCxbo3vC+IU4VYxDTa1zBrfMZPv30U5k6daq6fMNNGmOs1wnxyHATNmLaXGviGxSu8Qi7m4pVxBJCCCGEkEcHrKaIZ0R8JQQLrGmjR49W6+jSpUs1bhOWO1gsAcQXBCssd3Bhhbh5++231UoIixzcXWfOnOlxE+7Tp49nLYg3rAPhVb16dY91FjGu+P+h1V146NCh8tprr0nmzJk9FlQriN2E2zFEN8QYrKsdO3aM1A9zwHUXMawAYhl7wljEtsYE+kKsIsYT1k/suW/fvpqs6u7du+pSDOtny5YtVdzh+iEeFS68hmzZsqkYNSIfrs/GndfKqVOnNKYU54NrZ3fFNmAveB/QD/GquG6vvPKKxjAjUzPeT7gvQ9jiOl24cCHSTQUrEMu4Ftj3U089pW14v2ERhvswxHCBAgX0/PDevfzyyxozTHyDwpUQQgghhBAfgHXVW7kZiCw7MDjYjQ4QcN6Ai6wVuAYjBtMO4lHtQCzDwhkVEG3exhmBaIDQgvA0QJCZpFDAuL9ClJrztc4B66o92ZKJp7WCRE44YgIxtlGBGFjcMDAgnhjxtCBNmjSe9wiiH4LSCizgVtAXllK4NFuxnpt5jj152xcyRVsFvPUmBPEdvzBjOyfxDvz4jRs3TmMxfIlXhasx7vgRQgghhBBigMssYkrhVuzNahuXgOs0aqxahes/AcIVrst24UoePxSuT4BwNY++jgetx/19By0m5veoLNU6uasftnZqY6nWZam7MZMbSb1BEe+CRcePQ15xdR7mXPosdZeafFSjErLo4AXH/VsUySJh28PjQ5ziV36o/Pev8HTuTimX+SkZuz488YMTelXJL2FHx7rbV75ecvT/3N0kyZc2hdwLdV7PLGmiCnL+1iVXa2RNmVGOXXe3rzxPpZATNyKXN4iKXGmSy4o/3e2rft6MMnXbCVdjOlXIJW9MCS+T4ISZ7/5LJm897mqNLhVz+/T5WnPCu+uVN2rmSi9fbT/pao23y+eUd2dHbSXwxpR25eVfzZzfgNv8XWtX/c2Ymr1/dDVmzeh68uZXWx33n/Z2Rem9JHLZiugY3bikT+/jnsshjvuXzJBagoIjltqIiQLpUsqt+7tdjUmZpJSE/tTJcf9EdaaKhEW2PkWLX1W5eDs8yYpTMqV4xvXv/dbz4Ul5nFIxa1o5E+JuTLbUaV1/H6ftOOVqjTfL5pBBAQdcjRlSt6gEHLvsuH/dPBlc/Q6b3+LR6yInRIqO3lULSPeFuxz3H9+qtKv5CSGPBpbDIYQQQgghhBASp6FwJYQQQgghxAdMqRMk30HyIsQ+IukSyqsgOROSJxmQoRfJmRo0aOApl4NYSMTJVqpUSfbuDfcAwyPGIpmRiXVdsWKFPP/889oPNUJ9AXVEsUfsFwmSCIlvULgSQgghhBDiEmSuRSmchQsXyvr167U2KhIaIT4SJVY2btwoISEhKhJRggXxohCqLVq0kMmTJ+scqEMaEBCg2WdNAh/kLkF2YSRjQpZb5DFBZl+UfcF45CixJ1KKCZSfQS3UX375RWM4TaZjQuITFK6EEEIIIYT8D5RGgUXUeqDNDgRno0aNPHU+UUIFtTxhhUVpFoD6oBCcyPILqywy+pq2W7duaQkYJD/KmTOnp4QLSrCgFiley549u+zbt09fT5IkvBhIsmTJPPVS33nnnUj7WrNmjWYWRqZdWG2PHz8uq1at0tq0KMeCDL4oKwOQPRdldpDcCOKZkLgMhWsCJkWKFI97C4QQQgghcQrURYUItR5o82bFhGXVztWrV7UcC8BYCNKY2gCEKcrjQKRu27ZNrbVbt27VfgYIYFhcIZDBl19+GWn9QYMGqWV13rx5Wt/UiGFYfX/++We1tk6aNEnbT58+rdZfCOlPP/1U3ZwJiauwjmsCxtuPMCGEEEJIQgauuj179ozQBmulHYjWoKDIGY79/f09MazBwcGSPn16bTty5EikNtMP3L9/X62po0ePlq5du6p1tkiRIlrD1YhMxMzCJTk6ID4xv6mxavZUtWpVnRO1TIcNG6btefLk8fRF3VWI2yxZsri8YoQ8GmhxJYQQQgghxCJSYQm1Ht6Ea926dTVu9Ny58DJLEKE7d+7UZEuBgYHatnr1ak3IVL58edmwYUOEtlSpUqlYvXbtmlpGjYDMmzev/PTTT/Ldd9+pS3CxYsXk+vXr0rJlS7WwZs6cOdr9w8UYVlpYb/fv369tWO/333/X53jEGgBuxOgLV2jsIWPGjLF6LQmJTWhxJYQQQgghxCUQmkiehBjRsLAwFYywltarV0+WLl2qmYERa2oSIUHoQkAipnX+/PB60rB81qlTRy2hU6ZM0bZZs2bJ7Nmz1XUY3nEQr59//rkcO3ZMLbHg448/1phZxLja3YWHDBmiVlVYU2GtTZo0qZQsWVItqsgoDBFu1kdbt27d5ODBg/L+++/rORASV6FwJYQQQgghxAdgXUWWXjsQn3Z69OihhxUkT0IyJyvt27fXw8qHH36ohx1vMa5wCYblF1ZUWHqNq/GIESMi9YXVd+7cudGeIyFxBb8w3CIi8RL8+I0bN87zSAghhBBCEjZwMUbCJbguw0KLmrJRgWzCbkvrEPK4oMWVKM1HrXPc99s+VaXxsPDYDacsGVhDmo5Y62rM4v7VpPW48HgQJ8zvUVm6zd/hao0JrcvKsDWHXY0ZWLOQTPz1mOP+772YR+TWcldrSMoGMmv3GVdD2pfKJmPXhyd+cEKvKvklbPcQV2v4lRokW8//nUjCCRWzppUzIc7HZEudVsIuznK3r0ztRR787GqMJH5ZQsM2Ou6eyO/fsvNiePkAp5TJlEa+O/yXqzHNCmV29Tn29TPsy+drwIrwWCknDK9fTLrOdfefoUlty0mPb8NjsJwyrvlz0nHqFsf9p3d6Qd78aqurNaa9XdGncxkUcMBx/yF1i7r6/prv8A9HLroa82r+TLLtwnXH/Stkecqnz/21u3+6GuOfLK/cHdfEcf9kPb4XCf3F1RqSqLqEBY12NcSvQG/ZcOaa4/6Vs/m76v9Pxrj9vffld6L3kj2uxoxuXFL6LN3ruP+oRiVcfU/Md8WX72Onmdsc95/6RgWJz6AMDg4nULSS+ASTMxFCCCGEEEIIidNQuBJCCCGEEOIDiE9FwiMkSqpWrZpaMFGOBu65SM6E8jWG8ePHa3KmBg0aeMrgbNq0SeNkK1WqJHv37vUkXqpYsaIeqMUKopqTkIQEhWs8JkWKFBrfikLUhBBCCCHkn4OkRhCW1gNtdq5cuSKdO3eWhQsXyvr167W+KjIA//jjj1rjdePGjRISEiJbtmzR+qjLly9XodqiRQuNQQUDBgyQgIAAWbBggfTp00fb2rZtK1u3btXyOaNGjdKMxd7mJCShwRjXeAxSpAN7hjpTPPv27dsxzsGkToQQQgghEf9/BaunlY8++kgGDx4coQ2Cs1GjRvLMM8/o3+nSpZMyZcrIokWLtPQNqFWrlmzevFlrtcIqi7I3aGvXrp3cunVLy8+gPA4OCGFgaqyijI0pTwPLrn1OlNnxVg4HJXmwNwhuCN+XX35ZsxSjDM4ff/wh+fLlk1y5cmmtWFiAx4wZo+d2+PBhrelqEjw99dRTD+kKE+IbFK5PKBCtFKWEEEIIIe7Azf+ePXtGaIPos3P27Fm1gtqB+EubNq1HzEKQxtQGULf17t27kixZMv0btVubNm2qYtfb+KjK4XTp0kV69+6tHnlI0gThakrvoD9ck+vXr6/ldVAu5969e/o66r7Cejx16lT5+uuvI10DQh43FK6EEEIIIYRYRKo3oWoHojUoKChSu7+/vyeGNTg4WNKnT69tR44cidRm+oH79+97ROuaNWvULXjx4sVRzhkVqMs6f/58dVs+d+6cp71kyZKefZvnWbJk8cxbtmxZfYSYnTZtmoMrRcijhTGuhBBCCCGEuASuu8uWLfOIQwjAnTt3qkUzMDC8bODq1avVHRdiEDGr1rZUqVKpWIUb8alTpzxiFEmahg4dKnPmzFHxCbzNGRUTJ06UdevWqcsy4mMNsNx6e2767Nq1Sx+RYCp//vyxeKUIiR1ocSWEEEIIIcQlEJpffPGFtGrVSsUf4lERX1qvXj1ZunSpZgAuXbq0xqIaoQvBiXhWWETBsGHDpE6dOiokp0yZom3IGgxXYMwDII6jmtNbjCsyFONAVuI0adI4Ph+I55o1a+peEONKSFyDwpUQQgghhBAfgCX0P//5T6T2WbNmRWpDMk17Qk3EnSLxkpVffvnF61re5vQW44oY1ejGGvdjgGzFBsTDGrFMSFzEL8zqQ0DiJfgRtCdi8tZGCCGEEEKIHWQVLleuHIUridPQ4kqU7gvD4xqcML5VaWk3aZOr+Wd3reTTmI5Tndcpm97pBXl72m+u1vjqzeel95I9rsaMblzS1Rj0l3urXK0hSWvJwas3XQ0p8nQq+T7IeU3fJgUyS+jyt1ytkajB13LlznFXY9Inzy3/d+8Px/3TJi0ooWEb3e3L799y8fbfCSickCnFM67GoP/OizdcrVEmUxpZeOC8qzGtimaVN7/a6rj/tLcr+vQZnvjrMVdj3nsxj+t9tR4XHs/llPk9Kst3h93VpW5WKLM0HbHWcf/F/atJy9GRrSPR8U3vl+SNKZtdjZn57r+k08xtjvtPfaOCvDt7u6s1prQrL4MCDrgaM6RuUdefe19+i3z5zQs7ONJxd78ifeVe6DZ3SySqIHsuh7gaUzJDavnP6WuO+7+U3d+nfYVdjGxJiw6/TO1lwxnn+6qczV+m7Tjlao03y+Zw9X8D8/+DASv2O+4/vH4x6TZ/h6s1JrQu69P/J9x87/GdT2jYS/0QEhdhciZCCCGEEEIIIXEaCldCCCGEEEJ8APGpL730klSpUkWqVaumGXkfPHggHTp00ERKSLRkGD9+vCZnatCggacETdeuXXUssg6b2FPEoxYoUEDnbd26tbZt27ZNEzIhJhbJoEzt1Zh4//33vcbgegOuwnEFXLdbt275PP7OnTuauArvScOGDR2Pi+1rgPfwxo2YvbWOHz+uJZBI9FC4EkIIIYQQYhE9EJbWA212kPm3c+fOsnDhQlm/fr388MMPWr4GCY9QKxV1WENCQmTLli1y6dIlWb58uWzatElatGghkydP1jk+++wzHbt27VrNMGzo3r27Ck6TfThHjhzaByV1cufOrZmGn2Q+//xzSZkypc/jURII2ZpxzeLDtaJwdQaFawKiX79+nox23jLbEUIIIYQkdD755BNJly5dhANtdgICAqRRo0byzDPP6N/oV6ZMGbXCoqwMqFWrlmzevFm2b9+ullWUmjFtIFmyZPp48+ZNKVq0qGdulMaBxfabb77Rv7GGEXIYY+q7erNM7t69Wy24SLS0Z0/kHAioHdu0aVOpUaOGdOnSRdq3bx8p3tVkG540aZInI/Hw4cPV6gsrImrNnj59WueAFRiWYwCRWKFCBalataqWCgKvvfaanjtK9Jw8eVLbcJ2wNkr7QMS3bdtWSpUq5bE6G0sl1m7SpInUr19fz8nUzEU7rg+yOkOc2lm1apXeJMA83jIvYzzeO4hbzHPmzBltx42Gdu3ayXPPPee5aYBzxd5hLTefA2RuxnnCoosbFhCeuDaNGzfWc7PuadCgQRGuEebD9UB/04Zrhbq72C9uiMR0fgkVJmdKQNy+fZuZhgkhhBBCYrjR37NnzwhtyZMnj9Tv7Nmzalm1c/XqVUmbNq1HzEKIeGsztGzZUtatWyeffvqp/g1B9frrr6uIql69uoocI45PnDihlrmBAwd6LJN28Nq8efPU3RiCyw7qwRYsWFBGjBghX331VaRyPN6AGIa7MvpCfIeGhkq3bt3UFRlCvGPHjmoNhvCE6IIIRx8wbdo0SZUqlQo8iEgI4GvXrknfvn21pi3O7ejRoyrIce4Q1VZwvWbMmKHiDvVl4T4NQY/1IPhRHxcC8v+3dyZQUlRXH3/sq4ADAyqyyr4KyCIqJgZBxQ+MgoYQiAgCRwGjRPATkCNgPgmYCLIIISCCIQIqyC5bIho2gUHZQWSRdVhmgqDAQH3nf/G1NTXVPfVqumvamf/vnDpTU12v6lV19+33r3vfvcpRkxahwhCauIfY59Zbb023D/qEewGRO2rUKDVu3Dh14sQJ8daC+++/X8718ssvq7/97W+qVq1aqm3bthKqPWfOHLVy5Up5T3GdEORoCy/5+fPnRWjD067fT3jWIVRTU1NVtWrVZD/cR4Qx79u3Tzz38KqPGTNGnTlzJtPry61QuBJCCCGEEGITqW5C1QlEK0SHk1KlSoXmsEKoJCQkyLb9+/en26aBSIGwbd68uXgesS+44YYbxAO3a9cuEXc4Jl6HMCxQoEDYfkFA1axZU9abNGkifyGcEKoMEYQ5uHo7/jqFKwSVRlfN3L17t3gA9Wvw+OJ64AUF+It7MXToUBFf8ALDo4rtAwcOFM8vttWrV0/2h2CFUAMQ0WXLlg05WZzAKwuw/+bNm0Xk7tixQ7y6IDk5WR4EwNsJIG5xDyH28ufPL17LPXv2iDCF+IbItt8b9BHzj0HVqlVDDxhwn/T9rF27tqzDm4rzv/766xLOjfuDBx34vODa9GcHXm1n/8uXLy+CHQ8kBgwYIKL0wIED8gDEjtv1keswVDgHULhw4QwhwKdOmZWUIIQQQggh3oEIRGisDl+FsNyyZYsIJXjjwPLlyyXEFOIIHjT7NqDnzsL7B6EKQahFL4TThg0bRExBCMEzO2zYsJAoDUe5cuVEREJUoT8AHmR4+V588UXx+G3der3Ukf5rB6ISYcDa0wog3BB6q4UsvIw4DoQgQCg0PLwQl/DiwoMJT2VSUpKINVw7PKy6vV0c29fdcApp3I8GDRqIlxrXhHPgQQDWsSQmJsr9xXZ9DVWqVBGPNl6H+LdfOxJq4VrC9QX3Ew8P9P287bbbVP369dX06dNVr1695FoBxObly5dFREMwh+s/PMcQrpjbDFGLbXgQoYWy2/WR69DjmgNwm3fB+auEEEIIIbEDYgkiBKGjEB/58uVTo0ePlrmlCEGFhxLCBCGiWuhCUEEY6vmTSNQEYQfBM3jwYNmGaV1Lly6VY+LYSMY0c+ZMEbEjRoyQBaGlaIs5rhgH2hMZ4XXMK4UXE+dygtBVeHkRQguR5PTeIlQXmY+XLFkiYhpASCHjLq4F54L3ctCgQTIfFCHH8DZiHifEKUJkcT39+vWT8FqENyPsFuvRoEyZMiLiEUKNew4Rif7YQd8wdxfzS3FuXKcT9BFhzphLiwRb4UBoc8+ePeX9wHuI9wPHxrxWPHjA6wChyHi/vvnmm1DYtxsII4a3FvdDh1PjGuC57dSpk4QlZ3Z9uRUKV0IIIYQQQnwA76pbuRmd0MiOW2JMCFwn8KpisQMvofYU2nGb4wqxDA9oOOANhFCDYIV3FGHK2vOoQ6D1unPurJ5bq3EmDkIIrRNkV3ZiP759ff369fJX31N74ig8EMAS6X7YvaQQ/5GwJ0yK1C8kjdLJtMK9vxCxeFCgk0tp7J8N/RqEL7yzTrRH3sv15VbyWNpnT3IUMIwIIbbPFUD4sH7CRwghhBBCcifIpgtPI+ZjIputfc5tbgDCE9fvFK5+gXBFoiqncCXRhcI1h6Kf6NmzCGNbuKzCXf7601OezHjv+Vaq+8T0T54yY/ozd6nOb/zbqM3sAfeqrmMzPqULx8zn7jHaPyttJqw/6Hn/Z1tUVtapaUbnyFP2KbUlOfOC1XYaJxZXnxz6KUthZrSplKCsw2+Z9atiP/VdWsanhJEonr+uumZ5v8d589yjjl/0fh3g5qIJ6uwl7+8JSChUWSlrjfcGeX6p/nM81egcLW8uqWbvPGHUpnOdm9Tvx3/mef8Zfe9WL36YsdxBJEY/2kC9v+ukUZsnapdTz8/xPs/mr4/fbnQd+lqGL9tt1OaVB2qpnlOuP6H3wtReLXzZrwHzrs/z8sobHRuqZ2aE93g4mfj7puq52RnnmkVibOdGRt95/b3/4tR5z/vfUfYGdeTCBaNzVChWTFlnzR6S5knooq4te8bz/nkfmKjUlWVG51AFHlDfp5m9j0XyN1RLD57xvP+DlUurHWfN7lfdhGK+bJ6JPYItmrLpehkSr/RqWtHXd6X/e5s97z+uSxM1eKHZb8pr/1NXPTJ8hVGb+a/crx4deX3OqRc+HNLa6PiEkGBgciZCCCGEEEJ8gIy8yPyL+YjIYovwUiTZeeqpp2SOK+agapC5FnNcMX9UJ2BCwiOEG6NsDep7AvxFW4SywhuqEwxhP5wHcySRmTbW2Ou5xhJds9WO3+tFaPH27duj6plFLVsvIOyaxBYKV0IIIYQQQgxB9lgkScJ8UWSIRZ1SZAWG2MM8UczthOBCsqLTp09LORoIVSRVmjBhghwDCZkWL16s/vGPf0hCIYAkPchYi6yySP6EaV+oiwqRjPOgjAvO9XNDJyLyws/xeilcYw+FKyGEEEIIIT+CTLHwiNoXXbbGDgQnMvSixiooWbKk1PmE4GrTpo1sQ9ZaJPZBsiR4D1EaRW9DXVNkjUXm34oVK4oQBidPnpTyLHgNmWrhQbRn/kU7XRIHHl38bwe1VOGtRB1QJDtCgiCc89e//rUkGnLzSM6YMUOyBiNLMESjHUwzg7AGe/fuVV26dJF1ZNNFlmF4TOElhjjH/YDnGfvA84xzw2OKc8N7iWzGqFfbokULKQsUjnDXawdZeZHFF/3W/QPwkCKTMPqCGZHox+9+9zu5/8gKjGRUqJWq71Hv3r2lHa4DmZDh6UbWXw0eIOAaUNJIlz5C1mYcD57yw4cPi7BGrVgcA31Bfda2bdvK/6z0ET0oXHN5vVdCCCGEEPITKC8DEWpf3EoPHjt2TDyrTiCMSpQoIetoC0Ga2Tad7RclWiBiUR8V3loIT531d9myZZIxGGJQ1x1FVmF7KRzwySefSIZaCK5mzZrJtitXroi4QtbfadPS592AsIM4hZjG3yNHjqR7HSJUhywjySey3SKUF32ESEd/6tatK8fu37+/ZBpG+RztJU1NTVUffvihiGLcR3hR0Udd/iccbtdrB7Vm4blGv1F+RtdBhSBdsWKFJJ6CoEY/8AAA50WZmbfeekuOCTGrvdoaCFTcOzw80DVw8X4tXLhQwr/nzp0r26ZOnSrHQz3WyZMnizCHuMZxIWpRFmjixInyPzzmblmaiTkUrrkIGAsYJPtCCCGEEEJ+AqG6EFv2BducQLQePXo0w/ZSpUqF5rCiLTL2ZrYNpKWlqYIFC0otWMwvffzxx1Xt2rXVTTfdJK/Da7p161b12GOPiVgKx6uvvioiC55EVJQAt99+u/ytUKGCCOGdO3eKNxC1XJOTk2U7hB76hXItdlDmBSHQEHOrVq0Sb+bu3btlHi48yACv45go44PjQqieOHE9OSE8otgP54EohyMFgh1eVVyzZuDAgdIWNWvdrheCGK9rj2+VKlWkv+g3+g+PL4DYtV/r/v37xVsK8Hffvn1yb1FvFceaNWtWqA8IS7bv53Y8CGT0FZ5Z1LDFAwwnuD89evSQ/kLgQ2STrMM6roQQQgghhPwIhBCWzEDYKUJNMc8V4cIQoRBJ8PitXLlShA3CYbt37y4ew7/85S/SDtuQpKlo0aIi3FJSUtT58+dDJWmqVq2qlixZoi5evCihsPBmIlRZ9wkeQLfQZQ1CWCH6ELKKeZfohxaYAOGzCAfWNUYhxCCs4O2FlxelXZxA4CEsGYIOIcwQ1JjbC48jjo35qwjdhecRglZ7eeENhagFiYmJ6tChQ+KBxLmwwMusgddU43a9CEHGokE/ISRxH+ElLlOmjGx3XivuPcQjBDBCtqtXry7nxQMCgPsL7yuAUG7durV4SHUItPN4SUlJ8p7BM/vBBx+IN9Z5Xnhfx4wZoypVqhQKVyZZh8KVEEIIIYQQQyA0EWYKcQlxAkEHMfTwww+r+fPni4CDtw7zQLXQhWDFnFaE3IKRI0dKTVWIHoSWAswFxZxTiCtEy0H4IWwWwhf7lS5dWr377ruyL8Qk9rGHC2NuJ4QeRDH6d+ZM5JJO6DeOA8ENQQqvqBOE0Pbq1UtCcAFCgeFJxbXh3OPGjZPQ36efflq8rk4hqs+DEFoIaVwTrj0c4a7XDjygCE3etWuX1FDF8d3A/YAHGOctXry4eFiRKEtnC8ZcVC2uly5dqoYPHy5zgeF91Zme7UCgQ4DD84x1DR5idOjQQR5UjBo1SvXp00dEOvqF8Gy3+0rMoHAlhBBCCCHEBxB72nNpB+LTiVt+EYgpzBN1lnTBYgeCCIsTzHF14pb0CN5DUK9ePde+YV4m5qBi7i28tQDhynbq168fCqUFQ4YMkcUOBGK4c+vzYLHjdv/CXa8deFp1WLHGfm3weGrsyZsAMjtjcQuzhrjV2N8HPJDAApAx2olTqEMEk+iSx8IjIpLjwFwMZDnTT/QIIYQQQghxAx5TiE6ELMMT+uCDD4Zew1xPzNeEd7Njx44qXoDHN5pJjyCwUcrILlxJfEHhmoPBUz2vCZh+P/4zz8ed0fdu1ePtdUZ9+XufO1X3iZ8btZn+zF2q19QNnvef0rO50f5ZaTNg3jbP+7/RsaFa8HWy0Tk63JaoFn8TObTHSbsqpdV/r+z1vH+JAjWUlZzxqWsk8iQ+6a/Nce+1zfLc3Etdumr2Q1Qo3x0q5fIBozalClY1vl//OZ5qdI6WN5dUSw+avY8PVi6tXlm80/P+w9vVMfo86s/kix9+adRm9KMNjL+PfuzEMzM2GbWZ+Pumqv97mz3vP65LE9V3ptnna3zXO3zd4+fnJHne/6+P3+7rHO9sy5gYJhJPNiyvDn+XvnRGJCoWL+Lru2WdmGrUJs9NPZW1YbD3/Zu/pqxjb5ud45Y+vmzLxpPnPe/frNwNvuyEnzZvbzzkef8+zSqp4ct2G53jlQdqGX239PfL5DuM76+f73ysf+uxPyEk/mBWYUIIIYQQQgghcQ2FKyGEEEIIIT7A/FSEmCKTLzLeInQVGWRRjgbJmZD0SDN27FhJztS+fftQGZzPPvtM5snefffdoURACIbElC+UqsGxkeBHg0y+yM5rCuaRIoFRpNf37vUeheQGyu8QEksoXAkhhBBCCDEEiYxQCgdi8t///rf66KOPJDst5kmixisS+KC8zLp166TGKDLZQqgiKdCECRPkGMjEu3jxYkkeNGjQINmGEiuo3YqaqRCUqHsKIIjnzp0r2XSjTTSEa6TasoREAwpXQgghhBBCfgSlZOARtS9udVMhOFFqBTVcdb3Rxo0bixe2TZs2sg0ZelHLFPVD4ZVFeRe97fvvv5dSKSiPg1IpEMIAAhcJNuFtRZZbDQRyp06dQqVbADy6OI4d1CJF4iJ4dlHGxpm1F6/Z19Ee2Xjh5e3WrZs6efKklHaBxxjJmCCYUTMVnmGIbtQ9ff/99yXDLsrGIHmT/bjIxItSMCgXg/sDDzKWfv36yXFRJxV1YwkxhcI1FwGDpFOxu6VkJ4QQQgjJ7aAuKkSofcE2J8eOHRPPqpNz586pEiVKyDraQpBmtg2gbuvly5dFOMLjCsG5c+dOtX79ehGPc+bMyVDCBeVw7DVcwdChQ8WDu2DBAjlHZqA9xCauEfVSIaRRrxUe4/Lly6vVq1eHrgvHReJPlH6BwEbNU2dJGgCRi2MUKlRIQqAh8nHcNWvWqNdee029/vrrmfaLECes45qLwBwJr1mGCSGEEEJy64P+F154Id02CDAnEK3a22inVKlSoTmsqampKiEhQbbt378/wza9H0hLS1MFCxaU7ZgvC/B3x44das+ePerxxx9P520NB4RvjRo1ZL1Ro0YR93UrLnLmzBkJgYZQhTiHF7l69eqqTp064iHGdaMeLPoCYbty5coMx9DnRVgzjgMBjlDqTz/9VM4Zi3BnkvOhx5UQQgghhBCbSIUn1L64Cdd27dqJV/P48ePyP0Toli1bxNuoxdzy5cslIVPTpk1FtNm3FS1aVMRqSkqKOnLkiIhZgNeSkq6X08LfqlWrivCDNxRhxhDLqKkajnLlysk+EIj6OHYgPlGvFcuBA9fLXRUoUEC8ugBeVYQBY94uzqfFLcKcNfZ1N/HrfL1WrVoivOFFxnGnT5+e6ftAiBN6XAkhhBBCCDEEQnPSpEmqc+fOIs4gCEePHi2ib/78+TJHFJ7HO++8MyR0IUoRMvvee+/JtpEjR6qHHnpIhN7EiRNlW48ePSR0F0K1Zs2aMi8UiwZzSceNGxea44oQX3u48IgRI6RPCDcuVqyYiNIrV66EXn/22Welb82aNQuFOsOzi+RQCAvu3r276tq1q1q4cGGGMGS/YK4tjo3rwLV26dJFrpMQEyhcCSGEEEII8QG8q87kRwDJjpy45Rdp1aqVJHOyA7GJ7MHhQMkd+xxXJwjjxT7Xrl0ToQiPLRJIIdkTQAImLHYgrrVHGOjSPHbmzZsXOr6+PohonZRJ98t+7WPGjInYV0JMyGO5+fdJjpmjYa/9derUqdATPkIIIYQQkvNAyZ2XX35ZsgV36NBBDRkyJLu7REhUoHDNReApX7jkTH1n/vT0LjPGd71D9Zm+0ejcb3dvpnpN3WDUZkrP5sb9em72VqNzjO3cSA2Yt82ozRsdG6pXFu/0vP/wdnXUwgOnjc7xP1XLqLc3HjJq06dZJfXJoeup9L3QplKCSpvV1egc+X83U6nU943aqJJPqEtXvb+PhfLdYbS/bpN2bb1Rm/x5Wxi1wf4f7U82OsevqyWqCesPGrV5tkVlo88kPo//u2C70Tn+r0M9o8+w/hwPmp/xCXw4Rj1SX/V/b7PROcZ1aeLrWkxsC+yKH/vl51pe/PBLz/uPfrSBr2t/6z/fGLXp17KKWvC1989xh9sS1eojmWcltXNfhRuVtW+0UZs81V9UadN+63n//E/9Q1210nupMiNfnpbq1PcnjdqULVJOHb3wU/KczChfrIQ6djHF6By3FC1ldA59nimbDnvev1fTimr4st1G53jlgVox/02F/TL5nujvisnYQI8PTMcThJD4g8mZCCGEEEIIIYTENRSuhBBCCCGE+ADzUzF39N5775UER5jniey8Tz31lCRAQvIkzdixYyU5U/v27UNlcF566SVJkPTHP/4xtN+JEydUmzZtZN9Zs2bJNsyjRQkZnOtXv/pVNlwpIdkPhSshhBBCCCGGnD17Vuqdzp49W0q8oE4papsuWrRIxOjatWvVhQsX1Lp169Tp06fVxx9/LPNPn3jiCTVhwgQ5BoStM//IqFGj1MCBA+WY2E/nK0E7CNhVq1Zly/USkt1QuBJCCCGEEPIjly5dEo+ofcE2J4sXL1aPPPKIZOwFJUuWVI0bNxYvLDymAHVQP//8c7Vp0ybxyqIUjN4GULLGXvMUbNy4Uby3+fPnl4y927dfn//+wQcfiBcXnltN7969M/QLXtnvvvtO1jt27KgOHjwomX4fffRRKUuDDMIotdO6dWs5D0rlQBCjz3gdNWfdsgoTkt1QuOYiChcuHErF7paSnRBCCCEkt4O6qBCh9gXbnBw7dixUB9XOuXPnVIkSJWQdbeGZddsWDghJeG7t+0LA7tmzR7yty5YtU5s3X08YN3nyZM/XVbp0aanNihI5W7duVStXrlQNGzYUzzC4ePGieIUhagcPHuz5uIQEBeu45iLcjC4hhBBCCElfTvCFF15It61QoUIZ9oNo3bdvX4btpUqVCs1hTU1NVQkJCbJt//796baFo0CBAlKDFeJV71u8ePHQ6/CKbtu2TTVp0sS1vd2Day8e0qBBg1C/USsWlC9fXkQ1RG2jRo2kbe3atdXx48cj3CFCsgd6XAkhhBBCCLGJVHhH7YubcG3Xrp1asGBBSORBrG7ZskW1bNlSvJlg+fLlkmQJ4beffvppum3hwL4I3U1LSxPPat26dUNCGGCebLVq1cK2v/HGG9W3334r7Xfs2OEqaN3EbVJSkqzDs6vDnwmJJ+hxJYQQQgghxBB4QidNmqQ6d+4sgi9fvnxq9OjR6uGHH1bz58+X+ajwYmJOqRa6EKwQljohE+arIjQXyZuOHj0qiZ4GDRqkunXrpoYMGaL69OmjihQpIvtPmTJF5r3iGK1atQrNcXWGCz/zzDOqU6dO4mEtV66c5+tBWDK8uSdPnlR///vfo3qvCIkGFK6EEEIIIYT4AN5VeEedIBmSE7f8Is8995wsduDtXLFiRbptPXv2lMWJ2xxXJF1yJld68sknQ+t9+/YNresyPLiGWrVqqTFjxrheJyFxgUWICz/88IM1bNgw+RurNkGcg/1iv9gv9ov9yv427Bf7lRP6lZNZs2aNNWDAgOzuBiERoXAlrqSmpmLCg/yNVZsgzsF+sV/sF/vFfmV/G/aL/coJ/SKEZC9MzkQIIYQQQgghJK6hcCWEEEIIIYQQEtdQuBJCCCGEEEIIiWsoXIkrqFc2bNgw17pl0WoTxDnYL/aL/WK/2K/sb8N+sV85oV+EkOwlDya6ZnMfCCGEEEIIIYSQsNDjSgghhBBCCCEkrqFwJYQQQgghhBAS11C4EkIIIYQQQgiJayhcCSGEEEIIIYTENRSuhBBCCCGEEELimvzZ3QESXxw4cEAdPnxY1itWrKiqVq3qul9KSooqVapUwL0jhOQWvNoiQHtECCGE5HzocSXCrl27VLNmzdRdd92lBg0aJAvWsW3Hjh0Z9i9btqzq0KGDWrhwobp27VrM+rV9+3Zf7ZKSktT8+fPVokWLZABsyuTJk432T05OVqtXr1bHjx/3tH9aWpraunWrSk1Njfq12/nqq6/UtGnT1BdffOG5zdChQzPd59KlS3J/33zzTTV+/Hi1Zs2aLPaUEH+2KCh7lJXvY1bsUaxtkRd7lF22yIs9oi0ihJBcBOq4EtKsWTNr3rx5GbbPnTvXatq0aYbtNWrUsMaMGWPVrl3buvnmm61BgwZZe/bsiXq/8uTJYzVo0MAaO3asdebMmUz337Ztm1WvXj2rRIkSVt68eWX9xhtvtDp27Gilpqa6tlmwYEGGpVy5cqF1N7p27WqdPHlS1letWmWVKVNG7lNiYqL10UcfZdgf+yQkJFilS5e2/vWvf8m+tWrVCv0fjWsH9913X6hf77//vnXLLbdYnTp1sipVqmS9/fbbGfbHsZ0L+qTX3Vi9erVVsWJF6VuhQoWs1q1by+cA1/Ttt99aXnHrTyROnTol9/HYsWMR97t69WqGbWfPng27/65du0L3DOtTp0611q9fb/nh9OnTGbZ99dVXVpBs3bpVPoMLFy60vv76a6O2Q4YMyXQf0/tlev2mtigoe+Tn+2hqj4KwRX7sURC2yI89indbZGqPYm2LgrZHWbFFXuxRrG0RIST+oHAloYGfyWuNGjUKrX/++edWjx49rBtuuMG65557rBkzZrgeZ86cOaH15ORk66GHHpIB3b333msdOnTItQ0GehjEPvjgg1axYsWsJ554wlqxYkXYvt55553W2rVrZR0DvX79+lmXLl2yBg8ebHXr1s21DQZlLVu2tH7xi1+ElsKFC8vfX/7yl65tMFDStGrVSn6gwYEDB6zbb7/ddTCOfdasWSMDMQx6wIYNG6y77747KtcO6tevH1pv0aKFdfDgQVnHYNP+miZfvnxW+/btrSeffDK0FC9eXP52797d9Rx47/fu3SvrGzdulIEzmDJlitWhQwfXNkEMyDdt2mRVrlzZKliwoPXII4/I4NLeZzf+/Oc/W2XLlrUqVKhgzZw5U/5icI3B8JtvvmmZgvbRGPTv379fPn9VqlSxnn/+eev7779P975GQyT5eWjh536ZXr+pLQrKHvn5PpraoyBskR97FIQt8mOP4tUW+bFHQdgiP9/HIGyRH3sUhC0ihMQfFK5EwGDp3XffTfd0GOvvvPOODL6cuP3wfvfdd/LE86677nI9h71Nz549xSty/Phx64033pAf9szaHD582BoxYoRVtWpVeWr/6quvZti/YcOG6f6/4447QuvVq1d3Pce0adPk+rds2RLahgFHJOzHsp8DuA3K7API2267LexrWbl2PbBPS0uT9ebNm6d7DYMHJxiEYRCLJ+Jer915jxs3bpzu/G4EMSDHgHvRokXiacCTeniQtNcl3D2uU6eOeD9wf4sWLSrH1kKmbt26nge+esFANhqD/jZt2ljjx4+3vvjiCxk0497997//jXgtpiLJz0MLP/fL9PpNbVFQ9sjP99HUHgVhi/zYoyBskR97FK+2yI89CsIW+fk+BmGL/NijIGwRIST+oHAlwr59+yS0q2TJkvIDiwXr+CF3C7kL94MVCXsbDAT0oEb/70Y4T9nKlSut3/72txm2Y+CGkCGwbt068Z5ocE3hgDcAYWYYhKFfeLocib59+1r9+/e3zp8/b7300kvWrFmzrGvXrllLlixxHfzYrw/7exlcml47GDZsmPXYY4/J+zl69Ghr5MiR1jfffGNNnDhRBgVu4Ak4BiQYIGA9s2uHEECIng7ffOCBBzIdLAb9cADgKTz6g4FNuHtp344n9ZGOp4EHAe+xfeBrHwBHY9DvPPdrr70mHp6UlJSw12Iqkvw8tPBzv0yv39QWRTp3NO2Rn++jH3sUa1vkxx4FZYtM7VG82iI/9igIW+Tn+xiELfJjj4KwRYSQ+IPClaQD4UybN2+WxR7a5MRPmA0Gal9++aWEETl/2Jz/a5xP6jNj6dKlEl5Us2ZNCefS87XgSXn66acjtsVgD/Pk8LQY87EigafHf/jDHyQUCj+ueIqfP39+q23btqEnv3bwxNgtRAphWOE8QqbXrkGY1K233moVKFBA+oU+9u7dO9P3DE+i8YN/0003RdwPIXk4PgZGGFTiPdX3ONKPf6wH5BgUOueT/fOf/5SBknNgYw91g1cEg0oMXrA/wGC4SZMmrm3w2cIA3A3cl2gM+nEOJxj8o0/VqlWLmkgyfWjh5375uX4TWxSUPfLzffRrj2Jpi/zYo6BtkVd7FK+2yI89CsIW+fk+BmWLTO1RkLaIEBI/ULiSwMCPC36IMLjCcuTIEdke6cmtH86dOydhTXpgFikxjxvbt2/3nKzjwoULMljC3DAMtMIl60Cf3Lhy5Yp18eJFozaZgRDJy5cvSzgXBvwIhdL3OrMkGgjRHDdunKfzYNBomngj1g8H7E/rNUgMg4FzuGvA4BghhklJSdZvfvMbSfJin/fn5E9/+pPMX3MDXqVoDPoRqgrR4wRhrLgP0X5oY/LQwvR++RU9sebnYI9iYYt0n0zsUZC2yI89ijdb5MceBWGL/Hwfg7ZFJg8tcootIoR4h8KVZDsYcIV7aoxBiEliCAx44C3BwBODPiRcKVKkiCRu0E/jIyVpwXwktEFil0hJo0yTdWCggvC4jz/+2DXLpBt+2iARDbwPeNqOfiHDKvqFH3P9RDqrSTR0G4Rvem3jBO/NpEmTjAbkCO0LlykzmuAcXu93rPjhhx9kcSNStlSnSDLhxIkT1uLFi3+W9ysIe2Rqi/zYoyBskR/bEoQt8mOPaItypi3ya4/i4X4RQmILhSuJC8LNezFNDIHEGRisTZ8+XcKx8MQeYNv9998ftaRRpsk6/JTr8NMG860QBocBHQZz+mk85pm5zdvzk0TDTxv74B+ZTLH4KY8Qr5iW04hl+Q2vbbLiRYNnDiDkE2F2XkqPZLU0RnbbIz9JakztURC2yI9tCcIW+bEttEVZty2mbWJhi/zao9xgiwgh6aFwJYGBAUy4JVxIkGliCPv+znIA4ebR+kkaZZqsw0+5Dj9t7NeCUMhwr2UliYafNjt37pT3De8zEnBgwTq2weNhitt5/JRt8NPGtJxGUOU3gogCCMKLFq/2yE+SGlN7FIQt8mNbgrBFfmxLvNoiP7YlCFvkp00QtsiPPcpJtogQ4h0KVxIYmA9jn1NmX8LNQTRNDGEfyDifuIcb+PlJGmWarCOr5Tq8tsF8Hwy+4IXAYOGzzz6T7UiU4TaI9ZNEw08bDA4xb8kJMoFisBENYeHHI+anjWk5jaDKbwQRBRCEFy1e7ZGfJDWm9igIW+THtgRhi/zYlni1RX5sSxC2yE+bIGyRH3uUk2wRIcQ7FK4kMDAgPHr0qFEGRNPEEPjxd3tyihAlDFiilaTFNFlHVst1eAVzghISEmSgiLApDEYw4EY/3Z5C+0mi4adNuNIUkV4zFRZZ9Yh5bWNaTiOo8htBRAEE4UWLV3vkJ0mNqT0Kwhb5sS1B2CI/tiVebVFWo4W87O/Xtpi2CcIW+bFHOckWEUK8Q+FKAgNeAf200wlKJEQzMYQT/PiHS24SKRFHuIGfabIOP+U6/LRxglBDPMHXYVvRSqJh2gYDJczvs4eAYf2dd96Rp+DREBZ+PGJ+2vgppxFE+Y0gogCC8KLFqz2Kli3yY4+iaYv82JagbJEf2xKPtsiPbQnKFpm2CcIW+bFHOckWEUK8Q+FKCIk5CN+67777JKQLAwQsWMcgJlw4mKmw8OMR89PGTzkN0/39eNGCiAKI5EWbPXt2TEpjEPJzs0V+bEuQtsikTRC2yI89oi0iJHci1lARQkgAJCcnqyNHjsh6hQoVVGJiYtSOfenSJflbqFChDK8dPXpUlS9fPiptnOzYsUOtXbtW9enTx1M/Tfa/ePGi+vrrr1VaWpqqWLGiKl26dNTanD17ViUkJKiscPXqVZWUlCTvZdmyZcPul5KSIn2qXr26KlGiRJbOSUi82yI/tiU7bJFJm1jaomjYI9oiQnIHFK6EkGylRo0aau/evTFtE8Q52K9g2hASK+L1c89+xWe/CCHBkz8bzkkIyWV8+eWXYV87f/58VNoEcQ72K5g2hMSKeP3cs1/x2S9CSHxBjyshJObkzZtXVa5cGXPqXcPgLl++nOU2QZyD/QqmDSGxIl4/9+xXfPaLEBJnZPckW0JIzsdPVk7TNkGcg/0Kpg0hsSJeP/fsV3z2ixASX+TNbuFMCMn5tG/fXh04cMD1tXbt2kWlTRDnYL+CaUNIrIjXzz37FZ/9IoTEFwwVJoQQQgghhBAS19DjSgghhBBCCCEkrqFwJYQQQgghhBAS11C4EkIIIYQQQgiJayhcCSGEEEIIIYTENRSuhBBCCCGEEELiGgpXQgghhBBCCCFxDYUrIYQQQgghhBAVz/w/ypM6EtoW5RUAAAAASUVORK5CYII=",
      "text/plain": [
       "<Figure size 1000x1200 with 4 Axes>"
      ]
     },
     "metadata": {},
     "output_type": "display_data"
    },
    {
     "name": "stdout",
     "output_type": "stream",
     "text": [
      "\n",
      "Processing Eco...\n",
      "Saved: Supplemental_Eco_all_metabolites.pdf\n"
     ]
    },
    {
     "data": {
[truncated: 934,518 more chars]
